# Supplementary material for: Transcriptome Profiling Identifies Differentially Expressed Genes in Postnatal Developing Pituitary Gland of Miniature Pig
Source: DNA Res. 2013 Nov 26;21(2):207–16. doi: 10.1093/dnares/dst051 (PMC3989491; doi:10.1093/dnares/dst051)
Supplement: Supplementary Data [file supp_dst051_dst051supp_table1.xls]

## Sheet: Gene Annotation (RPKM>0)
Supplementary Table S1. Gene annotation in all of the six samples with RPKM values.
Ensembl GeneID	BM1	BM4	BM6	TN1	TN4	TN8	Chromosome	GeneName	Gene description
ENSSSCG00000000001	0.76	4.6	5.88	3.45	1.26	1.71	chromosome.5	/	/
ENSSSCG00000000002	0.56	0.45	0.68	0.27	0.24	0.19	chromosome.5	GTSE1	G-2 and S-phase expressed 1 [Source:HGNC Symbol;Acc:13698]
ENSSSCG00000000003	2.76	10.34	7.52	8.68	5.33	7.69	chromosome.5	TTC38	tetratricopeptide repeat domain 38 [Source:HGNC Symbol;Acc:26082]
ENSSSCG00000000004	0.04	0.13	0.1	0.19	0.02	0.05	chromosome.5	PKDREJ	polycystic kidney disease (polycystin) and REJ homolog (sperm receptor for egg jelly homolog, sea urchin) [Source:HGNC Symbol;Acc:9015]
ENSSSCG00000000005	2.88	8.45	12.62	6.3	7.07	5.95	chromosome.5	/	/
ENSSSCG00000000006	0.92	1.45	1.82	3.81	1.14	0.92	chromosome.5	PPARA	peroxisome proliferator-activated receptor alpha [Source:HGNC Symbol;Acc:9232]
ENSSSCG00000000007	4.63	5.98	6.4	5.08	3.26	3.76	chromosome.5	TRMU	tRNA 5-methylaminomethyl-2-thiouridylate methyltransferase [Source:HGNC Symbol;Acc:25481]
ENSSSCG00000000008	61.42	29.91	25.27	28.52	30.48	17.99	chromosome.5	ATXN10	ataxin 10 [Source:HGNC Symbol;Acc:10549]
ENSSSCG00000000009	0.1	0	0	0	0	0	chromosome.5	/	/
ENSSSCG00000000010	22.39	32.51	30.26	25.07	20.28	18.7	chromosome.5	FBLN1	fibulin 1 [Source:HGNC Symbol;Acc:3600]
ENSSSCG00000000013	0	0	0	0.03	0	0	chromosome.5	/	/
ENSSSCG00000000014	0.53	1.97	3	3.62	1.13	2.6	chromosome.5	FAM118A	family with sequence similarity 118, member A [Source:HGNC Symbol;Acc:1313]
ENSSSCG00000000015	0.04	0	0.2	0	0.42	0.2	chromosome.5	UPK3A	uroplakin 3A [Source:HGNC Symbol;Acc:12580]
ENSSSCG00000000016	0.09	0.58	0.99	0.35	0.21	0.69	chromosome.5	/	/
ENSSSCG00000000018	1.61	1.77	4.55	1.79	0.48	2.99	chromosome.5	/	/
ENSSSCG00000000019	34.4	13.08	11.86	14.42	13.99	13.85	chromosome.5	/	/
ENSSSCG00000000020	2.03	3.22	4.28	6.23	3.37	8.51	chromosome.5	PHF21B	PHD finger protein 21B [Source:HGNC Symbol;Acc:25161]
ENSSSCG00000000021	3.02	5.75	5.49	4.17	3.68	2.99	chromosome.5	/	/
ENSSSCG00000000022	8.94	22.04	22.38	23.85	10.54	19.4	chromosome.5	LDOC1L	leucine zipper, down-regulated in cancer 1-like [Source:HGNC Symbol;Acc:13343]
ENSSSCG00000000023	2.37	4.54	5.42	4.64	2.21	3.95	chromosome.5	KIAA1644	KIAA1644 [Source:HGNC Symbol;Acc:29335]
ENSSSCG00000000024	2.53	1.96	0.99	1.72	0.57	1.4	chromosome.5	PARVB	parvin, beta [Source:HGNC Symbol;Acc:14653]
ENSSSCG00000000025	1.57	2.23	1.22	1.02	1.2	0.7	chromosome.5	PARVG	parvin, gamma [Source:HGNC Symbol;Acc:14654]
ENSSSCG00000000026	10.76	23.89	24.29	14.46	13.68	19.62	chromosome.5	SULT4A1	sulfotransferase family 4A, member 1 [Source:HGNC Symbol;Acc:14903]
ENSSSCG00000000027	0.48	0.1	0.12	1	0.32	0.61	chromosome.5	/	/
ENSSSCG00000000028	0.52	1.22	1.07	1.33	0.38	0.43	chromosome.5	EFCAB6	EF-hand calcium binding domain 6 [Source:HGNC Symbol;Acc:24204]
ENSSSCG00000000029	0.2	0.69	0.13	0.26	0.19	0.12	chromosome.5	/	/
ENSSSCG00000000030	0	0.35	0.07	0.11	0	0.06	chromosome.5	/	/
ENSSSCG00000000031	6.77	8.09	8.3	7.09	7.89	7.22	chromosome.5	MCAT	malonyl CoA:ACP acyltransferase (mitochondrial) [Source:HGNC Symbol;Acc:29622]
ENSSSCG00000000032	0	0	0.26	1.48	1.18	0.98	chromosome.5	/	/
ENSSSCG00000000033	13.23	17.34	21.92	11.73	13.6	6.3	chromosome.5	TSPO	translocator protein (18kDa) [Source:HGNC Symbol;Acc:1158]
ENSSSCG00000000034	13.86	28.19	27.07	24.45	16.63	26.59	chromosome.5	TTLL12	tubulin tyrosine ligase-like family, member 12 [Source:HGNC Symbol;Acc:28974]
ENSSSCG00000000035	33.38	21.69	27.37	19.15	21.23	17.86	chromosome.5	TTLL1	tubulin tyrosine ligase-like family, member 1 [Source:HGNC Symbol;Acc:1312]
ENSSSCG00000000036	14.35	26.26	23.54	26.71	19.59	18.34	chromosome.5	PACSIN2	protein kinase C and casein kinase substrate in neurons 2 [Source:HGNC Symbol;Acc:8571]
ENSSSCG00000000037	32.31	25.24	25.3	32.27	32.04	33.83	chromosome.5	ARFGAP3	ADP-ribosylation factor GTPase activating protein 3 [Source:HGNC Symbol;Acc:661]
ENSSSCG00000000038	17.52	44.55	46.87	29.97	25.7	32.28	chromosome.5	CYB5R3	cytochrome b5 reductase 3 [Source:HGNC Symbol;Acc:2873]
ENSSSCG00000000039	17.47	20.68	19.3	22.84	12.77	23.72	chromosome.5	POLDIP3	polymerase (DNA-directed), delta interacting protein 3 [Source:HGNC Symbol;Acc:23782]
ENSSSCG00000000040	5.31	4.47	6.45	7.26	5.48	4.04	chromosome.5	40789	septin 3 [Source:HGNC Symbol;Acc:10750]
ENSSSCG00000000042	1.49	3.45	5.92	3.54	1.66	1.95	chromosome.5	/	N-acetylgalactosaminidase, alpha- [Source:RefSeq peptide;Acc:NP_001116694]
ENSSSCG00000000043	0.05	0.14	0.26	0.17	0.05	0.31	chromosome.5	/	/
ENSSSCG00000000044	0	0.08	0	0	0	0.19	chromosome.5	/	/
ENSSSCG00000000045	1.65	1.23	0.19	1.72	0	0.44	chromosome.5	/	/
ENSSSCG00000000046	0.43	0.15	0.34	0.46	0.21	0.16	chromosome.5	CYP2D6	cytochrome P450, family 2, subfamily D, polypeptide 6 [Source:HGNC Symbol;Acc:2625]
ENSSSCG00000000047	0	0.56	1.14	0.4	0.34	0.65	chromosome.5	/	/
ENSSSCG00000000048	24.29	7.54	12.27	8.79	7.09	6.35	chromosome.5	/	/
ENSSSCG00000000049	0.05	0.09	0.16	0.06	0.09	0	chromosome.5	/	/
ENSSSCG00000000050	0.17	0.18	0.21	0.06	0.11	1.22	chromosome.5	/	N-acetylgalactosaminidase, alpha- [Source:RefSeq peptide;Acc:NP_001116694]
ENSSSCG00000000054	0	0	0	0.08	0	0	chromosome.5	/	/
ENSSSCG00000000055	0	0	0.29	0	0	0	chromosome.5	NFAM1	NFAT activating protein with ITAM motif 1 [Source:HGNC Symbol;Acc:29872]
ENSSSCG00000000056	0	0	0	0	0	0.04	chromosome.5	/	/
ENSSSCG00000000057	0.32	0	0.23	0.48	1.42	0.05	chromosome.5	C22orf46	Putative uncharacterized protein C22orf46 [Source:UniProtKB/TrEMBL;Acc:C9J442]
ENSSSCG00000000058	78.05	75.73	97.54	73.19	124.71	92.03	chromosome.5	/	/
ENSSSCG00000000059	31.25	30.66	29.91	27.79	34.91	30.36	chromosome.5	XRCC6	X-ray repair complementing defective repair in Chinese hamster cells 6 [Source:HGNC Symbol;Acc:4055]
ENSSSCG00000000060	5.25	5.9	4.74	3.88	3.96	3.88	chromosome.5	PPPDE2	PPPDE peptidase domain containing 2 [Source:HGNC Symbol;Acc:24577]
ENSSSCG00000000061	13.58	26.18	23.04	16.4	19.3	16.17	chromosome.5	PMM1	phosphomannomutase 1 [Source:HGNC Symbol;Acc:9114]
ENSSSCG00000000062	12.16	19.07	18.55	14.87	11.74	16.71	chromosome.5	CSDC2	cold shock domain containing C2, RNA binding [Source:HGNC Symbol;Acc:30359]
ENSSSCG00000000063	7.84	18.48	18.67	12.4	13.52	8.14	chromosome.5	POLR3H	polymerase (RNA) III (DNA directed) polypeptide H (22.9kD) [Source:HGNC Symbol;Acc:30349]
ENSSSCG00000000064	42.99	81.9	89.99	67.54	54.36	64.76	chromosome.5	ACO2	aconitase 2, mitochondrial [Source:HGNC Symbol;Acc:118]
ENSSSCG00000000066	9.53	13.68	14.78	11.54	8.71	12.56	chromosome.5	L3MBTL2	l(3)mbt-like 2 (Drosophila) [Source:HGNC Symbol;Acc:18594]
ENSSSCG00000000067	0.73	0.45	1.12	1.95	0.62	0.62	chromosome.5	CHADL	chondroadherin-like [Source:HGNC Symbol;Acc:25165]
ENSSSCG00000000068	10.22	15.4	17.79	24.22	10.79	14.45	chromosome.5	EP300	microRNA 1281 [Source:HGNC Symbol;Acc:35359]
ENSSSCG00000000069	0	0.19	0.88	0.93	0.59	0.56	chromosome.5	XPNPEP3	X-prolyl aminopeptidase (aminopeptidase P) 3, putative [Source:HGNC Symbol;Acc:28052]
ENSSSCG00000000070	1	0.28	0.49	0.19	0	0.11	chromosome.5	/	/
ENSSSCG00000000071	214.33	118.06	123.18	124.54	165.62	135.25	chromosome.5	/	/
ENSSSCG00000000072	41.5	25.13	23.58	26.61	38.47	28.94	chromosome.5	SLC25A17	solute carrier family 25 (mitochondrial carrier; peroxisomal membrane protein, 34kDa), member 17 [Source:HGNC Symbol;Acc:10987]
ENSSSCG00000000073	0.3	0.38	0	0.34	0.58	0.19	chromosome.5	/	/
ENSSSCG00000000074	2.09	3.79	3.1	2.13	4.07	3.06	chromosome.5	MCHR1	melanin-concentrating hormone receptor 1 [Source:HGNC Symbol;Acc:4479]
ENSSSCG00000000075	3.67	6.66	7.08	8.27	3.9	6.64	chromosome.5	MKL1	megakaryoblastic leukemia (translocation) 1 [Source:HGNC Symbol;Acc:14334]
ENSSSCG00000000076	9.11	22.07	22.25	22.01	17.48	26.07	chromosome.5	SGSM3	small G protein signaling modulator 3 [Source:HGNC Symbol;Acc:25228]
ENSSSCG00000000077	14.97	19.25	19.69	20.27	15.83	12.05	chromosome.5	ADSL	adenylosuccinate lyase [Source:HGNC Symbol;Acc:291]
ENSSSCG00000000078	1.88	3.6	3.36	4.02	2.09	2.21	chromosome.5	/	/
ENSSSCG00000000079	1.06	3.34	3.62	3.94	3.08	2.88	chromosome.5	FAM83F	family with sequence similarity 83, member F [Source:HGNC Symbol;Acc:25148]
ENSSSCG00000000080	0.26	0	0.17	0.04	0.13	0.03	chromosome.5	GRAP2	GRB2-related adaptor protein 2 [Source:HGNC Symbol;Acc:4563]
ENSSSCG00000000081	0	0	0.05	0.11	0.05	0.13	chromosome.5	ENTHD1	ENTH domain containing 1 [Source:HGNC Symbol;Acc:26352]
ENSSSCG00000000082	0.32	0.62	0.77	0.86	0.41	0.7	chromosome.5	CACNA1I	calcium channel, voltage-dependent, T type, alpha 1I subunit [Source:HGNC Symbol;Acc:1396]
ENSSSCG00000000083	7.37	22.45	17.27	6.02	18.2	16.65	chromosome.5	RPS19BP1	ribosomal protein S19 binding protein 1 [Source:HGNC Symbol;Acc:28749]
ENSSSCG00000000084	160.81	104.56	134.23	76.52	163.8	93.99	chromosome.5	ATF4	activating transcription factor 4 (tax-responsive enhancer element B67) [Source:HGNC Symbol;Acc:786]
ENSSSCG00000000085	2.7	3.42	3.23	3.17	1.73	2.45	chromosome.5	SMCR7L	Smith-Magenis syndrome chromosome region, candidate 7-like [Source:HGNC Symbol;Acc:25979]
ENSSSCG00000000086	3.7	6.06	8.31	4.75	4.56	5.73	chromosome.5	/	/
ENSSSCG00000000087	9.38	26.07	27.34	15.47	14.8	16.15	chromosome.5	MAP3K7IP1	TGF-beta activated kinase 1/MAP3K7 binding protein 1 [Source:HGNC Symbol;Acc:18157]
ENSSSCG00000000088	4.99	15.58	16.14	11.33	6.48	13.58	chromosome.5	SYNGR1	synaptogyrin 1 [Source:HGNC Symbol;Acc:11498]
ENSSSCG00000000089	32.62	47.05	96.53	28.65	119.02	103.12	chromosome.5	/	Ribosomal protein L3 Fragment [Source:UniProtKB/TrEMBL;Acc:Q9N1D2]
ENSSSCG00000000090	3.12	9.94	16.74	8.3	9.63	9.94	chromosome.5	CBX7	chromobox homolog 7 [Source:HGNC Symbol;Acc:1557]
ENSSSCG00000000091	2.45	1.72	3.76	1.62	1.42	1.44	chromosome.5	APOBEC3H	apolipoprotein B mRNA editing enzyme, catalytic polypeptide-like 3H [Source:HGNC Symbol;Acc:24100]
ENSSSCG00000000092	2.5	12.38	18.63	17.55	7.1	21.82	chromosome.5	NPTXR	neuronal pentraxin receptor [Source:HGNC Symbol;Acc:7954]
ENSSSCG00000000093	26.32	31.29	39.68	22.07	20.3	31.69	chromosome.5	DNAL4	dynein, axonemal, light chain 4 [Source:HGNC Symbol;Acc:2955]
ENSSSCG00000000094	5.63	12.35	12.9	8.46	4.73	8.58	chromosome.5	UNC84B	Sad1 and UNC84 domain containing 2 [Source:HGNC Symbol;Acc:14210]
ENSSSCG00000000095	6.49	7.23	11.79	10.85	5.7	11.17	chromosome.5	GTPBP1	GTP binding protein 1 [Source:HGNC Symbol;Acc:4669]
ENSSSCG00000000096	0.38	0.12	0.54	1.27	0.12	0.98	chromosome.5	/	/
ENSSSCG00000000097	1.48	0.91	2.02	0.54	0.07	2.27	chromosome.5	/	/
ENSSSCG00000000099	0	0	0.15	0	0.06	0	chromosome.5	/	PKD2 interactor [Source:UniProtKB/TrEMBL;Acc:B2CAW6]
ENSSSCG00000000100	0	0.03	0	0	0	0	chromosome.5	/	Mitochondrial import receptor subunit TOM22 homolog (Translocase of outer membrane 22 kDa subunit homolog)(hTom22)(1C9-2) [Source:UniProtKB/Swiss- Prot;Acc:Q9NS69]
ENSSSCG00000000101	0	0	0	0.14	0	0	chromosome.5	/	/
ENSSSCG00000000103	0	0.43	0.15	0.15	0	0	chromosome.5	/	/
ENSSSCG00000000104	148.79	154.44	142.67	214.46	103.13	92.57	chromosome.5	DDX17	DEAD (Asp-Glu-Ala-Asp) box polypeptide 17 [Source:HGNC Symbol;Acc:2740]
ENSSSCG00000000105	25.26	14.32	11.68	16.33	26.41	12.83	chromosome.5	KDELR3	KDEL (Lys-Asp-Glu-Leu) endoplasmic reticulum protein retention receptor 3 [Source:HGNC Symbol;Acc:6306]
ENSSSCG00000000106	0.17	0.24	0.64	0.67	0.6	0.36	chromosome.5	KCNJ4	potassium inwardly-rectifying channel, subfamily J, member 4 [Source:HGNC Symbol;Acc:6265]
ENSSSCG00000000107	13.19	17.21	20.46	18.77	19.62	16.56	chromosome.5	CSNK1E	casein kinase 1, epsilon [Source:HGNC Symbol;Acc:2453]
ENSSSCG00000000108	8.23	14.79	15.81	18.87	9.55	20.82	chromosome.5	TMEM184B	transmembrane protein 184B [Source:HGNC Symbol;Acc:1310]
ENSSSCG00000000109	0.84	1.23	0.74	0.35	0.29	0.35	chromosome.5	MAFF	v-maf musculoaponeurotic fibrosarcoma oncogene homolog F (avian) [Source:HGNC Symbol;Acc:6780]
ENSSSCG00000000110	1.09	2.87	3.95	3.1	1.19	2.33	chromosome.5	PLA2G6	phospholipase A2, group VI (cytosolic, calcium- independent) [Source:HGNC Symbol;Acc:9039]
ENSSSCG00000000111	0	0.02	0.02	0.02	0	0.06	chromosome.5	BAIAP2L2	BAI1-associated protein 2-like 2 [Source:HGNC Symbol;Acc:26203]
ENSSSCG00000000114	6.28	10.81	13.78	11.58	9.14	12.76	chromosome.5	PICK1	protein interacting with PRKCA 1 [Source:HGNC Symbol;Acc:9394]
ENSSSCG00000000115	0.54	0.04	0.09	0.07	0.02	0.1	chromosome.5	SOX10	SRY (sex determining region Y)-box 10 [Source:HGNC Symbol;Acc:11190]
ENSSSCG00000000116	55.57	95.33	116.31	38.48	134.82	91.56	chromosome.5	POLR2F	polymerase (RNA) II (DNA directed) polypeptide F [Source:HGNC Symbol;Acc:9193]
ENSSSCG00000000117	2.28	2.63	2.81	1.4	1.45	1.09	chromosome.5	C22orf23	UPF0193 protein EVG1 [Source:UniProtKB/Swiss- Prot;Acc:Q9BZE7]
ENSSSCG00000000118	1.56	2.13	2.25	2.3	1.06	1.56	chromosome.5	MICALL1	MICAL-like 1 [Source:HGNC Symbol;Acc:29804]
ENSSSCG00000000119	50.89	51.37	45.83	44.18	44.98	58.61	chromosome.5	EIF3L	eukaryotic translation initiation factor 3, subunit L [Source:HGNC Symbol;Acc:18138]
ENSSSCG00000000120	0.41	0.46	0.35	0.15	0.49	0.35	chromosome.5	/	/
ENSSSCG00000000121	0.03	0	0.11	0.15	0	0	chromosome.5	/	/
ENSSSCG00000000123	5.52	3.94	8.95	3.78	0.08	8.37	chromosome.5	H1F0	H1 histone family, member 0 [Source:HGNC Symbol;Acc:4714]
ENSSSCG00000000124	4.21	16.2	10.43	8.53	6.83	6.56	chromosome.5	NOL12	nucleolar protein 12 [Source:HGNC Symbol;Acc:28585]
ENSSSCG00000000125	31.23	36.27	28.67	36.14	25.39	16.48	chromosome.5	LGALS1	lectin, galactoside-binding, soluble, 1 [Source:HGNC Symbol;Acc:6561]
ENSSSCG00000000126	0.41	0.17	1.26	0.83	1.02	0.88	chromosome.5	TRIOBP	TRIO and F-actin binding protein [Source:HGNC Symbol;Acc:17009]
ENSSSCG00000000127	0	0.02	0	0	0.05	0.02	chromosome.5	/	/
ENSSSCG00000000129	0.17	0.2	0.41	0.24	0.12	0.62	chromosome.5	/	/
ENSSSCG00000000130	0.96	1.73	0.97	0.78	0.66	0.77	chromosome.5	CYTH4	cytohesin 4 [Source:HGNC Symbol;Acc:9505]
ENSSSCG00000000131	0.03	0.16	0	0.07	0	0	chromosome.5	ELFN2	extracellular leucine-rich repeat and fibronectin type III domain containing 2 [Source:HGNC Symbol;Acc:29396]
ENSSSCG00000000132	0.07	0	0.04	0	0	0	chromosome.5	C22orf33	Protein EAN57 [Source:UniProtKB/Swiss- Prot;Acc:O43247]
ENSSSCG00000000133	24.97	32.3	26.7	13.22	15.38	15	chromosome.5	TST	thiosulfate sulfurtransferase (rhodanese) [Source:HGNC Symbol;Acc:12388]
ENSSSCG00000000134	2.69	7.21	9.69	3.52	2.39	3.55	chromosome.5	MPST	mercaptopyruvate sulfurtransferase [Source:HGNC Symbol;Acc:7223]
ENSSSCG00000000135	8.38	31.95	32.67	33.45	28.42	27.41	chromosome.5	KCTD17	potassium channel tetramerisation domain containing 17 [Source:HGNC Symbol;Acc:25705]
ENSSSCG00000000136	1.16	1.41	1.3	0.89	0.8	0.52	chromosome.5	CSF2RB	colony stimulating factor 2 receptor, beta, low- affinity (granulocyte-macrophage) [Source:HGNC Symbol;Acc:2436]
ENSSSCG00000000137	1.44	4.1	2.65	1.65	2.32	1.32	chromosome.5	NCF4	neutrophil cytosolic factor 4, 40kDa [Source:HGNC Symbol;Acc:7662]
ENSSSCG00000000138	0.27	0	0	0	0	0	chromosome.5	PVALB	parvalbumin [Source:HGNC Symbol;Acc:9704]
ENSSSCG00000000139	8.36	9.76	16.32	7.47	9.1	8.45	chromosome.5	RABL4	RAB, member of RAS oncogene family-like 4 [Source:HGNC Symbol;Acc:18626]
ENSSSCG00000000140	0	0.09	0.16	0.06	0.28	0.05	chromosome.5	CACNG2	calcium channel, voltage-dependent, gamma subunit 2 [Source:HGNC Symbol;Acc:1406]
ENSSSCG00000000141	35.82	37.8	42.28	37.82	41.88	41.9	chromosome.5	EIF3D	eukaryotic translation initiation factor 3, subunit D [Source:HGNC Symbol;Acc:3278]
ENSSSCG00000000142	0.68	1.13	1.31	1.27	0.58	0.92	chromosome.5	/	/
ENSSSCG00000000143	0	0	0	0	0.09	0	chromosome.5	/	/
ENSSSCG00000000144	73.23	49.17	54.34	30.96	41.77	41.61	chromosome.5	TXN2	thioredoxin 2 [Source:HGNC Symbol;Acc:17772]
ENSSSCG00000000145	3.22	6.44	5.47	7.22	3.33	4.94	chromosome.5	/	Myosin Fragment [Source:UniProtKB/TrEMBL;Acc:Q29060]
ENSSSCG00000000146	2.68	6.78	6.81	9.36	4.3	8.1	chromosome.5	/	Myosin Fragment [Source:UniProtKB/TrEMBL;Acc:Q29060]
ENSSSCG00000000147	0	0	0	1.1	0	2.69	chromosome.5	/	/
ENSSSCG00000000148	0.36	2.31	1.95	0.9	1.87	0.94	chromosome.5	/	/
ENSSSCG00000000149	0.34	0	0	0	0	0.19	chromosome.5	/	/
ENSSSCG00000000150	0	0	0.11	0	0.19	0.09	chromosome.5	/	/
ENSSSCG00000000151	1.31	0	0.36	0.38	0.29	0.31	chromosome.5	APOL6	apolipoprotein L, 6 [Source:HGNC Symbol;Acc:14870]
ENSSSCG00000000152	15.01	14.55	23.27	14.8	10.24	14.36	chromosome.5	RBM9	RNA binding motif protein 9 [Source:HGNC Symbol;Acc:9906]
ENSSSCG00000000153	0.52	0.59	0.56	0.47	0.05	0.05	chromosome.5	ISX	intestine-specific homeobox [Source:HGNC Symbol;Acc:28084]
ENSSSCG00000000154	0.88	3.58	3.38	4.11	1.76	1.71	chromosome.5	SYN3	synapsin III [Source:HGNC Symbol;Acc:11496]
ENSSSCG00000000155	48.76	43.54	37.12	35.22	26.11	25	chromosome.5	TIMP3	TIMP metallopeptidase inhibitor 3 [Source:HGNC Symbol;Acc:11822]
ENSSSCG00000000156	10.78	20.19	16.21	16.33	16.3	12.83	chromosome.5	FBXO7	F-box protein 7 [Source:HGNC Symbol;Acc:13586]
ENSSSCG00000000157	1.44	1.89	2.27	2.67	3.36	2.48	chromosome.5	BPIL2	bactericidal/permeability-increasing protein-like 2 [Source:HGNC Symbol;Acc:16503]
ENSSSCG00000000158	24.09	23.56	23.27	22.66	24.32	24.18	chromosome.5	C22orf28	UPF0027 protein C22orf28 [Source:UniProtKB/Swiss- Prot;Acc:Q9Y3I0]
ENSSSCG00000000160	3.38	3.34	3.17	4.13	2.95	3.35	chromosome.5	PRDM4	PR domain containing 4 [Source:HGNC Symbol;Acc:9348]
ENSSSCG00000000161	22.08	14.47	16.11	15.58	17.25	16.41	chromosome.5	PWP1	PWP1 homolog (S. cerevisiae) [Source:HGNC Symbol;Acc:17015]
ENSSSCG00000000162	3.73	5.83	3.46	4.8	3.24	5.04	chromosome.5	BTBD11	BTB (POZ) domain containing 11 [Source:HGNC Symbol;Acc:23844]
ENSSSCG00000000163	0.54	2.65	3.81	3.5	1.57	1.81	chromosome.5	/	/
ENSSSCG00000000164	14.03	6.15	6.63	8.29	6.19	6.33	chromosome.5	CRY1	cryptochrome 1 (photolyase-like) [Source:HGNC Symbol;Acc:2384]
ENSSSCG00000000165	4.8	3.88	3.56	6.69	4.51	2.93	chromosome.5	MTERFD3	MTERF domain containing 3 [Source:HGNC Symbol;Acc:30779]
ENSSSCG00000000166	66.78	36.89	56.01	49.46	48.48	47.63	chromosome.5	C12orf23	UPF0444 transmembrane protein C12orf23 [Source:UniProtKB/Swiss-Prot;Acc:Q8WUH6]
ENSSSCG00000000167	7.8	6.52	6.7	9.55	5.25	6.97	chromosome.5	RIC8B	resistance to inhibitors of cholinesterase 8 homolog B (C. elegans) [Source:HGNC Symbol;Acc:25555]
ENSSSCG00000000168	9.42	12.35	10.71	10.4	10.18	8.22	chromosome.5	RFX4	regulatory factor X, 4 (influences HLA class II expression) [Source:HGNC Symbol;Acc:9985]
ENSSSCG00000000169	5.34	5.9	6.13	6.84	4.65	5.08	chromosome.5	POLR3B	polymerase (RNA) III (DNA directed) polypeptide B [Source:HGNC Symbol;Acc:30348]
ENSSSCG00000000170	2.17	3.64	3.22	3.78	3.46	4.22	chromosome.5	TCP11L2	t-complex 11 (mouse)-like 2 [Source:HGNC Symbol;Acc:28627]
ENSSSCG00000000171	6.1	9.75	9.81	3.41	5.58	5.06	chromosome.5	CKAP4	cytoskeleton-associated protein 4 [Source:HGNC Symbol;Acc:16991]
ENSSSCG00000000172	2.72	4.6	4.57	3.03	1.88	2.47	chromosome.5	NUAK1	NUAK family, SNF1-like kinase, 1 [Source:HGNC Symbol;Acc:14311]
ENSSSCG00000000173	5.27	6.58	6.51	10.17	4.23	5.03	chromosome.5	CCNT1	cyclin T1 [Source:HGNC Symbol;Acc:1599]
ENSSSCG00000000174	0	0	0.1	0	0.09	0	chromosome.5	/	/
ENSSSCG00000000175	6.92	16.43	15.93	18.53	8.13	11.24	chromosome.5	ADCY6	adenylate cyclase 6 [Source:HGNC Symbol;Acc:237]
ENSSSCG00000000176	15.68	22.5	22.47	29.14	15.25	20.59	chromosome.5	CACNB3	calcium channel, voltage-dependent, beta 3 subunit [Source:HGNC Symbol;Acc:1403]
ENSSSCG00000000177	10.72	17.26	19.6	11.86	14.66	14.52	chromosome.5	DDX23	DEAD (Asp-Glu-Ala-Asp) box polypeptide 23 [Source:HGNC Symbol;Acc:17347]
ENSSSCG00000000178	61.18	58.53	51.05	58.88	66.3	58.64	chromosome.5	ARF3	ADP-ribosylation factor 3 [Source:HGNC Symbol;Acc:654]
ENSSSCG00000000179	7.6	4.4	6.46	5.94	6.35	4.48	chromosome.5	CCDC65	coiled-coil domain containing 65 [Source:HGNC Symbol;Acc:29937]
ENSSSCG00000000180	19.8	36.96	32.06	26.2	40.53	24.73	chromosome.5	FKBP11	FK506 binding protein 11, 19 kDa [Source:HGNC Symbol;Acc:18624]
ENSSSCG00000000181	14.7	10.36	12.39	9.55	11.38	9.44	chromosome.5	RND1	Rho family GTPase 1 [Source:HGNC Symbol;Acc:18314]
ENSSSCG00000000182	0.83	1.43	1.65	4.29	3.3	2.48	chromosome.5	WNT10B	wingless-type MMTV integration site family, member 10B [Source:HGNC Symbol;Acc:12775]
ENSSSCG00000000183	0.23	0.37	0.52	1.58	1.34	1.58	chromosome.5	WNT1	wingless-type MMTV integration site family, member 1 [Source:HGNC Symbol;Acc:12774]
ENSSSCG00000000184	0.09	0.47	0.48	0.43	0.64	0.1	chromosome.5	DDN	dendrin [Source:HGNC Symbol;Acc:24458]
ENSSSCG00000000185	29.62	30.55	30.8	26.55	36.13	25.16	chromosome.5	PRKAG1	protein kinase, AMP-activated, gamma 1 non- catalytic subunit [Source:HGNC Symbol;Acc:9385]
ENSSSCG00000000186	0.72	0.11	0.04	0.14	0.46	0.18	chromosome.5	RHEBL1	Ras homolog enriched in brain like 1 [Source:HGNC Symbol;Acc:21166]
ENSSSCG00000000187	0.46	0.77	0.63	1.78	0.21	0.51	chromosome.5	MLL2	myeloid/lymphoid or mixed-lineage leukemia 2 [Source:HGNC Symbol;Acc:7133]
ENSSSCG00000000188	0.18	0.12	0.19	0.03	0.02	0.09	chromosome.5	DHH	desert hedgehog homolog (Drosophila) [Source:HGNC Symbol;Acc:2865]
ENSSSCG00000000189	4.77	12.39	11.52	11.44	11.58	6.86	chromosome.5	LMBR1L	limb region 1 homolog (mouse)-like [Source:HGNC Symbol;Acc:18268]
ENSSSCG00000000190	62.01	69.7	124.43	74.8	46.03	63.32	chromosome.5	/	/
ENSSSCG00000000191	2.44	3.05	3.53	3.86	1.1	2.98	chromosome.5	/	/
ENSSSCG00000000192	0	0.32	0.37	0	0.16	0	chromosome.5	/	/
ENSSSCG00000000193	0.23	0.68	0.85	0.84	0	1.18	chromosome.5	TUBA1A	tubulin, alpha 1a [Source:HGNC Symbol;Acc:20766]
ENSSSCG00000000194	29.71	27.31	24.3	41.18	0.17	1.37	chromosome.5	TUBA1C	tubulin, alpha 1c [Source:HGNC Symbol;Acc:20768]
ENSSSCG00000000198	0	0	0	0	0.22	0	chromosome.5	DNAJC22	DnaJ (Hsp40) homolog, subfamily C, member 22 [Source:HGNC Symbol;Acc:25802]
ENSSSCG00000000199	3.99	2.25	2.48	3.6	2.22	2.13	chromosome.5	/	/
ENSSSCG00000000202	3.25	5	5.2	3.15	3.94	2.94	chromosome.5	MCRS1	microspherule protein 1 [Source:HGNC Symbol;Acc:6960]
ENSSSCG00000000203	0.96	1.62	2.05	2.04	1.39	1.25	chromosome.5	KCNH3	potassium voltage-gated channel, subfamily H (eag- related), member 3 [Source:HGNC Symbol;Acc:6252]
ENSSSCG00000000204	3.6	8.64	8.94	10.29	5.66	5.75	chromosome.5	PRPF40B	PRP40 pre-mRNA processing factor 40 homolog B (S. cerevisiae) [Source:HGNC Symbol;Acc:25031]
ENSSSCG00000000205	2.04	3.4	2.3	1.73	1.54	1.26	chromosome.5	FAM186B	family with sequence similarity 186, member B [Source:HGNC Symbol;Acc:25296]
ENSSSCG00000000206	41.18	51.41	71.65	63.21	66.28	72.35	chromosome.5	FAIM2	Fas apoptotic inhibitory molecule 2 [Source:HGNC Symbol;Acc:17067]
ENSSSCG00000000207	2808.03	1270.49	1191.46	779.26	2340.61	1155.3	chromosome.5	/	Novel pseudogene
ENSSSCG00000000208	5.74	2.49	4.46	3.67	3.6	1.91	chromosome.5	BCDIN3D	BCDIN3 domain containing [Source:HGNC Symbol;Acc:27050]
ENSSSCG00000000209	1.94	3.77	3.44	2.95	1.78	2.06	chromosome.5	KIAA1602	NCK-associated protein 5-like [Source:HGNC Symbol;Acc:29321]
ENSSSCG00000000212	0	0	0	0.1	0	0	chromosome.5	AQP6	aquaporin 6, kidney specific [Source:HGNC Symbol;Acc:639]
ENSSSCG00000000214	10.15	2.55	3.62	2.63	2.23	2.97	chromosome.5	GPD1	glycerol-3-phosphate dehydrogenase 1 (soluble) [Source:HGNC Symbol;Acc:4455]
ENSSSCG00000000215	4.77	7.83	7.31	9.3	5.36	5.49	chromosome.5	SMARCD1	SWI/SNF related, matrix associated, actin dependent regulator of chromatin, subfamily d, member 1 [Source:HGNC Symbol;Acc:11106]
ENSSSCG00000000216	2.13	1.87	3.26	6.61	4.77	4.79	chromosome.5	ACCN3	amiloride-sensitive cation channel 3 [Source:HGNC Symbol;Acc:101]
ENSSSCG00000000217	4.53	0.36	0.29	1.47	0.85	0.92	chromosome.5	RACGAP1	Rac GTPase activating protein 1 pseudogene [Source:HGNC Symbol;Acc:24689]
ENSSSCG00000000218	0	0	0	0	0	0.03	chromosome.5	/	/
ENSSSCG00000000219	4.92	6.83	5.52	9.67	3.77	6.8	chromosome.5	LARP4	La ribonucleoprotein domain family, member 4 [Source:HGNC Symbol;Acc:24320]
ENSSSCG00000000220	0.46	1.51	1.97	3.03	0.6	1.52	chromosome.5	POU6F1	POU class 6 homeobox 1 [Source:HGNC Symbol;Acc:9224]
ENSSSCG00000000221	0	0.04	0.04	0	0	0	chromosome.5	/	DAZ-associated protein 2 [Source:UniProtKB/TrEMBL;Acc:B6VAQ0]
ENSSSCG00000000223	1.49	0.7	0.57	0.52	0.6	0.28	chromosome.5	BIN2	bridging integrator 2 [Source:HGNC Symbol;Acc:1053]
ENSSSCG00000000224	1.09	0.62	1.01	0.77	0.71	0.87	chromosome.5	SMAGP	small cell adhesion glycoprotein [Source:HGNC Symbol;Acc:26918]
ENSSSCG00000000225	0	0	0	0	0	0.02	chromosome.5	/	DAZ-associated protein 2 [Source:UniProtKB/TrEMBL;Acc:B6VAQ0]
ENSSSCG00000000227	0	0.59	0.93	2.81	0.6	1.14	chromosome.5	/	Voltage-gated sodium channel alpha subunit Nav1.6 Fragment [Source:UniProtKB/TrEMBL;Acc:Q2Q6D9]
ENSSSCG00000000228	0.52	1.71	1.23	2.46	0.5	1.1	chromosome.5	SCN8A	sodium channel, voltage gated, type VIII, alpha subunit [Source:HGNC Symbol;Acc:10596]
ENSSSCG00000000229	3.2	4.28	6.4	11.3	3.18	2.01	chromosome.5	/	/
ENSSSCG00000000230	0.1	0.62	0.81	0.22	0.54	0.43	chromosome.5	/	/
ENSSSCG00000000231	0	0	0	0	0.05	0	chromosome.5	ANKRD33	ankyrin repeat domain 33 [Source:HGNC Symbol;Acc:13788]
ENSSSCG00000000232	2.9	5.96	4.45	2.69	3.42	2.47	chromosome.5	ACVRL1	activin A receptor type II-like 1 [Source:HGNC Symbol;Acc:175]
ENSSSCG00000000233	4.13	8.11	11.39	11.08	5.24	6.33	chromosome.5	ACVR1B	activin A receptor, type IB [Source:HGNC Symbol;Acc:172]
ENSSSCG00000000234	0.71	1.98	1.66	0.95	0.83	1.01	chromosome.5	GRASP	GRP1 (general receptor for phosphoinositides 1)- associated scaffold protein [Source:HGNC Symbol;Acc:18707]
ENSSSCG00000000235	0	0	0.13	0	0	0	chromosome.5	KRT82	keratin 82 [Source:HGNC Symbol;Acc:6459]
ENSSSCG00000000236	0	0.12	0.28	0.07	0	0.06	chromosome.5	/	/
ENSSSCG00000000238	0	0	0.07	0	0.07	0	chromosome.5	/	/
ENSSSCG00000000241	0.06	0	0	0	0	0.02	chromosome.5	KRT84	keratin 84 [Source:HGNC Symbol;Acc:6461]
ENSSSCG00000000245	0.07	0	0	0	0	0.02	chromosome.5	/	/
ENSSSCG00000000248	0	0	0.06	0.02	0	0.02	chromosome.5	KRT5	keratin 5 [Source:HGNC Symbol;Acc:6442]
ENSSSCG00000000251	0.04	0.05	0.04	0	0.02	0.02	chromosome.5	KRT1	keratin 1 [Source:HGNC Symbol;Acc:6412]
ENSSSCG00000000252	139.22	292.06	270.06	222.11	210.76	217.57	chromosome.5	/	Keratin type II cytoskeletal 8 Fragment [Source:UniProtKB/TrEMBL;Acc:Q29386]
ENSSSCG00000000253	51.3	112.81	89.51	69.93	94.26	76.92	chromosome.5	/	Keratin 18 Fragment [Source:UniProtKB/TrEMBL;Acc:A8D349]
ENSSSCG00000000254	3.72	5.42	4.9	6.64	2.97	3.47	chromosome.5	TENC1	tensin like C1 domain containing phosphatase (tensin 2) [Source:HGNC Symbol;Acc:19737]
ENSSSCG00000000256	4.55	6.69	8.16	8.46	3.91	6.63	chromosome.5	ZNF740	zinc finger protein 740 [Source:HGNC Symbol;Acc:27465]
ENSSSCG00000000257	1.03	1.91	1.37	0.76	0.79	0.49	chromosome.5	ITGB7	integrin, beta 7 [Source:HGNC Symbol;Acc:6162]
ENSSSCG00000000258	4.4	3.1	3.38	4.33	2.44	3.52	chromosome.5	RARG	retinoic acid receptor, gamma [Source:HGNC Symbol;Acc:9866]
ENSSSCG00000000259	7.74	5.77	4.41	6.39	3.51	5.89	chromosome.5	CSAD	cysteine sulfinic acid decarboxylase [Source:HGNC Symbol;Acc:18966]
ENSSSCG00000000260	0	0.34	0.04	0	0	0	chromosome.5	SOAT2	sterol O-acyltransferase 2 [Source:HGNC Symbol;Acc:11178]
ENSSSCG00000000261	0.7	0.94	1.43	0.2	0.5	1.39	chromosome.5	/	/
ENSSSCG00000000262	8.92	22.81	24.02	21.03	17.04	30.75	chromosome.5	SPRYD3	SPRY domain containing 3 [Source:HGNC Symbol;Acc:25920]
ENSSSCG00000000263	0.74	4.19	3.38	2.79	1.68	2.19	chromosome.5	/	/
ENSSSCG00000000264	12.39	14.73	11.91	7.92	10.46	8.13	chromosome.5	MFSD5	major facilitator superfamily domain containing 5 [Source:HGNC Symbol;Acc:28156]
ENSSSCG00000000265	0.5	0.12	0.17	0.13	0.16	0.06	chromosome.5	ESPL1	extra spindle pole bodies homolog 1 (S. cerevisiae) [Source:HGNC Symbol;Acc:16856]
ENSSSCG00000000266	28.24	123.63	134.99	64.42	184.24	85.48	chromosome.5	PFDN5	prefoldin subunit 5 [Source:HGNC Symbol;Acc:8869]
ENSSSCG00000000267	17.59	16.71	14.56	8.76	12.05	8.77	chromosome.5	C12orf10	UPF0160 protein MYG1, mitochondrial Precursor [Source:UniProtKB/Swiss-Prot;Acc:Q9HB07]
ENSSSCG00000000268	11.96	7.92	8.22	6.87	6.58	6.43	chromosome.5	AAAS	achalasia, adrenocortical insufficiency, alacrimia (Allgrove, triple-A) [Source:HGNC Symbol;Acc:13666]
ENSSSCG00000000270	0.65	0.25	0.21	0	0.25	0.18	chromosome.5	/	/
ENSSSCG00000000271	0.02	0.49	0.42	0.52	0.11	0.13	chromosome.5	AMHR2	anti-Mullerian hormone receptor, type II [Source:HGNC Symbol;Acc:465]
ENSSSCG00000000272	6.46	6.37	7.85	11.23	5.61	4.74	chromosome.5	SP1	Sp1 transcription factor [Source:HGNC Symbol;Acc:11205]
ENSSSCG00000000273	22.85	22.01	21.55	16.99	33.86	20.4	chromosome.5	PRR13	proline rich 13 [Source:HGNC Symbol;Acc:24528]
ENSSSCG00000000274	183.6	164.38	171.2	137.9	161.74	142.61	chromosome.5	PCBP2	poly(rC) binding protein 2 [Source:HGNC Symbol;Acc:8648]
ENSSSCG00000000275	6.89	11.42	11.8	17.7	12.25	12.14	chromosome.5	MAP3K12	mitogen-activated protein kinase kinase kinase 12 [Source:HGNC Symbol;Acc:6851]
ENSSSCG00000000276	9.33	12.74	16.74	10.94	11.76	8.69	chromosome.5	TARBP2	TAR (HIV-1) RNA binding protein 2 [Source:HGNC Symbol;Acc:11569]
ENSSSCG00000000277	4.62	1.71	3.65	3.85	2.21	1.31	chromosome.5	NPFF	neuropeptide FF-amide peptide precursor [Source:HGNC Symbol;Acc:7901]
ENSSSCG00000000278	2.28	5.5	6.7	11.44	2.96	4.8	chromosome.5	ATF7	activating transcription factor 7 [Source:HGNC Symbol;Acc:792]
ENSSSCG00000000281	0.14	0.09	0	0.05	0	0	chromosome.5	HOXC12	homeobox C12 [Source:HGNC Symbol;Acc:5124]
ENSSSCG00000000282	47.73	38	41.57	38.79	21.27	24.59	chromosome.5	CBX5	chromobox homolog 5 (HP1 alpha homolog, Drosophila) [Source:HGNC Symbol;Acc:1555]
ENSSSCG00000000284	0	0	0	0.05	0	0	chromosome.5	/	/
ENSSSCG00000000285	0.24	0	0	0	0	0	chromosome.5	HOXC4	homeobox C4 [Source:HGNC Symbol;Acc:5126]
ENSSSCG00000000287	0	1.22	0.35	0.18	0.08	0	chromosome.5	/	/
ENSSSCG00000000288	286.79	270.05	233.06	209.51	281.49	171.51	chromosome.5	HNRNPA1	heterogeneous nuclear ribonucleoprotein A1-like 3 [Source:HGNC Symbol;Acc:31015]
ENSSSCG00000000289	0.11	0.03	0.03	0	0	0.05	chromosome.5	NFE2	nuclear factor (erythroid-derived 2), 45kDa [Source:HGNC Symbol;Acc:7780]
ENSSSCG00000000290	158.79	95.68	87.64	62.8	110.25	68.45	chromosome.5	COPZ1	coatomer protein complex, subunit zeta 1 [Source:HGNC Symbol;Acc:2243]
ENSSSCG00000000291	0.04	0.41	0.08	0.18	0.34	0.14	chromosome.5	/	/
ENSSSCG00000000292	1.93	6.21	4.91	4.62	3.04	2.17	chromosome.5	ZNF385A	zinc finger protein 385A [Source:HGNC Symbol;Acc:17521]
ENSSSCG00000000293	3.69	3.66	2	1.27	1.26	0.82	chromosome.5	ITGA5	integrin, alpha 5 (fibronectin receptor, alpha polypeptide) [Source:HGNC Symbol;Acc:6141]
ENSSSCG00000000294	0.65	0.08	0.04	0	0	0.07	chromosome.5	GTSF1	gametocyte specific factor 1 [Source:HGNC Symbol;Acc:26565]
ENSSSCG00000000295	2.99	1.37	1.39	1.31	0.96	0.64	chromosome.5	NCKAP1L	NCK-associated protein 1-like [Source:HGNC Symbol;Acc:4862]
ENSSSCG00000000297	4.48	5.85	7.79	8.17	3.14	5.33	chromosome.5	PDE1B	phosphodiesterase 1B, calmodulin-dependent [Source:HGNC Symbol;Acc:8775]
ENSSSCG00000000298	8.43	8.6	8.9	5.33	6.14	13.74	chromosome.5	PPP1R1A	protein phosphatase 1, regulatory (inhibitor) subunit 1A [Source:HGNC Symbol;Acc:9286]
ENSSSCG00000000299	0.13	0.39	0.32	0.06	0.14	0.15	chromosome.5	KIAA0748	KIAA0748 [Source:HGNC Symbol;Acc:29109]
ENSSSCG00000000300	41.7	27.27	39.64	43.9	30.96	44.5	chromosome.5	NEUROD4	neurogenic differentiation 4 [Source:HGNC Symbol;Acc:13802]
ENSSSCG00000000313	0	0	0	0.18	0.08	0	chromosome.5	OR6C3	olfactory receptor, family 6, subfamily C, member 3 [Source:HGNC Symbol;Acc:15437]
ENSSSCG00000000314	0	0.11	0	0.32	0.08	0	chromosome.5	/	/
ENSSSCG00000000315	0	0.23	0	0	0	0	chromosome.5	OR6C6	olfactory receptor, family 6, subfamily C, member 6 [Source:HGNC Symbol;Acc:31293]
ENSSSCG00000000317	0	0	0.13	0.05	0	0	chromosome.5	/	/
ENSSSCG00000000323	0	0	0.09	0.09	0.08	0	chromosome.5	OR6C76	olfactory receptor, family 6, subfamily C, member 76 [Source:HGNC Symbol;Acc:31305]
ENSSSCG00000000324	0	0	0	0	0.04	0	chromosome.5	OR6C65	olfactory receptor, family 6, subfamily C, member 65 [Source:HGNC Symbol;Acc:31295]
ENSSSCG00000000325	0	0.36	0	0	0	0	chromosome.5	/	/
ENSSSCG00000000327	0	0	0.04	0	0	0	chromosome.5	/	/
ENSSSCG00000000328	0	0	0.09	0	0	0	chromosome.5	/	/
ENSSSCG00000000329	0	0	0	0.05	0	0	chromosome.5	/	/
ENSSSCG00000000332	0	0	0	0.14	0	0	chromosome.5	/	/
ENSSSCG00000000333	0	0	0	0	0.04	0	chromosome.5	/	/
ENSSSCG00000000334	0	0.04	0	0	0	0	chromosome.5	/	/
ENSSSCG00000000348	0	0	0	0.08	0	0	chromosome.5	/	/
ENSSSCG00000000355	0	0	0.09	0.09	0	0	chromosome.5	/	/
ENSSSCG00000000358	7.85	2.72	2.18	1.24	1.44	1.65	chromosome.5	ITGA7	integrin, alpha 7 [Source:HGNC Symbol;Acc:6143]
ENSSSCG00000000359	20.41	13.11	19.02	11.37	20.21	20.98	chromosome.5	BLOC1S1	biogenesis of lysosomal organelles complex-1, subunit 1 [Source:HGNC Symbol;Acc:4200]
ENSSSCG00000000360	0.07	0	0.11	0	0.03	0.03	chromosome.5	/	/
ENSSSCG00000000361	139.44	126.19	120.31	76.97	110.69	77.81	chromosome.5	CD63	CD63 molecule [Source:HGNC Symbol;Acc:1692]
ENSSSCG00000000362	0.09	0	0	0	0	0.08	chromosome.5	/	/
ENSSSCG00000000363	1.98	2.9	3.49	2.34	2.07	1.67	chromosome.5	GDF11	growth differentiation factor 11 [Source:HGNC Symbol;Acc:4216]
ENSSSCG00000000364	19.14	15.83	16.42	8.54	16.92	9.37	chromosome.5	SARNP	SAP domain containing ribonucleoprotein [Source:HGNC Symbol;Acc:24432]
ENSSSCG00000000365	73.65	52.18	48.35	35.51	67.2	27	chromosome.5	ORMDL2	ORM1-like 2 (S. cerevisiae) [Source:HGNC Symbol;Acc:16037]
ENSSSCG00000000366	24.65	22.43	22.76	21.21	17.01	21.23	chromosome.5	DNAJC14	DnaJ (Hsp40) homolog, subfamily C, member 14 [Source:HGNC Symbol;Acc:24581]
ENSSSCG00000000367	3.51	4.63	5.07	4.36	4.39	1.92	chromosome.5	TMEM198	transmembrane protein 198 [Source:HGNC Symbol;Acc:33704]
ENSSSCG00000000368	2.99	0.68	0.57	0.21	0.51	0.19	chromosome.5	MMP19	matrix metallopeptidase 19 [Source:HGNC Symbol;Acc:7165]
ENSSSCG00000000369	7.44	10.31	9.65	8.62	12.54	10.16	chromosome.5	WIBG	within bgcn homolog (Drosophila) [Source:HGNC Symbol;Acc:30258]
ENSSSCG00000000370	2.28	2.45	3.12	2.96	2.21	1.19	chromosome.5	DGKA	diacylglycerol kinase, alpha 80kDa [Source:HGNC Symbol;Acc:2849]
ENSSSCG00000000371	0.38	0.11	0.02	0.09	0.1	0	chromosome.5	SILV	silver homolog (mouse) [Source:HGNC Symbol;Acc:10880]
ENSSSCG00000000372	0.27	0.63	0.15	0.47	0.11	0.13	chromosome.5	ERBB3	v-erb-b2 erythroblastic leukemia viral oncogene homolog 3 (avian) [Source:HGNC Symbol;Acc:3431]
ENSSSCG00000000373	4.42	0.54	1.91	2.69	2.28	1	chromosome.5	CDK2	cyclin-dependent kinase 2 [Source:HGNC Symbol;Acc:1771]
ENSSSCG00000000374	212.37	535.52	674.2	289.81	580.44	386.69	chromosome.5	/	40S ribosomal protein S26 [Source:UniProtKB/Swiss- Prot;Acc:P49171]
ENSSSCG00000000375	0.06	1.61	2.84	1.78	1.87	0.93	chromosome.5	IKZF4	IKAROS family zinc finger 4 (Eos) [Source:HGNC Symbol;Acc:13179]
ENSSSCG00000000376	11.42	21.36	16.87	15.72	21.83	14.02	chromosome.5	SUOX	sulfite oxidase [Source:HGNC Symbol;Acc:11460]
ENSSSCG00000000377	39.23	19.89	18.4	25.97	19.71	24.55	chromosome.5	PA2G4	proliferation-associated 2G4, 38kDa [Source:HGNC Symbol;Acc:8550]
ENSSSCG00000000378	0.2	0.22	0.28	0.16	0	0.24	chromosome.5	ZC3H10	zinc finger CCCH-type containing 10 [Source:HGNC Symbol;Acc:25893]
ENSSSCG00000000379	10.37	12.6	10.79	11.48	7.95	7.73	chromosome.5	ESYT1	extended synaptotagmin-like protein 1 [Source:HGNC Symbol;Acc:29534]
ENSSSCG00000000380	0.05	0	0	0.05	0	0.04	chromosome.5	/	/
ENSSSCG00000000381	1.58	1.13	2.45	1.36	2.3	3.46	chromosome.5	/	Myosin light polypeptide 6 (Smooth muscle and nonmuscle myosin light chain alkali 6)(Myosin light chain alkali 3)(Myosin light chain 3)(MLC-3)(LC17) [Source:UniProtKB/Swiss-Prot;Acc:P60662]
ENSSSCG00000000382	10.58	14.44	15.08	21.87	10.41	19.69	chromosome.5	SMARCC2	SWI/SNF related, matrix associated, actin dependent regulator of chromatin, subfamily c, member 2 [Source:HGNC Symbol;Acc:11105]
ENSSSCG00000000383	24.47	25.26	25.89	21.56	24.74	30.17	chromosome.5	RNF41	ring finger protein 41 [Source:HGNC Symbol;Acc:18401]
ENSSSCG00000000384	10.99	7.64	6.7	3.9	3.79	7	chromosome.5	OBFC2B	oligonucleotide/oligosaccharide-binding fold containing 2B [Source:HGNC Symbol;Acc:28412]
ENSSSCG00000000385	0	0	0.02	0.09	0	0	chromosome.5	SLC39A5	solute carrier family 39 (metal ion transporter), member 5 [Source:HGNC Symbol;Acc:20502]
ENSSSCG00000000386	1.61	3.37	2.92	5.51	2.34	4.02	chromosome.5	/	/
ENSSSCG00000000387	33.53	34.9	36.32	30.07	37.31	28.64	chromosome.5	COQ10A	coenzyme Q10 homolog A (S. cerevisiae) [Source:HGNC Symbol;Acc:26515]
ENSSSCG00000000388	56.74	54.05	58.92	58.13	41.27	44.44	chromosome.5	CS	citrate synthase [Source:HGNC Symbol;Acc:2422]
ENSSSCG00000000389	0.38	1.65	1.69	2.77	3.03	0.85	chromosome.5	/	Myosin light polypeptide 6 (Smooth muscle and nonmuscle myosin light chain alkali 6)(Myosin light chain alkali 3)(Myosin light chain 3)(MLC-3)(LC17) [Source:UniProtKB/Swiss-Prot;Acc:P60662]
ENSSSCG00000000390	0	0	0.05	0.11	0	0	chromosome.5	/	/
ENSSSCG00000000392	0.16	0.09	0.55	1.07	0.19	0.61	chromosome.5	/	/
ENSSSCG00000000393	11.78	10.44	11.6	22.37	9.76	5.69	chromosome.5	PAN2	PAN2 poly(A) specific ribonuclease subunit homolog (S. cerevisiae) [Source:HGNC Symbol;Acc:20074]
ENSSSCG00000000394	73.33	83.34	91.99	68.74	147.57	81.82	chromosome.5	CNPY2	canopy 2 homolog (zebrafish) [Source:HGNC Symbol;Acc:13529]
ENSSSCG00000000395	4.85	9.09	8.55	8.5	7.09	7.1	chromosome.5	IL23A	interleukin 23, alpha subunit p19 [Source:HGNC Symbol;Acc:15488]
ENSSSCG00000000396	11.28	22.28	20.08	20.16	17.45	13.18	chromosome.5	STAT2	signal transducer and activator of transcription 2, 113kDa [Source:HGNC Symbol;Acc:11363]
ENSSSCG00000000397	0.11	0.11	0.12	0.04	0.04	0	chromosome.5	APOF	apolipoprotein F [Source:HGNC Symbol;Acc:615]
ENSSSCG00000000398	7.01	4.57	3.57	5.32	4.16	1.47	chromosome.5	/	Ovarian and testicular apolipoprotein N [Source:UniProtKB/TrEMBL;Acc:Q68RU1]
ENSSSCG00000000399	3.18	3.21	3.69	5.59	1.97	1.45	chromosome.5	TIMELESS	timeless homolog (Drosophila) [Source:HGNC Symbol;Acc:11813]
ENSSSCG00000000400	0.04	0	0	0.04	0	0.03	chromosome.5	MIP	major intrinsic protein of lens fiber [Source:HGNC Symbol;Acc:7103]
ENSSSCG00000000401	2.38	0.87	1.34	1.35	0.47	0.48	chromosome.5	GLS2	glutaminase 2 (liver, mitochondrial) [Source:HGNC Symbol;Acc:29570]
ENSSSCG00000000402	4.24	4.24	3.12	3.05	2.81	2.48	chromosome.5	/	Putative uncharacterized protein Fragment [Source:UniProtKB/TrEMBL;Acc:Q95275]
ENSSSCG00000000403	9.9	14.17	15.7	24.45	10.09	12.14	chromosome.5	BAZ2A	bromodomain adjacent to zinc finger domain, 2A [Source:HGNC Symbol;Acc:962]
ENSSSCG00000000404	0.35	0.66	0.75	0.31	0.11	0.36	chromosome.5	SPRYD4	SPRY domain containing 4 [Source:HGNC Symbol;Acc:27468]
ENSSSCG00000000405	250.91	329.31	290.4	265.63	249.29	213.6	chromosome.5	ATP5B	ATP synthase, H+ transporting, mitochondrial F1 complex, beta polypeptide [Source:HGNC Symbol;Acc:830]
ENSSSCG00000000406	115.11	43.2	42.08	61.21	70.73	49.02	chromosome.5	PTGES3	prostaglandin E synthase 3 (cytosolic) [Source:HGNC Symbol;Acc:16049]
ENSSSCG00000000407	185.46	204.01	206.34	113.16	179.58	139.56	chromosome.5	/	Nascent polypeptide-associated complex subunit alpha (NAC-alpha)(Alpha-NAC)(Allergen Hom s 2) [Source:UniProtKB/Swiss-Prot;Acc:Q13765]
ENSSSCG00000000408	7.72	3.73	4.03	4.88	4.97	2.04	chromosome.5	PRIM1	primase, DNA, polypeptide 1 (49kDa) [Source:HGNC Symbol;Acc:9369]
ENSSSCG00000000409	0.06	0.02	0.12	0.07	0.07	0.11	chromosome.5	/	/
ENSSSCG00000000411	0.02	0	0	0.02	0.03	0.03	chromosome.5	/	/
ENSSSCG00000000414	7.09	1.1	0.86	0.86	0.35	1.77	chromosome.5	/	/
ENSSSCG00000000415	0.05	0	0.11	0.06	0.25	0.34	chromosome.5	SDR9C7	short chain dehydrogenase/reductase family 9C, member 7 [Source:HGNC Symbol;Acc:29958]
ENSSSCG00000000416	1.15	2.14	1.23	1.54	1.3	0.29	chromosome.5	GPR182	G protein-coupled receptor 182 [Source:HGNC Symbol;Acc:13708]
ENSSSCG00000000417	3.09	3.34	3.6	3.12	3.86	1.98	chromosome.5	ZBTB39	zinc finger and BTB domain containing 39 [Source:HGNC Symbol;Acc:29014]
ENSSSCG00000000419	0.16	0.03	0.12	0.24	0	0.17	chromosome.5	/	/
ENSSSCG00000000420	5.97	4.83	5.91	1.17	6.45	2.14	chromosome.5	NDUFA4L2	NADH dehydrogenase (ubiquinone) 1 alpha subcomplex, 4-like 2 [Source:HGNC Symbol;Acc:29836]
ENSSSCG00000000421	11.72	12.03	11.55	10.45	9.64	6.33	chromosome.5	SHMT2	serine hydroxymethyltransferase 2 (mitochondrial) [Source:HGNC Symbol;Acc:10852]
ENSSSCG00000000422	0.14	0.14	0.12	0.12	0.17	0.36	chromosome.5	NXPH4	neurexophilin 4 [Source:HGNC Symbol;Acc:8078]
ENSSSCG00000000423	18.6	17.79	18.33	26.19	11.95	11.88	chromosome.5	/	/
ENSSSCG00000000426	0	0	0	0	0	0.03	chromosome.5	/	/
ENSSSCG00000000427	0.01	0	0.03	0.04	0.07	0.03	chromosome.5	/	/
ENSSSCG00000000428	1.81	3.43	2.59	7.69	2.61	1.11	chromosome.5	/	/
ENSSSCG00000000429	0	0	0	0.09	0	0.01	chromosome.5	KIF5A	kinesin family member 5A [Source:HGNC Symbol;Acc:6323]
ENSSSCG00000000430	5.49	6.07	4.93	5.47	2.36	6.66	chromosome.5	/	/
ENSSSCG00000000431	1.66	2.36	3.9	2.71	1.06	2.65	chromosome.5	MBD6	methyl-CpG binding domain protein 6 [Source:HGNC Symbol;Acc:20445]
ENSSSCG00000000432	20.47	36.1	42.34	23.33	36.43	35.01	chromosome.5	DDIT3	DNA-damage-inducible transcript 3 [Source:HGNC Symbol;Acc:2726]
ENSSSCG00000000433	0.68	0.85	0.5	0.38	0.2	0.22	chromosome.5	/	Beta-1,4 N-acetylgalactosaminyltransferase 1 (EC 2.4.1.92)((N-acetylneuraminyl)- galactosylglucosylceramide)(GM2/GD2 synthase)(GalNAc-T) [Source:UniProtKB/Swiss-Prot;Acc:Q00973]
ENSSSCG00000000434	0.02	0	0	0	0	0	chromosome.5	/	/
ENSSSCG00000000435	0.06	0.04	0	0	0	0	chromosome.5	/	/
ENSSSCG00000000436	12.3	16.95	17.94	19.32	8.95	20.07	chromosome.5	PIP4K2C	phosphatidylinositol-5-phosphate 4-kinase, type II, gamma [Source:HGNC Symbol;Acc:23786]
ENSSSCG00000000437	0	0	0	0.05	0	0	chromosome.5	/	/
ENSSSCG00000000438	0.74	0.31	0.38	0.31	0.26	0.07	chromosome.5	ARHGAP9	Rho GTPase activating protein 9 [Source:HGNC Symbol;Acc:14130]
ENSSSCG00000000439	0	0.05	0.09	0.16	0.03	0.03	chromosome.5	/	/
ENSSSCG00000000441	0.07	0.03	0.15	0	0	0.02	chromosome.5	/	/
ENSSSCG00000000444	0.29	0.3	0.43	0.46	0.25	0.45	chromosome.5	/	/
ENSSSCG00000000445	34.19	73.74	64.25	46.07	64.71	61.82	chromosome.5	CDK4	cyclin-dependent kinase 4 [Source:HGNC Symbol;Acc:1773]
ENSSSCG00000000446	0	0	0	0.16	0	0.13	chromosome.5	/	/
ENSSSCG00000000447	0.23	2.3	1.99	1.9	1.81	1.25	chromosome.5	/	/
ENSSSCG00000000448	3.05	10.41	10.33	5.86	7.35	8.11	chromosome.5	40611	membrane-associated ring finger (C3HC4) 9 [Source:HGNC Symbol;Acc:25139]
ENSSSCG00000000449	2.93	5.7	9.56	5.99	4.04	5.03	chromosome.5	DTX3	deltex homolog 3 (Drosophila) [Source:HGNC Symbol;Acc:24457]
ENSSSCG00000000450	0	0	0.14	0.07	0	0.06	chromosome.5	/	/
ENSSSCG00000000451	0.98	6.09	3.63	2.54	3.13	3.3	chromosome.5	/	/
ENSSSCG00000000452	30.96	35.16	31.16	34.08	32.76	34.9	chromosome.5	OS9	osteosarcoma amplified 9, endoplasmic reticulum lectin [Source:HGNC Symbol;Acc:16994]
ENSSSCG00000000453	7.38	7.33	6.57	6.59	5.93	5.38	chromosome.5	XRCC6BP1	XRCC6 binding protein 1 [Source:HGNC Symbol;Acc:29452]
ENSSSCG00000000455	7.08	4.69	4.48	6.79	3.1	2.86	chromosome.5	LRIG3	leucine-rich repeats and immunoglobulin-like domains 3 [Source:HGNC Symbol;Acc:30991]
ENSSSCG00000000456	3.09	1.51	1.1	1.49	0.86	0.77	chromosome.5	SLC16A7	solute carrier family 16, member 7 (monocarboxylic acid transporter 2) [Source:HGNC Symbol;Acc:10928]
ENSSSCG00000000457	6	5.1	5.12	6.15	3.21	3.73	chromosome.5	USP15	ubiquitin specific peptidase 15 [Source:HGNC Symbol;Acc:12613]
ENSSSCG00000000458	12.15	7.9	7.46	11.59	7.71	8.05	chromosome.5	MON2	MON2 homolog (S. cerevisiae) [Source:HGNC Symbol;Acc:29177]
ENSSSCG00000000459	0.02	0	0	0	0.02	0	chromosome.5	AVPR1A	arginine vasopressin receptor 1A [Source:HGNC Symbol;Acc:895]
ENSSSCG00000000460	25.74	21.96	18.01	4.84	27.01	18.04	chromosome.5	HSBP1	heat shock factor binding protein 1 [Source:HGNC Symbol;Acc:5203]
ENSSSCG00000000462	2.02	2.04	2.36	1.77	1.52	2.26	chromosome.5	TMEM5	transmembrane protein 5 [Source:HGNC Symbol;Acc:13530]
ENSSSCG00000000463	0.09	0.85	1.83	1.32	0.35	0.91	chromosome.5	/	/
ENSSSCG00000000464	0	0.13	0	0.45	0.05	0.06	chromosome.5	C12orf56	Uncharacterized protein C12orf56 [Source:UniProtKB/Swiss-Prot;Acc:Q8IXR9]
ENSSSCG00000000465	0.3	0.55	0.44	0.62	0.32	0.46	chromosome.5	C12orf66	UPF0536 protein C12orf66 [Source:UniProtKB/Swiss- Prot;Acc:Q96MD2]
ENSSSCG00000000466	23.62	17.84	16.76	21.4	15.93	13.64	chromosome.5	XPOT	exportin, tRNA (nuclear export receptor for tRNAs) [Source:HGNC Symbol;Acc:12826]
ENSSSCG00000000467	4.91	5.09	3.78	5.66	3.98	5.5	chromosome.5	TBC1D30	TBC1 domain family, member 30 [Source:HGNC Symbol;Acc:29164]
ENSSSCG00000000468	0.41	0.41	0.17	0.38	0.15	0.21	chromosome.5	WIF1	WNT inhibitory factor 1 [Source:HGNC Symbol;Acc:18081]
ENSSSCG00000000469	6.72	3.74	4.43	4.66	3.59	3.34	chromosome.5	LEMD3	LEM domain containing 3 [Source:HGNC Symbol;Acc:28887]
ENSSSCG00000000470	1.27	1.38	1.9	1.36	0.94	1.49	chromosome.5	MSRB3	methionine sulfoxide reductase B3 [Source:HGNC Symbol;Acc:27375]
ENSSSCG00000000471	0.74	2.37	2.06	1.33	1.56	0.81	chromosome.5	/	/
ENSSSCG00000000472	27.49	10.77	8.71	6.5	12.54	4.65	chromosome.5	LLPH	LLP homolog, long-term synaptic facilitation (Aplysia) [Source:HGNC Symbol;Acc:28229]
ENSSSCG00000000473	11.74	16.78	14.53	17.88	13.13	10.03	chromosome.5	TMBIM4	transmembrane BAX inhibitor motif containing 4 [Source:HGNC Symbol;Acc:24257]
ENSSSCG00000000475	0.69	0.78	0.21	0.84	0.28	0.63	chromosome.5	IRAK3	interleukin-1 receptor-associated kinase 3 [Source:HGNC Symbol;Acc:17020]
ENSSSCG00000000476	0.19	0.55	0	0.11	0.09	0	chromosome.5	/	/
ENSSSCG00000000477	1.17	1.39	1.19	1.7	0.65	1.07	chromosome.5	HELB	helicase (DNA) B [Source:HGNC Symbol;Acc:17196]
ENSSSCG00000000478	3.62	4.93	5.65	6.46	3.62	3.81	chromosome.5	GRIP1	glutamate receptor interacting protein 1 [Source:HGNC Symbol;Acc:18708]
ENSSSCG00000000479	0.19	0.4	0.37	0.35	0.07	0.6	chromosome.5	/	/
ENSSSCG00000000483	9.53	4.32	5.11	5.65	4.75	4.14	chromosome.5	MDM1	Mdm1 nuclear protein homolog (mouse) [Source:HGNC Symbol;Acc:29917]
ENSSSCG00000000485	54.35	29.72	26.28	24.11	31.72	19.5	chromosome.5	RAP1B	RAP1B, member of RAS oncogene family [Source:HGNC Symbol;Acc:9857]
ENSSSCG00000000486	9.47	4.97	4.88	6.06	6.63	4.19	chromosome.5	NUP107	nucleoporin 107kDa [Source:HGNC Symbol;Acc:29914]
ENSSSCG00000000487	9.34	10.27	7.45	5.99	8.14	7.29	chromosome.5	SLC35E3	solute carrier family 35, member E3 [Source:HGNC Symbol;Acc:20864]
ENSSSCG00000000488	6.72	3.84	4.68	6.82	4.72	4.11	chromosome.5	MDM2	Mdm2 p53 binding protein homolog (mouse) [Source:HGNC Symbol;Acc:6973]
ENSSSCG00000000489	7.82	7.42	8.27	4.91	5.4	2.85	chromosome.5	/	/
ENSSSCG00000000490	12.21	8.36	14.84	14.14	12.22	12.68	chromosome.5	CPSF6	microRNA 1279 [Source:HGNC Symbol;Acc:35357]
ENSSSCG00000000491	1.67	5.21	4.01	4.45	4.15	1.54	chromosome.5	YEATS4	YEATS domain containing 4 [Source:HGNC Symbol;Acc:24859]
ENSSSCG00000000492	1.42	0.39	0.48	2.91	5.19	0.38	chromosome.5	LYZ	lysozyme (renal amyloidosis) [Source:HGNC Symbol;Acc:6740]
ENSSSCG00000000493	6.59	8.56	7.27	8.38	2.97	5.41	chromosome.5	FRS2	fibroblast growth factor receptor substrate 2 [Source:HGNC Symbol;Acc:16971]
ENSSSCG00000000495	0.12	0.44	0.5	0	0	0	chromosome.5	/	/
ENSSSCG00000000496	111.81	41.95	46.44	50.66	57.68	49.14	chromosome.5	CCT2	chaperonin containing TCP1, subunit 2 (beta) [Source:HGNC Symbol;Acc:1615]
ENSSSCG00000000498	0	0	0.25	0.26	0.22	0	chromosome.5	/	/
ENSSSCG00000000499	0.08	0	0.1	0.19	0	0.14	chromosome.5	BEST3	bestrophin 3 [Source:HGNC Symbol;Acc:17105]
ENSSSCG00000000500	21.58	16.5	15.01	18.06	22.54	17.06	chromosome.5	RAB3IP	RAB3A interacting protein (rabin3) [Source:HGNC Symbol;Acc:16508]
ENSSSCG00000000501	0.15	0.12	0.04	0.05	0.04	0	chromosome.5	C12orf28	Uncharacterized protein C12orf28 Precursor [Source:UniProtKB/Swiss-Prot;Acc:Q96LU7]
ENSSSCG00000000502	22.78	14.5	13.08	16.25	12.16	10.17	chromosome.5	CNOT2	CCR4-NOT transcription complex, subunit 2 [Source:HGNC Symbol;Acc:7878]
ENSSSCG00000000503	4.28	6.88	5.24	5.87	4.69	3.01	chromosome.5	KCNMB4	potassium large conductance calcium-activated channel, subfamily M, beta member 4 [Source:HGNC Symbol;Acc:6289]
ENSSSCG00000000504	4.24	4.59	3.7	3.37	3.16	2.5	chromosome.5	PTPRB	protein tyrosine phosphatase, receptor type, B [Source:HGNC Symbol;Acc:9665]
ENSSSCG00000000507	0	0	0	0.14	0	0	chromosome.5	/	/
ENSSSCG00000000508	7.45	4.14	3.62	9.32	2.74	3.14	chromosome.5	/	/
ENSSSCG00000000509	2.05	1.74	1.78	3.75	0.72	1	chromosome.5	/	/
ENSSSCG00000000510	60.14	26.76	26.84	27.62	26.58	19.98	chromosome.5	TMEM19	transmembrane protein 19 [Source:HGNC Symbol;Acc:25605]
ENSSSCG00000000511	35.73	30.43	22.9	27.63	25.17	23.74	chromosome.5	RAB21	RAB21, member RAS oncogene family [Source:HGNC Symbol;Acc:18263]
ENSSSCG00000000512	12.63	5.53	7.06	9.42	4.84	6.18	chromosome.5	TBC1D15	TBC1 domain family, member 15 [Source:HGNC Symbol;Acc:25694]
ENSSSCG00000000514	0	0	0.03	0	0	0	chromosome.5	/	/
ENSSSCG00000000515	2.1	0.59	2.11	1.12	0.82	1.13	chromosome.5	TRHDE	thyrotropin-releasing hormone degrading enzyme [Source:HGNC Symbol;Acc:30748]
ENSSSCG00000000516	1.96	1.38	2.62	2.44	1.62	2.54	chromosome.5	KCNC2	potassium voltage-gated channel, Shaw-related subfamily, member 2 [Source:HGNC Symbol;Acc:6234]
ENSSSCG00000000517	3.86	2.86	3.54	3.37	1.51	2.36	chromosome.5	CAPS2	calcyphosine 2 [Source:HGNC Symbol;Acc:16471]
ENSSSCG00000000518	0.12	0	0.13	0	0	0	chromosome.5	/	/
ENSSSCG00000000519	13.14	6.85	6.21	5.85	4.14	3.8	chromosome.5	GLIPR1	GLI pathogenesis-related 1 [Source:HGNC Symbol;Acc:17001]
ENSSSCG00000000520	8.69	4.5	4.58	7.11	3.81	4.67	chromosome.5	KRR1	KRR1, small subunit (SSU) processome component, homolog (yeast) [Source:HGNC Symbol;Acc:5176]
ENSSSCG00000000521	5.79	5.66	6.2	14.09	8.37	7.04	chromosome.5	PHLDA1	pleckstrin homology-like domain, family A, member 1 [Source:HGNC Symbol;Acc:8933]
ENSSSCG00000000522	115.1	59.98	59.67	53.92	69.92	51.67	chromosome.5	NAP1L1	nucleosome assembly protein 1-like 1 [Source:HGNC Symbol;Acc:7637]
ENSSSCG00000000523	1.55	1.95	3.32	2.44	1.31	1.42	chromosome.5	BBS10	Bardet-Biedl syndrome 10 [Source:HGNC Symbol;Acc:26291]
ENSSSCG00000000524	4.06	4.26	3.45	5.05	2.54	2.93	chromosome.5	OSBPL8	oxysterol binding protein-like 8 [Source:HGNC Symbol;Acc:16396]
ENSSSCG00000000525	3.04	5.69	6.58	6.75	4.72	3.48	chromosome.5	/	/
ENSSSCG00000000527	1.73	1.78	1.37	2.93	1.59	1.49	chromosome.5	SYT10	synaptotagmin X [Source:HGNC Symbol;Acc:19266]
ENSSSCG00000000528	5.93	5.69	5.42	6.32	4.54	5.12	chromosome.5	PKP2	plakophilin 2 [Source:HGNC Symbol;Acc:9024]
ENSSSCG00000000529	29.69	21.8	17.75	20.53	12.78	14.48	chromosome.5	DNM1L	dynamin 1-like [Source:HGNC Symbol;Acc:2973]
ENSSSCG00000000530	0.36	0.6	0.39	1.08	0.41	0.81	chromosome.5	FGD4	FYVE, RhoGEF and PH domain containing 4 [Source:HGNC Symbol;Acc:19125]
ENSSSCG00000000531	3.95	2.32	2.96	2.14	2.13	1.81	chromosome.5	BICD1	bicaudal D homolog 1 (Drosophila) [Source:HGNC Symbol;Acc:1049]
ENSSSCG00000000532	11.8	6.32	4.17	4.4	4.04	2.53	chromosome.5	/	/
ENSSSCG00000000533	2.79	2	1.41	4.03	1.44	1.09	chromosome.5	/	/
ENSSSCG00000000534	11.75	11.57	14.3	16.1	10.7	14.58	chromosome.5	IPO8	importin 8 [Source:HGNC Symbol;Acc:9853]
ENSSSCG00000000535	0	0	0	0.19	1.6	0.92	chromosome.5	/	/
ENSSSCG00000000536	56.12	22.33	22.94	23.29	27.86	23.67	chromosome.5	ERGIC2	ERGIC and golgi 2 [Source:HGNC Symbol;Acc:30208]
ENSSSCG00000000537	0.55	0	0.35	0.44	0.37	0.15	chromosome.5	/	/
ENSSSCG00000000538	0	0	0	0.14	0.06	0	chromosome.5	/	/
ENSSSCG00000000539	8.81	4.68	7.15	6.7	6.99	6.79	chromosome.5	TMTC1	transmembrane and tetratricopeptide repeat containing 1 [Source:HGNC Symbol;Acc:24099]
ENSSSCG00000000540	0	0	0	0	0.08	0.05	chromosome.5	/	/
ENSSSCG00000000541	1.42	3.75	2.74	6.51	3.94	5.36	chromosome.5	FAR2	fatty acyl CoA reductase 2 [Source:HGNC Symbol;Acc:25531]
ENSSSCG00000000543	27.07	10.13	11.35	11.25	8.33	8.87	chromosome.5	CCDC91	coiled-coil domain containing 91 [Source:HGNC Symbol;Acc:24855]
ENSSSCG00000000544	0.87	0.11	0.37	0.07	0	0.11	chromosome.5	PTHLH	parathyroid hormone-like hormone [Source:HGNC Symbol;Acc:9607]
ENSSSCG00000000545	2.7	3.94	6.98	6	3.93	3.93	chromosome.5	KLHDC5	kelch domain containing 5 [Source:HGNC Symbol;Acc:29252]
ENSSSCG00000000546	1.07	0	0.99	0.88	0.85	0.17	chromosome.5	/	/
ENSSSCG00000000547	17.2	5.92	4.38	6.22	4.88	3.71	chromosome.5	MRPS35	mitochondrial ribosomal protein S35 [Source:HGNC Symbol;Acc:16635]
ENSSSCG00000000548	0.49	0.41	0.46	0.49	0.47	0.4	chromosome.5	REP15	RAB15 effector protein [Source:HGNC Symbol;Acc:33748]
ENSSSCG00000000549	9.79	7.75	8.53	11.18	6.61	8.06	chromosome.5	PPFIBP1	PTPRF interacting protein, binding protein 1 (liprin beta 1) [Source:HGNC Symbol;Acc:9249]
ENSSSCG00000000551	1.88	1.24	1.4	2.31	1.13	3.05	chromosome.5	ARNTL2	aryl hydrocarbon receptor nuclear translocator-like 2 [Source:HGNC Symbol;Acc:18984]
ENSSSCG00000000552	25.82	17.52	19.5	8.42	19.33	7.03	chromosome.5	MED21	mediator complex subunit 21 [Source:HGNC Symbol;Acc:11473]
ENSSSCG00000000553	15.76	19.45	18.79	20.36	18.25	18.5	chromosome.5	TM7SF3	transmembrane 7 superfamily member 3 [Source:HGNC Symbol;Acc:23049]
ENSSSCG00000000554	13.65	13.36	15.05	12.8	11.1	12.5	chromosome.5	FGFR1OP2	FGFR1 oncogene partner 2 [Source:HGNC Symbol;Acc:23098]
ENSSSCG00000000555	2.04	3.3	3.03	3.51	1.37	2.04	chromosome.5	/	/
ENSSSCG00000000556	8.2	6.38	4.67	6.4	5.26	3.91	chromosome.5	ITPR2	inositol 1,4,5-triphosphate receptor, type 2 [Source:HGNC Symbol;Acc:6181]
ENSSSCG00000000557	5.89	10.72	14.22	9.22	8.05	6.75	chromosome.5	SSPN	sarcospan (Kras oncogene-associated gene) [Source:HGNC Symbol;Acc:11322]
ENSSSCG00000000558	5.16	7.25	6.77	7.94	6.82	12.48	chromosome.5	BHLHE41	basic helix-loop-helix family, member e41 [Source:HGNC Symbol;Acc:16617]
ENSSSCG00000000559	4.93	4.61	4.75	5.42	2.89	2.58	chromosome.5	RASSF8	Ras association (RalGDS/AF-6) domain family (N- terminal) member 8 [Source:HGNC Symbol;Acc:13232]
ENSSSCG00000000560	35.13	5.04	5.41	6.27	13.6	6.28	chromosome.5	LYRM5	LYR motif containing 5 [Source:HGNC Symbol;Acc:27052]
ENSSSCG00000000561	8.13	4.6	4.97	7.17	5.39	6.3	chromosome.5	/	/
ENSSSCG00000000562	3.59	1.04	3.4	4.83	3.57	1.78	chromosome.5	CASC1	cancer susceptibility candidate 1 [Source:HGNC Symbol;Acc:29599]
ENSSSCG00000000563	7.47	4.68	6.01	6.39	4.46	2.49	chromosome.5	LRMP	lymphoid-restricted membrane protein [Source:HGNC Symbol;Acc:6690]
ENSSSCG00000000564	0.12	0.52	0.59	1.11	0.65	0.85	chromosome.5	/	/
ENSSSCG00000000565	0	0	0	0.16	0	0	chromosome.5	/	/
ENSSSCG00000000566	0.89	0.76	1.99	2.33	0.7	1.45	chromosome.5	/	/
ENSSSCG00000000567	2.52	0.92	2.12	2.43	0.61	1.54	chromosome.5	SOX5	SRY (sex determining region Y)-box 5 [Source:HGNC Symbol;Acc:11201]
ENSSSCG00000000568	7.77	8.07	12.14	10.76	5.8	10.18	chromosome.5	ETNK1	ethanolamine kinase 1 [Source:HGNC Symbol;Acc:24649]
ENSSSCG00000000569	0.49	0.37	0.32	0.11	0.47	0	chromosome.5	/	/
ENSSSCG00000000570	24.98	16.48	18.75	22.27	17.3	16.04	chromosome.5	KIAA0528	KIAA0528 [Source:HGNC Symbol;Acc:29062]
ENSSSCG00000000571	1.62	1.49	1.92	1.02	1.61	0.52	chromosome.5	/	ATP-binding cassette transporter sub-family C member 9 (Sulfonylurea receptor 2) [Source:UniProtKB/Swiss-Prot;Acc:O60706]
ENSSSCG00000000572	63.08	26.63	21.63	20.92	33.6	20.24	chromosome.5	CMAS	cytidine monophosphate N-acetylneuraminic acid synthetase [Source:HGNC Symbol;Acc:18290]
ENSSSCG00000000573	3.71	2.62	3.02	2.23	6.26	1.47	chromosome.5	KCNJ8	potassium inwardly-rectifying channel, subfamily J, member 8 [Source:HGNC Symbol;Acc:6269]
ENSSSCG00000000574	8.08	4.56	3.6	1.78	4.22	1.74	chromosome.5	/	/
ENSSSCG00000000575	4.9	2.63	1.39	1.12	2.67	0.8	chromosome.5	/	/
ENSSSCG00000000576	6.13	1.8	1.28	4.74	4.32	2.88	chromosome.5	/	L-lactate dehydrogenase B chain (LDH-B)(EC 1.1.1.27)(LDH heart subunit)(LDH-H) [Source:UniProtKB/Swiss-Prot;Acc:P00336]
ENSSSCG00000000577	0.1	0	0	0.04	0	0	chromosome.5	GYS2	glycogen synthase 2 (liver) [Source:HGNC Symbol;Acc:4707]
ENSSSCG00000000578	1.41	0	0.18	0.97	1.48	1.54	chromosome.5	C12orf39	Spexin Precursor (NPQ) [Source:UniProtKB/Swiss- Prot;Acc:Q9BT56]
ENSSSCG00000000579	3.17	4.71	2.04	3.58	1.97	3.35	chromosome.5	GOLT1B	golgi transport 1 homolog B (S. cerevisiae) [Source:HGNC Symbol;Acc:20175]
ENSSSCG00000000580	16.08	4.29	3.56	6.47	4.46	3.2	chromosome.5	RECQL	RecQ protein-like (DNA helicase Q1-like) [Source:HGNC Symbol;Acc:9948]
ENSSSCG00000000581	0.48	1.83	0.78	0.41	0	0	chromosome.5	/	Anion transporting polypeptide A Fragment [Source:UniProtKB/TrEMBL;Acc:Q8HYQ7]
ENSSSCG00000000583	6.37	2.58	4.08	3.54	2.58	2.35	chromosome.5	PYROXD1	pyridine nucleotide-disulphide oxidoreductase domain 1 [Source:HGNC Symbol;Acc:26162]
ENSSSCG00000000584	4.05	1.65	1.2	0.88	0.26	0	chromosome.5	/	/
ENSSSCG00000000585	0.55	0	0.59	0	0	0	chromosome.5	SLCO1C1	solute carrier organic anion transporter family, member 1C1 [Source:HGNC Symbol;Acc:13819]
ENSSSCG00000000586	1.36	0.74	1.02	0.44	0.47	0.65	chromosome.5	PDE3A	phosphodiesterase 3A, cGMP-inhibited [Source:HGNC Symbol;Acc:8778]
ENSSSCG00000000587	10.63	7.22	8.76	11.54	8.45	10.02	chromosome.5	AEBP2	AE binding protein 2 [Source:HGNC Symbol;Acc:24051]
ENSSSCG00000000588	8.2	6.76	10.45	12.17	6.7	5.92	chromosome.5	PLEKHA5	pleckstrin homology domain containing, family A member 5 [Source:HGNC Symbol;Acc:30036]
ENSSSCG00000000590	0.11	0	0	0.04	0	0	chromosome.5	PLCZ1	phospholipase C, zeta 1 [Source:HGNC Symbol;Acc:19218]
ENSSSCG00000000591	0.28	0	0	0	0	0	chromosome.5	PIK3C2G	phosphoinositide-3-kinase, class 2, gamma polypeptide [Source:HGNC Symbol;Acc:8973]
ENSSSCG00000000594	0.34	0	0	0	0	0	chromosome.5	RERGL	RERG/RAS-like [Source:HGNC Symbol;Acc:26213]
ENSSSCG00000000597	10.12	11.68	19.62	18.53	23.88	20.24	chromosome.5	LMO3	LIM domain only 3 (rhombotin-like 2) [Source:HGNC Symbol;Acc:6643]
ENSSSCG00000000598	0.78	0	0.03	0.15	0	0.06	chromosome.5	SLC15A5	solute carrier family 15, member 5 [Source:HGNC Symbol;Acc:33455]
ENSSSCG00000000599	13.16	6.69	3.9	4.47	6.3	3.19	chromosome.5	DERA	2-deoxyribose-5-phosphate aldolase homolog (C. elegans) [Source:HGNC Symbol;Acc:24269]
ENSSSCG00000000600	7.14	5.27	5.65	8.13	4.93	6.96	chromosome.5	EPS8	epidermal growth factor receptor pathway substrate 8 [Source:HGNC Symbol;Acc:3420]
ENSSSCG00000000601	4.09	5.81	9.41	2.57	6.02	5.76	chromosome.5	PTPRO	protein tyrosine phosphatase, receptor type, O [Source:HGNC Symbol;Acc:9678]
ENSSSCG00000000602	3.89	2.07	1.11	3.81	4.58	6.59	chromosome.5	RERG	RAS-like, estrogen-regulated, growth inhibitor [Source:HGNC Symbol;Acc:15980]
ENSSSCG00000000604	9.05	4.86	7.34	4.13	8.05	2.71	chromosome.5	ARHGDIB	Rho GDP dissociation inhibitor (GDI) beta [Source:HGNC Symbol;Acc:679]
ENSSSCG00000000605	0.37	0.64	0.07	0.21	0.06	0	chromosome.5	ERP27	endoplasmic reticulum protein 27 [Source:HGNC Symbol;Acc:26495]
ENSSSCG00000000606	55.68	83.3	87.92	39.55	94.85	40.27	chromosome.5	MGP	matrix Gla protein [Source:HGNC Symbol;Acc:7060]
ENSSSCG00000000607	1.67	0	0.19	0.2	0.03	0.19	chromosome.5	ART4	ADP-ribosyltransferase 4 (Dombrock blood group) [Source:HGNC Symbol;Acc:726]
ENSSSCG00000000608	1.42	0	0.03	0.39	0.63	0.39	chromosome.5	GPBP1L1	GC-rich promoter binding protein 1-like 1 [Source:HGNC Symbol;Acc:28843]
ENSSSCG00000000610	0.17	0	0	0	0	0	chromosome.5	C12orf69	Uncharacterized protein C12orf69 [Source:UniProtKB/Swiss-Prot;Acc:A2RU48]
ENSSSCG00000000611	2.52	3.78	1.94	3.79	1.67	1.9	chromosome.5	/	/
ENSSSCG00000000612	8.48	10.24	11.59	13.09	7.32	9.15	chromosome.5	ATF7IP	activating transcription factor 7 interacting protein [Source:HGNC Symbol;Acc:20092]
ENSSSCG00000000613	0.66	0.07	0.37	0.08	0.07	0.58	chromosome.5	GUCY2C	guanylate cyclase 2C (heat stable enterotoxin receptor) [Source:HGNC Symbol;Acc:4688]
ENSSSCG00000000614	0.02	0	0.05	0.03	0.02	0.05	chromosome.5	GRIN2B	glutamate receptor, ionotropic, N-methyl D- aspartate 2B [Source:HGNC Symbol;Acc:4586]
ENSSSCG00000000615	0	0	0	0	0.07	0	chromosome.5	/	/
ENSSSCG00000000617	1.76	0.41	0.51	0.58	0	1.23	chromosome.5	/	Epithelial membrane protein 1 [Source:UniProtKB/TrEMBL;Acc:A6N1V5]
ENSSSCG00000000618	0	0.03	0.39	0.19	0.16	0.05	chromosome.5	GSG1	germ cell associated 1 [Source:HGNC Symbol;Acc:19716]
ENSSSCG00000000619	4.56	9.46	10.8	10.01	8.15	8.21	chromosome.5	KIAA1467	KIAA1467 [Source:HGNC Symbol;Acc:29288]
ENSSSCG00000000620	1.75	1.02	3.03	1.04	5.59	6.51	chromosome.5	HEBP1	heme binding protein 1 [Source:HGNC Symbol;Acc:17176]
ENSSSCG00000000621	2.04	4.32	3.71	2.66	2.04	2.73	chromosome.5	ETV6	ets variant 6 [Source:HGNC Symbol;Acc:3495]
ENSSSCG00000000622	14.25	10.53	7.27	4.34	4.03	12.49	chromosome.5	TPT1	tumor protein, translationally-controlled 1 [Source:HGNC Symbol;Acc:12022]
ENSSSCG00000000624	0	0.04	0	0	0	0	chromosome.5	/	/
ENSSSCG00000000625	3	1.79	2.2	2.75	0.79	1.66	chromosome.5	LRP6	low density lipoprotein receptor-related protein 6 [Source:HGNC Symbol;Acc:6698]
ENSSSCG00000000626	0	0	0	0	0	0.08	chromosome.5	TAS2R42	taste receptor, type 2, member 42 [Source:HGNC Symbol;Acc:18888]
ENSSSCG00000000629	0.03	0	0	0	0	0	chromosome.5	/	/
ENSSSCG00000000630	0	0.04	0	0	0	0	chromosome.5	TAS2R10	taste receptor, type 2, member 10 [Source:HGNC Symbol;Acc:14918]
ENSSSCG00000000633	21.52	13.73	15.69	12.22	21.41	18.34	chromosome.5	CSDA	cold shock domain protein A pseudogene 1 [Source:HGNC Symbol;Acc:2429]
ENSSSCG00000000634	0.05	0.17	0.19	0.38	0.52	0.19	chromosome.5	STYK1	serine/threonine/tyrosine kinase 1 [Source:HGNC Symbol;Acc:18889]
ENSSSCG00000000635	8.73	8.01	4.96	4.15	9.82	2.21	chromosome.5	/	/
ENSSSCG00000000636	0.28	0.17	0	0.08	0	0	chromosome.5	/	/
ENSSSCG00000000638	0	0	0.05	0	0	0	chromosome.5	CLEC9A	C-type lectin domain family 9, member A [Source:HGNC Symbol;Acc:26705]
ENSSSCG00000000639	0.1	0	0	0	0.05	0	chromosome.5	/	/
ENSSSCG00000000640	0	0.35	0.06	0.18	0.2	0	chromosome.5	/	KLRC1-like protein Fragment [Source:UniProtKB/TrEMBL;Acc:A0MZ87]
ENSSSCG00000000641	1.31	0.32	0.88	0.63	0.57	0.03	chromosome.5	KLRK1	killer cell lectin-like receptor subfamily K, member 1 [Source:HGNC Symbol;Acc:18788]
ENSSSCG00000000642	0	0	0.15	0	0	0	chromosome.5	KLRD1	killer cell lectin-like receptor subfamily D, member 1 [Source:HGNC Symbol;Acc:6378]
ENSSSCG00000000644	0	0	0	0.05	0	0	chromosome.5	/	/
ENSSSCG00000000645	12.49	5.31	11.02	8.01	15.41	22.5	chromosome.5	/	/
ENSSSCG00000000647	1.23	1.12	0.41	0.37	0.8	0.16	chromosome.5	OLR1	oxidized low density lipoprotein (lectin-like) receptor 1 [Source:HGNC Symbol;Acc:8133]
ENSSSCG00000000648	0.46	0	0.16	0.08	0	0	chromosome.5	CLEC7A	C-type lectin domain family 7, member A [Source:HGNC Symbol;Acc:14558]
ENSSSCG00000000649	1.85	0.35	0.5	0.6	0.54	0.11	chromosome.5	CLEC1A	C-type lectin domain family 1, member A [Source:HGNC Symbol;Acc:24355]
ENSSSCG00000000650	0	0	0.05	0	0.09	0	chromosome.5	CLEC1B	C-type lectin domain family 1, member B [Source:HGNC Symbol;Acc:24356]
ENSSSCG00000000651	0.83	0	0	0	0.06	0	chromosome.5	CLEC12B	C-type lectin domain family 12, member A [Source:HGNC Symbol;Acc:31713]
ENSSSCG00000000652	0	0	0	0.24	0.08	0	chromosome.5	/	/
ENSSSCG00000000653	0.08	0.49	0.3	0	0.42	0.07	chromosome.5	CD69	CD69 molecule [Source:HGNC Symbol;Acc:1694]
ENSSSCG00000000654	4.04	0.37	1.51	1.74	2.7	0.54	chromosome.5	/	/
ENSSSCG00000000655	0.38	0	0.17	0	0.05	0	chromosome.5	KLRF1	killer cell lectin-like receptor subfamily F, member 1 [Source:HGNC Symbol;Acc:13342]
ENSSSCG00000000656	1.15	1.32	0.97	0.31	1.73	0.16	chromosome.5	CLEC2B	C-type lectin domain family 2, member B [Source:HGNC Symbol;Acc:2053]
ENSSSCG00000000657	8.93	3.92	5.7	4.33	6.7	3.33	chromosome.5	CLEC2D	C-type lectin domain family 2, member D [Source:HGNC Symbol;Acc:14351]
ENSSSCG00000000658	0.16	0.71	0	0	0.26	0	chromosome.5	KLRB1	killer cell lectin-like receptor subfamily B, member 1 [Source:HGNC Symbol;Acc:6373]
ENSSSCG00000000659	0.22	0.31	0.46	0.28	0.35	0.05	chromosome.5	/	/
ENSSSCG00000000660	4.42	21.72	71.43	43.05	35.64	41.98	chromosome.5	A2M	alpha-2-macroglobulin [Source:HGNC Symbol;Acc:7]
ENSSSCG00000000661	16.38	22.23	25.65	23.01	18.62	15.33	chromosome.5	/	/
ENSSSCG00000000662	54.59	40.14	37.65	33.4	33.26	29.06	chromosome.5	M6PR	mannose-6-phosphate receptor (cation dependent) [Source:HGNC Symbol;Acc:6752]
ENSSSCG00000000663	0.26	0.5	0.28	0.82	0.25	0.06	chromosome.5	KLRG1	killer cell lectin-like receptor subfamily G, member 1 [Source:HGNC Symbol;Acc:6380]
ENSSSCG00000000664	1.61	1.55	1.63	1.22	0.85	0.55	chromosome.5	A2ML1	alpha-2-macroglobulin-like 1 [Source:HGNC Symbol;Acc:23336]
ENSSSCG00000000665	7.59	7.5	7.31	8.41	6.34	4.63	chromosome.5	RIMKLB	ribosomal modification protein rimK-like family member B [Source:HGNC Symbol;Acc:29228]
ENSSSCG00000000666	11.24	0	0	0.09	0.08	0.15	chromosome.5	MFAP5	microfibrillar associated protein 5 [Source:HGNC Symbol;Acc:29673]
ENSSSCG00000000668	0	0	0	0.12	0	0	chromosome.5	APOBEC1	apolipoprotein B mRNA editing enzyme, catalytic polypeptide 1 [Source:HGNC Symbol;Acc:604]
ENSSSCG00000000669	0	0	0	0	0	0.03	chromosome.5	GDF3	growth differentiation factor 3 [Source:HGNC Symbol;Acc:4218]
ENSSSCG00000000670	0.36	0.73	1.11	0.61	1.3	1.74	chromosome.5	/	/
ENSSSCG00000000672	25.53	49.22	38.22	63.4	39.97	33.65	chromosome.5	CLSTN3	calsyntenin 3 [Source:HGNC Symbol;Acc:18371]
ENSSSCG00000000673	1.25	0	0	0.04	0	0	chromosome.5	RBP5	retinol binding protein 5, cellular [Source:HGNC Symbol;Acc:15847]
ENSSSCG00000000674	0.1	0.68	0.36	0.26	0.25	0.12	chromosome.5	C1RL	complement component 1, r subcomponent-like [Source:HGNC Symbol;Acc:21265]
ENSSSCG00000000675	12.87	35.78	21.1	18.56	34.04	14.91	chromosome.5	C1R	complement component 1, r subcomponent [Source:HGNC Symbol;Acc:1246]
ENSSSCG00000000676	27.58	23.74	17.74	14.63	25.48	12.01	chromosome.5	C1S	complement component 1, s subcomponent [Source:HGNC Symbol;Acc:1247]
ENSSSCG00000000677	0.5	0.71	2.4	0.56	0.24	1.6	chromosome.5	/	/
ENSSSCG00000000678	27.89	45.62	65.62	73.91	39.93	65.21	chromosome.5	/	Atrophin-1 Fragment [Source:UniProtKB/TrEMBL;Acc:B5G569]
ENSSSCG00000000679	1.09	2.51	3.32	1.99	2.19	1.57	chromosome.5	LRRC23	leucine rich repeat containing 23 [Source:HGNC Symbol;Acc:19138]
ENSSSCG00000000680	0.7	11.49	5.59	5.4	4.58	1.79	chromosome.5	GPR162	G protein-coupled receptor 162 [Source:HGNC Symbol;Acc:16693]
ENSSSCG00000000681	7.13	54.51	40.91	23.73	14.98	19.23	chromosome.5	LEPREL2	leprecan-like 2 [Source:HGNC Symbol;Acc:19318]
ENSSSCG00000000682	18.89	31.95	25.72	41.23	43.94	35.37	chromosome.5	GNB3	guanine nucleotide binding protein (G protein), beta polypeptide 3 [Source:HGNC Symbol;Acc:4400]
ENSSSCG00000000683	2.43	0.45	0.29	0.46	0.35	0.65	chromosome.5	CDCA3	cell division cycle associated 3 [Source:HGNC Symbol;Acc:14624]
ENSSSCG00000000684	20.43	43.86	44.47	36.03	36.48	33.73	chromosome.5	USP5	ubiquitin specific peptidase 5 (isopeptidase T) [Source:HGNC Symbol;Acc:12628]
ENSSSCG00000000685	156.46	138.83	129.05	105.03	159.08	107.67	chromosome.5	TPI1	triosephosphate isomerase 1 [Source:HGNC Symbol;Acc:12009]
ENSSSCG00000000686	4.3	12.12	8.02	7.23	20.12	11.49	chromosome.5	/	/
ENSSSCG00000000687	0.14	0.12	0.14	0.4	0.11	0.09	chromosome.5	CD4	CD4 molecule [Source:HGNC Symbol;Acc:1678]
ENSSSCG00000000688	0.16	0.59	0.41	0.18	0.35	0.39	chromosome.5	LAG3	lymphocyte-activation gene 3 [Source:HGNC Symbol;Acc:6476]
ENSSSCG00000000689	143.37	133.42	135.03	88.65	118.28	103.82	chromosome.5	PTMS	parathymosin [Source:HGNC Symbol;Acc:9629]
ENSSSCG00000000690	93.32	133.66	143.57	78.43	109.81	90.32	chromosome.5	MLF2	myeloid leukemia factor 2 [Source:HGNC Symbol;Acc:7126]
ENSSSCG00000000691	30.65	40.76	44.16	36.93	34.62	45.28	chromosome.5	COPS7A	COP9 constitutive photomorphogenic homolog subunit 7A (Arabidopsis) [Source:HGNC Symbol;Acc:16758]
ENSSSCG00000000692	0.67	0.72	0.43	1.82	2.06	0.16	chromosome.5	C12orf53	Uncharacterized protein C12orf53 Precursor [Source:UniProtKB/Swiss-Prot;Acc:Q8IYJ0]
ENSSSCG00000000693	8.31	3.11	3.14	5.44	3.9	2.4	chromosome.5	NCAPD2	non-SMC condensin I complex, subunit D2 [Source:HGNC Symbol;Acc:24305]
ENSSSCG00000000694	764.8	973.74	948.02	584.57	969.21	616.67	chromosome.5	GAPDH	glyceraldehyde-3-phosphate dehydrogenase [Source:HGNC Symbol;Acc:4141
ENSSSCG00000000695	3.8	7.27	10.7	7.33	6.68	8.85	chromosome.5	IFFO1	intermediate filament family orphan 1 [Source:HGNC Symbol;Acc:24970]
ENSSSCG00000000696	8.44	10.33	7.94	9.05	10.82	8.8	chromosome.5	NOP2	NOP2 nucleolar protein homolog (yeast) [Source:HGNC Symbol;Acc:7867]
ENSSSCG00000000697	33.99	44.09	37.46	43.35	35.54	33.87	chromosome.5	CHD4	chromodomain helicase DNA binding protein 4 [Source:HGNC Symbol;Acc:1919]
ENSSSCG00000000698	0.57	0	0.41	0.43	0.18	0.35	chromosome.5	/	/
ENSSSCG00000000699	0.38	0.68	1.27	1.58	2.43	1.28	chromosome.5	LPAR5	lysophosphatidic acid receptor 5 [Source:HGNC Symbol;Acc:13307]
ENSSSCG00000000700	1.55	1.85	2.08	2.38	1.37	0.58	chromosome.5	ACRBP	acrosin binding protein [Source:HGNC Symbol;Acc:17195]
ENSSSCG00000000701	12.81	17.79	17.24	10.5	19.88	12.81	chromosome.5	ING4	inhibitor of growth family, member 4 [Source:HGNC Symbol;Acc:19423]
ENSSSCG00000000702	9.05	16.38	14.98	18.11	12.53	11	chromosome.5	ZNF384	zinc finger protein 384 [Source:HGNC Symbol;Acc:11955]
ENSSSCG00000000703	2.52	6.57	7.73	8.23	5.2	2.68	chromosome.5	VAMP1	vesicle-associated membrane protein 1 (synaptobrevin 1) [Source:HGNC Symbol;Acc:12642]
ENSSSCG00000000704	8.54	20.42	18.22	16.54	12.76	17.47	chromosome.5	TAPBPL	TAP binding protein-like [Source:HGNC Symbol;Acc:30683]
ENSSSCG00000000705	0.79	2.6	1.83	1.58	1.54	1.83	chromosome.5	CD27	CD27 molecule [Source:HGNC Symbol;Acc:11922]
ENSSSCG00000000706	6.33	15.43	16.72	11.58	12.78	11.16	chromosome.5	LTBR	lymphotoxin beta receptor (TNFR superfamily, member 3) [Source:HGNC Symbol;Acc:6718]
ENSSSCG00000000707	0.4	1.61	1.71	2.29	1.34	1.41	chromosome.5	/	Alpha-subunit renal epithelial sodium channel [Source:UniProtKB/TrEMBL;Acc:Q6TM04]
ENSSSCG00000000708	11.61	12.86	16.11	9.72	12.35	9.06	chromosome.5	TNFRSF1A	tumor necrosis factor receptor superfamily, member 1A [Source:HGNC Symbol;Acc:11916]
ENSSSCG00000000709	1.27	2.24	2.57	1.31	1.79	1.31	chromosome.5	PLEKHG6	pleckstrin homology domain containing, family G (with RhoGef domain) member 6 [Source:HGNC Symbol;Acc:25562]
ENSSSCG00000000710	118.07	145.82	91.49	75.23	94.55	88.82	chromosome.5	CD9	CD9 molecule [Source:HGNC Symbol;Acc:1709]
ENSSSCG00000000711	0.04	0	0.23	0.45	0.52	0.23	chromosome.5	/	/
ENSSSCG00000000712	3.36	11.12	6.56	10.54	2.55	4.59	chromosome.5	VWF	von Willebrand factor [Source:HGNC Symbol;Acc:12726]
ENSSSCG00000000713	1.51	0.82	1.05	0.52	1.09	0.6	chromosome.5	ANO2	anoctamin 2 [Source:HGNC Symbol;Acc:1183]
ENSSSCG00000000714	11.62	8.13	8.48	5.78	7.4	10.99	chromosome.5	NTF3	neurotrophin 3 [Source:HGNC Symbol;Acc:8023]
ENSSSCG00000000715	3.65	8.44	13.72	18.73	12.16	10.27	chromosome.5	/	Voltage-dependent potassium channel Fragment [Source:UniProtKB/TrEMBL;Acc:Q9GMZ3]
ENSSSCG00000000716	0.77	0.46	1.67	1.42	1.05	1.22	chromosome.5	KCNA1	potassium voltage-gated channel, shaker-related subfamily, member 1 (episodic ataxia with myokymia) [Source:HGNC Symbol;Acc:6218]
ENSSSCG00000000717	1.38	2.33	4.09	4.9	2.02	3.6	chromosome.5	KCNA6	potassium voltage-gated channel, shaker-related subfamily, member 6 [Source:HGNC Symbol;Acc:6225]
ENSSSCG00000000719	26.67	16.22	17.98	15.88	12.98	15.06	chromosome.5	NDUFA9	NADH dehydrogenase (ubiquinone) 1 alpha subcomplex, 9, 39kDa [Source:HGNC Symbol;Acc:7693]
ENSSSCG00000000720	1.42	2.08	3.08	1.78	1.15	1.25	chromosome.5	AKAP3	A kinase (PRKA) anchor protein 3 [Source:HGNC Symbol;Acc:373]
ENSSSCG00000000721	0	0.02	0.07	0.07	0.08	0.04	chromosome.5	DYRK4	dual-specificity tyrosine-(Y)-phosphorylation regulated kinase 4 [Source:HGNC Symbol;Acc:3095]
ENSSSCG00000000722	5.03	1.85	1.13	0.87	0.76	1.13	chromosome.5	RAD51AP1	RAD51 associated protein 1 [Source:HGNC Symbol;Acc:16956]
ENSSSCG00000000723	13.51	7.4	5.74	8.72	7.51	5.57	chromosome.5	C12orf4	Uncharacterized protein C12orf4 [Source:UniProtKB/Swiss-Prot;Acc:Q9NQ89]
ENSSSCG00000000724	0.43	0	0	0.07	0	0	chromosome.5	FGF6	fibroblast growth factor 6 [Source:HGNC Symbol;Acc:3684]
ENSSSCG00000000725	0	0	0	0	0.1	0	chromosome.5	FGF23	fibroblast growth factor 23 [Source:HGNC Symbol;Acc:3680]
ENSSSCG00000000726	9.36	2.71	2.01	5.05	5.23	4.67	chromosome.5	C12orf5	Probable fructose-2,6-bisphosphatase TIGAR (EC 3.1.3.46)(TP53-induced glycolysis and apoptosis regulator) [Source:UniProtKB/Swiss-Prot;Acc:Q9NQ88]
ENSSSCG00000000727	7.94	10.71	13.41	16.72	8.91	6.93	chromosome.5	CCND2	cyclin D2 [Source:HGNC Symbol;Acc:1583]
ENSSSCG00000000728	1.97	1.41	1.78	1.99	2.03	1.45	chromosome.5	/	/
ENSSSCG00000000729	0.02	0.1	0.06	0.02	0.03	0.02	chromosome.5	/	/
ENSSSCG00000000732	0	0.58	0	0	0	0	chromosome.5	/	/
ENSSSCG00000000734	2.89	1.01	0.91	0.46	0.32	0.1	chromosome.5	TSPAN11	tetraspanin 11 [Source:HGNC Symbol;Acc:30795]
ENSSSCG00000000735	5.51	5.29	5.67	6.89	4.09	4.78	chromosome.5	TSPAN9	tetraspanin 9 [Source:HGNC Symbol;Acc:21640]
ENSSSCG00000000736	0.94	0.34	0.73	0.46	0.29	0.27	chromosome.5	TEAD4	TEA domain family member 4 [Source:HGNC Symbol;Acc:11717]
ENSSSCG00000000737	12.11	15.09	13.97	16.89	9.42	11.23	chromosome.5	TULP3	tubby like protein 3 [Source:HGNC Symbol;Acc:12425]
ENSSSCG00000000738	5.81	6.11	2.45	7.77	10.27	6.36	chromosome.5	/	/
ENSSSCG00000000739	0.23	0.09	0.11	0.39	0.22	0.15	chromosome.5	FOXM1	forkhead box M1 [Source:HGNC Symbol;Acc:3818]
ENSSSCG00000000740	0	0	0.04	0.14	0	0.04	chromosome.5	/	/
ENSSSCG00000000741	0	0.04	0.1	0	0.09	0.08	chromosome.5	NRIP2	nuclear receptor interacting protein 2 [Source:HGNC Symbol;Acc:23078]
ENSSSCG00000000742	6.07	6.77	9.04	7.24	5.74	6.47	chromosome.5	ITFG2	integrin alpha FG-GAP repeat containing 2 [Source:HGNC Symbol;Acc:30879]
ENSSSCG00000000743	102.31	164.99	156.87	135.27	148.27	145.19	chromosome.5	FKBP4	FK506 binding protein 4, 59kDa [Source:HGNC Symbol;Acc:3720]
ENSSSCG00000000744	113.57	76.47	136.91	117.61	208.35	235.85	chromosome.5	RPL17	small nucleolar RNA, C/D box 58B [Source:HGNC Symbol;Acc:10209]
ENSSSCG00000000745	5.84	5.95	6.18	12.76	5.01	3.52	chromosome.5	/	/
ENSSSCG00000000746	10.03	14.23	16.39	12.64	13.48	14.33	chromosome.5	/	/
ENSSSCG00000000747	0.22	1.24	2.34	4.7	0.63	0.4	chromosome.5	/	/
ENSSSCG00000000748	2.63	7.37	7.43	9.46	4.53	6.95	chromosome.5	IQSEC3	IQ motif and Sec7 domain 3 [Source:HGNC Symbol;Acc:29193]
ENSSSCG00000000749	0.29	0.59	0.53	0.38	0.52	0.15	chromosome.5	SLC6A12	solute carrier family 6 (neurotransmitter transporter, betaine/GABA), member 12 [Source:HGNC Symbol;Acc:11045]
ENSSSCG00000000750	10.66	11.98	11.19	11.47	9.92	9.38	chromosome.5	KDM5A	lysine (K)-specific demethylase 5A [Source:HGNC Symbol;Acc:9886]
ENSSSCG00000000751	2.78	1.47	2.05	2.16	1.07	0.6	chromosome.5	CCDC77	coiled-coil domain containing 77 [Source:HGNC Symbol;Acc:28203]
ENSSSCG00000000752	0	1.28	1.46	0.51	0	0.63	chromosome.5	/	/
ENSSSCG00000000753	12.39	15.11	15.75	21.16	11.46	14.03	chromosome.5	WNK1	WNK lysine deficient protein kinase 1 [Source:HGNC Symbol;Acc:14540]
ENSSSCG00000000754	1.43	1.97	1.12	1.64	1.29	1.18	chromosome.5	RAD52	RAD52 homolog (S. cerevisiae) [Source:HGNC Symbol;Acc:9824]
ENSSSCG00000000755	5.37	5.82	4.79	5.96	3.56	4.37	chromosome.5	ERC1	ELKS/RAB6-interacting/CAST family member 1 [Source:HGNC Symbol;Acc:17072]
ENSSSCG00000000756	10.76	15.45	25.58	13.86	15.87	17.8	chromosome.5	/	/
ENSSSCG00000000757	14.27	7.14	8.24	5.16	5.66	5.17	chromosome.5	/	Adiponectin receptor 2 Fragment [Source:UniProtKB/TrEMBL;Acc:Q6SQI4]
ENSSSCG00000000758	0.17	0	0	0.07	0	0.11	chromosome.5	/	/
ENSSSCG00000000759	1.26	1.7	2.37	1.07	2.03	2.15	chromosome.5	WNT5B	wingless-type MMTV integration site family, member 5B [Source:HGNC Symbol;Acc:16265]
ENSSSCG00000000760	0.14	1.49	1.61	1.35	0.46	0.76	chromosome.5	LRTM2	leucine-rich repeats and transmembrane domains 2 [Source:HGNC Symbol;Acc:32443]
ENSSSCG00000000762	1.47	1.5	3.92	1.93	3.63	2.24	chromosome.5	DCP1B	DCP1 decapping enzyme homolog B (S. cerevisiae) [Source:HGNC Symbol;Acc:24451]
ENSSSCG00000000763	1.12	2.29	2.08	4.85	1.43	2.22	chromosome.5	CACNA1C	calcium channel, voltage-dependent, L type, alpha 1C subunit [Source:HGNC Symbol;Acc:1390]
ENSSSCG00000000764	0.9	2.03	2.93	1.45	1.66	4.05	chromosome.5	CECR5	cat eye syndrome chromosome region, candidate 5 [Source:HGNC Symbol;Acc:1843]
ENSSSCG00000000765	4.34	5.48	2.29	5.17	3.98	4.71	chromosome.5	IL17RA	interleukin 17 receptor A [Source:HGNC Symbol;Acc:5985]
ENSSSCG00000000766	1.21	2.98	2.06	2.82	1.19	1.43	chromosome.5	CECR2	cat eye syndrome chromosome region, candidate 2 [Source:HGNC Symbol;Acc:1840]
ENSSSCG00000000767	142.05	133.6	132.23	100.23	146.15	95.81	chromosome.5	ATP6V1E1	ATPase, H+ transporting, lysosomal 31kDa, V1 subunit E1 [Source:HGNC Symbol;Acc:857]
ENSSSCG00000000768	7.48	14.89	12.75	12.25	11.02	12.9	chromosome.5	BCL2L13	BCL2-like 13 (apoptosis facilitator) [Source:HGNC Symbol;Acc:17164]
ENSSSCG00000000769	8.96	21.64	21.99	16.76	21.8	15.22	chromosome.5	BID	BH3 interacting domain death agonist [Source:HGNC Symbol;Acc:1050]
ENSSSCG00000000770	2.19	2.41	3.21	7.96	3.07	4.3	chromosome.5	/	/
ENSSSCG00000000773	0.91	0.43	1.16	0.31	1.09	0.6	chromosome.5	TUBA8	tubulin, alpha 8 [Source:HGNC Symbol;Acc:12410]
ENSSSCG00000000774	6.99	7.33	8.09	4.64	21.25	4.77	chromosome.5	/	Ubiquitin-specific protease [Source:UniProtKB/TrEMBL;Acc:Q9TU68]
ENSSSCG00000000777	0	0	0.06	0	0	0	chromosome.5	/	/
ENSSSCG00000000778	5.28	3.39	2.76	3.4	1.91	1.94	chromosome.5	CPNE8	copine VIII [Source:HGNC Symbol;Acc:23498]
ENSSSCG00000000779	27.06	20.13	21.38	25.3	11.7	18.21	chromosome.5	KIF21A	kinesin family member 21A [Source:HGNC Symbol;Acc:19349]
ENSSSCG00000000780	5.58	16.67	20.56	12.95	8.6	13.09	chromosome.5	/	Kinesin family member 21A Fragment [Source:UniProtKB/TrEMBL;Acc:Q2Q6D7]
ENSSSCG00000000781	2.13	2.09	2.07	1.99	1.8	1.17	chromosome.5	ABCD2	ATP-binding cassette, sub-family D (ALD), member 2 [Source:HGNC Symbol;Acc:66]
ENSSSCG00000000783	2.15	3.46	3.9	4.76	3.36	3.4	chromosome.5	SLC2A13	solute carrier family 2 (facilitated glucose transporter), member 13 [Source:HGNC Symbol;Acc:15956]
ENSSSCG00000000784	1.16	0.99	0.64	1.25	0.7	0.72	chromosome.5	LRRK2	leucine-rich repeat kinase 2 [Source:HGNC Symbol;Acc:18618]
ENSSSCG00000000785	0	0	0.02	0.08	0	0	chromosome.5	MUC19	mucin 19, oligomeric [Source:HGNC Symbol;Acc:14362]
ENSSSCG00000000786	0.01	0.01	0.01	0	0	0	chromosome.5	/	/
ENSSSCG00000000787	0	0.11	0	0	0	0	chromosome.5	/	Apomucin Fragment (Mucin core protein) [Source:UniProtKB/Swiss-Prot;Acc:P12021]
ENSSSCG00000000788	0.05	0.04	0.22	0.09	0.15	0.13	chromosome.5	/	Contactin 1 Fragment [Source:UniProtKB/TrEMBL;Acc:Q2Q6D6]
ENSSSCG00000000789	22.72	26.8	26.29	26.31	17.73	26.64	chromosome.5	/	Contactin 1 Fragment [Source:UniProtKB/TrEMBL;Acc:Q2Q6D6]
ENSSSCG00000000790	0.46	0	0.49	0	0	0.21	chromosome.5	/	/
ENSSSCG00000000791	1.3	3.95	2.08	2.91	2.58	3.53	chromosome.5	PDZRN4	PDZ domain containing ring finger 4 [Source:HGNC Symbol;Acc:30552]
ENSSSCG00000000792	0.37	3.29	5.69	1.03	2.46	3.54	chromosome.5	ZCRB1	zinc finger CCHC-type and RNA binding motif 1 [Source:HGNC Symbol;Acc:29620]
ENSSSCG00000000793	8.8	4.07	4.2	5.19	3.23	3.53	chromosome.5	PPHLN1	periphilin 1 [Source:HGNC Symbol;Acc:19369]
ENSSSCG00000000794	3.94	4.89	5.02	5.11	2.68	2.76	chromosome.5	PRICKLE1	prickle homolog 1 (Drosophila) [Source:HGNC Symbol;Acc:17019]
ENSSSCG00000000795	0.5	0.11	0.01	0.09	0.03	0	chromosome.5	/	ADAM metallopeptidase with thrombospondin type 1 motif 20 Fragment [Source:UniProtKB/TrEMBL;Acc:A5A750]
ENSSSCG00000000796	0.1	0	0	0.08	0	0.03	chromosome.5	/	/
ENSSSCG00000000797	0	0.33	0.11	0.06	0	0.05	chromosome.5	PUS7L	pseudouridylate synthase 7 homolog (S. cerevisiae)- like [Source:HGNC Symbol;Acc:25276]
ENSSSCG00000000798	52.58	21.7	24.6	33.32	25.12	25.38	chromosome.5	TWF1	twinfilin, actin-binding protein, homolog 1 (Drosophila) [Source:HGNC Symbol;Acc:9620]
ENSSSCG00000000799	4.69	1.56	2.76	5.18	6.13	3.62	chromosome.5	IRAK4	interleukin-1 receptor-associated kinase 4 [Source:HGNC Symbol;Acc:17967]
ENSSSCG00000000800	1.13	0.32	0.18	0.41	0.13	0.54	chromosome.5	/	/
ENSSSCG00000000801	4.17	3.7	3.98	6.09	8.33	6.83	chromosome.5	TMEM117	transmembrane protein 117 [Source:HGNC Symbol;Acc:25308]
ENSSSCG00000000802	28	70.51	61.56	77.45	52.21	58.97	chromosome.5	NELL2	NEL-like 2 (chicken) [Source:HGNC Symbol;Acc:7751]
ENSSSCG00000000804	10.11	7.23	6.01	8.77	5.12	5.01	chromosome.5	ANO6	anoctamin 6 [Source:HGNC Symbol;Acc:25240]
ENSSSCG00000000805	3.97	0	0.85	1.79	3.29	3.16	chromosome.5	ARID2	AT rich interactive domain 2 (ARID, RFX-like) [Source:HGNC Symbol;Acc:18037]
ENSSSCG00000000806	13.59	8.97	8.35	10.25	5.97	5.53	chromosome.5	SFRS2IP	splicing factor, arginine/serine-rich 2, interacting protein [Source:HGNC Symbol;Acc:10784]
ENSSSCG00000000807	3.67	4.65	5.2	6.08	7.01	9.12	chromosome.5	SLC38A1	solute carrier family 38, member 1 [Source:HGNC Symbol;Acc:13447]
ENSSSCG00000000808	0.33	0.26	0.33	0.43	0.07	0.22	chromosome.5	/	/
ENSSSCG00000000809	0	0.04	0.02	0	0	0.02	chromosome.5	/	/
ENSSSCG00000000810	23.96	17.86	18.92	12.26	21.87	16.42	chromosome.5	AMIGO2	adhesion molecule with Ig-like domain 2 [Source:HGNC Symbol;Acc:24073]
ENSSSCG00000000811	2.09	2.16	2.7	2.79	2.1	1.36	chromosome.5	/	/
ENSSSCG00000000812	13.53	15.1	11.1	7.83	17.62	8.83	chromosome.5	/	/
ENSSSCG00000000813	9.22	1.43	1.47	1.24	4.22	0.88	chromosome.5	RPAP3	RNA polymerase II associated protein 3 [Source:HGNC Symbol;Acc:26151]
ENSSSCG00000000814	56.02	62.55	56.69	41.24	63.94	36.35	chromosome.5	TMEM106C	transmembrane protein 106C [Source:HGNC Symbol;Acc:28775]
ENSSSCG00000000815	0.42	0.36	0.14	0	0.11	0.09	chromosome.5	/	/
ENSSSCG00000000816	3.27	3.09	1.67	3.08	2.01	2.02	chromosome.5	SENP1	SUMO1/sentrin specific peptidase 1 [Source:HGNC Symbol;Acc:17927]
ENSSSCG00000000819	0.6	1.1	2.2	1.46	1.08	1.19	chromosome.5	/	/
ENSSSCG00000000821	1.61	1.5	1.79	1.55	2.06	2.03	chromosome.5	ZNF641	zinc finger protein 641 [Source:HGNC Symbol;Acc:31834]
ENSSSCG00000000837	2.23	8.6	4.03	5.69	5.37	3.18	chromosome.5	CHST11	carbohydrate (chondroitin 4) sulfotransferase 11 [Source:HGNC Symbol;Acc:17422]
ENSSSCG00000000838	8.32	5.49	4.59	6.96	5.51	6.99	chromosome.5	SLC41A2	solute carrier family 41, member 2 [Source:HGNC Symbol;Acc:31045]
ENSSSCG00000000839	2.1	1.47	1.01	2	0.93	0.61	chromosome.5	ALDH1L2	aldehyde dehydrogenase 1 family, member L2 [Source:HGNC Symbol;Acc:26777]
ENSSSCG00000000840	7.36	3.33	3.91	5.74	3.11	3.88	chromosome.5	KIAA1033	KIAA1033 [Source:HGNC Symbol;Acc:29174]
ENSSSCG00000000841	20.26	14.51	14.64	18.68	14.38	10.91	chromosome.5	APPL2	adaptor protein, phosphotyrosine interaction, PH domain and leucine zipper containing 2 [Source:HGNC Symbol;Acc:18242]
ENSSSCG00000000842	29.09	17.89	19.68	23.11	21.31	12.44	chromosome.5	C12orf41	Uncharacterized protein C12orf41 [Source:UniProtKB/Swiss-Prot;Acc:Q9H9L4]
ENSSSCG00000000843	9.15	10.73	9.52	8.42	5.99	5.49	chromosome.5	TXNRD1	thioredoxin reductase 1 [Source:HGNC Symbol;Acc:12437]
ENSSSCG00000000844	0	0	0	0	0.03	0.03	chromosome.5	NFYB	nuclear transcription factor Y, beta [Source:HGNC Symbol;Acc:7805]
ENSSSCG00000000845	0	0	0	0.03	0	0	chromosome.5	/	/
ENSSSCG00000000846	11.19	6.92	7.3	9.09	4.97	5.58	chromosome.5	HCFC2	host cell factor C2 [Source:HGNC Symbol;Acc:24972]
ENSSSCG00000000847	4.57	4.71	3.75	5.44	5.53	4.25	chromosome.5	TDG	thymine-DNA glycosylase [Source:HGNC Symbol;Acc:11700]
ENSSSCG00000000848	8.13	7.41	6.76	4.96	7.81	1.69	chromosome.5	GLT8D2	glycosyltransferase 8 domain containing 2 [Source:HGNC Symbol;Acc:24890]
ENSSSCG00000000849	391.73	273.42	237.06	256.1	305.62	247.96	chromosome.5	HSP90B1	heat shock protein 90kDa beta (Grp94), member 1 [Source:HGNC Symbol;Acc:12028]
ENSSSCG00000000850	6.12	9.77	6.55	3.72	4.05	6.92	chromosome.5	/	/
ENSSSCG00000000851	0.17	0	0.28	0.49	0	0.24	chromosome.5	/	/
ENSSSCG00000000852	0.14	0.42	0.21	0.06	0.1	0.05	chromosome.5	/	/
ENSSSCG00000000853	4.64	3.71	3.71	4.72	2.92	5.05	chromosome.5	NT5DC3	5'-nucleotidase domain containing 3 [Source:HGNC Symbol;Acc:30826]
ENSSSCG00000000854	0	0.25	0.08	0	0.05	0	chromosome.5	/	/
ENSSSCG00000000856	5.28	4.44	2.77	1.49	2.3	1.63	chromosome.5	PAH	phenylalanine hydroxylase [Source:HGNC Symbol;Acc:8582]
ENSSSCG00000000857	2.24	0.98	0.93	0.8	0.4	0.61	chromosome.5	IGF1	insulin-like growth factor 1 (somatomedin C) [Source:HGNC Symbol;Acc:5464]
ENSSSCG00000000858	0	0	0	0	0.28	0	chromosome.5	PMCH	pro-melanin-concentrating hormone [Source:HGNC Symbol;Acc:9109]
ENSSSCG00000000859	0.71	0.39	0.49	0.52	0.28	0.57	chromosome.5	C12orf48	UPF0419 protein C12orf48 [Source:UniProtKB/Swiss- Prot;Acc:Q9NWS1]
ENSSSCG00000000860	7.19	2.32	1.69	1.67	2.55	1.36	chromosome.5	NUP37	nucleoporin 37kDa [Source:HGNC Symbol;Acc:29929]
ENSSSCG00000000861	3.2	1.99	2.09	3.11	2.3	2.25	chromosome.5	DRAM1	DNA-damage regulated autophagy modulator 1 [Source:HGNC Symbol;Acc:25645]
ENSSSCG00000000862	11.14	7.38	9.31	11.87	9.06	8.7	chromosome.5	GNPTAB	N-acetylglucosamine-1-phosphate transferase, alpha and beta subunits [Source:HGNC Symbol;Acc:29670]
ENSSSCG00000000863	2.87	1.72	2.14	2.38	1.95	0.81	chromosome.5	SYCP3	synaptonemal complex protein 3 [Source:HGNC Symbol;Acc:18130]
ENSSSCG00000000864	38.03	28.91	26.56	19.53	21.48	14.77	chromosome.5	CHPT1	choline phosphotransferase 1 [Source:HGNC Symbol;Acc:17852]
ENSSSCG00000000865	0	0	0.3	0	0	0.26	chromosome.5	/	/
ENSSSCG00000000866	0.31	0.43	0.14	0.12	0.14	0.53	chromosome.5	MYBPC1	myosin binding protein C, slow type [Source:HGNC Symbol;Acc:7549]
ENSSSCG00000000867	0	0.17	0	0.2	0.17	0.08	chromosome.5	SPIC	Spi-C transcription factor (Spi-1/PU.1 related) [Source:HGNC Symbol;Acc:29549]
ENSSSCG00000000868	0.83	0.87	0	0.94	0	0.25	chromosome.5	/	/
ENSSSCG00000000869	0.89	0.6	0.48	0.8	0.36	0.6	chromosome.5	UTP20	UTP20, small subunit (SSU) processome component, homolog (yeast) [Source:HGNC Symbol;Acc:17897]
ENSSSCG00000000870	15.24	7.09	9.81	7.43	7.99	8.77	chromosome.5	/	ADP-ribosylation factor-like protein 1 [Source:UniProtKB/TrEMBL;Acc:Q52NJ5]
ENSSSCG00000000871	0	0	0	0.05	0.02	0.02	chromosome.5	/	/
ENSSSCG00000000873	0.09	0.2	0.26	0.79	0.13	2	chromosome.5	ANO4	anoctamin 4 [Source:HGNC Symbol;Acc:23837]
ENSSSCG00000000874	1.44	0.23	0.4	0.34	0.11	0.3	chromosome.5	GAS2L3	growth arrest-specific 2 like 3 [Source:HGNC Symbol;Acc:27475]
ENSSSCG00000000875	0.77	0.25	0.45	0.11	0.12	0.02	chromosome.5	NR1H4	nuclear receptor subfamily 1, group H, member 4 [Source:HGNC Symbol;Acc:7967]
ENSSSCG00000000876	0	0.1	0	0.05	0.06	0	chromosome.5	SLC17A8	solute carrier family 17 (sodium-dependent inorganic phosphate cotransporter), member 8 [Source:HGNC Symbol;Acc:20151]
ENSSSCG00000000877	12.51	9.75	11.64	14.28	10.31	9.75	chromosome.5	SCYL2	SCY1-like 2 (S. cerevisiae) [Source:HGNC Symbol;Acc:19286]
ENSSSCG00000000878	0	0	0	0	0.13	0.04	chromosome.5	DEPDC4	DEP domain containing 4 [Source:HGNC Symbol;Acc:22952]
ENSSSCG00000000879	6.69	8.26	6.03	5.9	9.9	2.75	chromosome.5	ACTR6	ARP6 actin-related protein 6 homolog (yeast) [Source:HGNC Symbol;Acc:24025]
ENSSSCG00000000880	0.93	0.26	0	0.42	0.09	0.09	chromosome.5	/	/
ENSSSCG00000000881	0	0.23	0.39	0.14	0.23	0.34	chromosome.5	/	Ankyrin repeat and sterile alpha motif domain- containing protein 1B (Amyloid-beta protein intracellular domain-associated protein 1)(AIDA-1)(E2A-PBX1-associated protein)(EB-1) [Source:UniProtKB/Swiss-Prot;Acc:Q7Z6G8]
ENSSSCG00000000882	1.51	1.04	1.77	1.37	0.71	1.18	chromosome.5	/	/
ENSSSCG00000000883	83.18	41.66	43.74	34.39	46.39	34.68	chromosome.5	/	/
ENSSSCG00000000884	2.64	1.8	2.15	2.3	1.84	2.12	chromosome.5	APAF1	apoptotic peptidase activating factor 1 [Source:HGNC Symbol;Acc:576]
ENSSSCG00000000885	4.19	2.51	2.04	4.06	3.45	2.1	chromosome.5	IKBIP	IKBKB interacting protein [Source:HGNC Symbol;Acc:26430]
ENSSSCG00000000886	366.86	261.6	229.85	225.4	301.47	269.17	chromosome.5	SLC25A3	solute carrier family 25 (mitochondrial carrier; phosphate carrier), member 3 [Source:HGNC Symbol;Acc:10989]
ENSSSCG00000000887	13.39	6.95	7.66	8.73	4.74	3.79	chromosome.5	TMPO	thymopoietin [Source:HGNC Symbol;Acc:11875]
ENSSSCG00000000888	9.85	5.02	2.49	4.17	3.65	2.83	chromosome.5	/	/
ENSSSCG00000000889	0	1.46	2.49	1.05	0.89	1.28	chromosome.5	C12orf63	Putative uncharacterized protein C12orf63 [Source:UniProtKB/Swiss-Prot;Acc:Q6ZTY8]
ENSSSCG00000000890	3.95	3.03	3.16	4.1	2.48	2.59	chromosome.5	/	/
ENSSSCG00000000891	19.71	15.57	14.09	16.92	15.27	11.36	chromosome.5	LTA4H	leukotriene A4 hydrolase [Source:HGNC Symbol;Acc:6710]
ENSSSCG00000000892	0.26	0.03	0	0.02	0.08	0.02	chromosome.5	HAL	histidine ammonia-lyase [Source:HGNC Symbol;Acc:4806]
ENSSSCG00000000893	2.36	2.84	2.35	1.85	3.57	1.33	chromosome.5	AMDHD1	amidohydrolase domain containing 1 [Source:HGNC Symbol;Acc:28577]
ENSSSCG00000000894	2.17	1.54	1.36	1.46	2.75	0.8	chromosome.5	CCDC38	coiled-coil domain containing 38 [Source:HGNC Symbol;Acc:26843]
ENSSSCG00000000895	26.42	37.49	23.24	17.02	32.62	13.38	chromosome.5	SNRPF	small nuclear ribonucleoprotein polypeptide F [Source:HGNC Symbol;Acc:11162]
ENSSSCG00000000896	5.26	10.93	10.33	12.35	11.61	9.74	chromosome.5	NTN4	netrin 4 [Source:HGNC Symbol;Acc:13658]
ENSSSCG00000000897	0	0	0	0	0.05	0	chromosome.5	/	/
ENSSSCG00000000898	0.33	0.13	0.07	0.21	0.13	0.09	chromosome.5	USP44	ubiquitin specific peptidase 44 [Source:HGNC Symbol;Acc:20064]
ENSSSCG00000000899	63.03	30.94	29.6	28.21	34.33	25.12	chromosome.5	METAP2	methionyl aminopeptidase 2 [Source:HGNC Symbol;Acc:16672]
ENSSSCG00000000900	14.86	9.83	9.2	9.16	9.13	6.08	chromosome.5	VEZT	vezatin, adherens junctions transmembrane protein [Source:HGNC Symbol;Acc:18258]
ENSSSCG00000000901	0.28	0.11	0.16	0.08	0.01	0.08	chromosome.5	/	/
ENSSSCG00000000902	3.27	1.91	1.79	3.33	1.68	1.66	chromosome.5	NR2C1	nuclear receptor subfamily 2, group C, member 1 [Source:HGNC Symbol;Acc:7971]
ENSSSCG00000000903	0	0.01	0.02	0	0	0	chromosome.5	/	FYVE, RhoGEF and PH domain-containing protein 6 (Zinc finger FYVE domain-containing protein 24) [Source:UniProtKB/Swiss-Prot;Acc:Q6ZV73]
ENSSSCG00000000904	0.73	0.53	1.28	1.69	0.77	0.31	chromosome.5	/	/
ENSSSCG00000000905	127.03	146.88	102.42	63.96	182.8	48.1	chromosome.5	NDUFA12	NADH dehydrogenase (ubiquinone) 1 alpha subcomplex, 12 [Source:HGNC Symbol;Acc:23987]
ENSSSCG00000000906	2.85	3.96	4.16	5.31	5.76	8.15	chromosome.5	TMCC3	transmembrane and coiled-coil domain family 3 [Source:HGNC Symbol;Acc:29199]
ENSSSCG00000000907	0.47	1.01	1.04	1.95	0.58	1.17	chromosome.5	PLXNC1	plexin C1 [Source:HGNC Symbol;Acc:9106]
ENSSSCG00000000908	81.37	46.26	43.9	37.06	52.02	30.41	chromosome.5	UBE2N	ubiquitin-conjugating enzyme E2N (UBC13 homolog, yeast) [Source:HGNC Symbol;Acc:12492]
ENSSSCG00000000909	31.16	28.6	26.5	25.03	23.49	33.89	chromosome.5	NUDT4	nudix (nucleoside diphosphate linked moiety X)-type motif 4 pseudogene 1 [Source:HGNC Symbol;Acc:18012]
ENSSSCG00000000910	35.66	29.54	20.11	23.45	33.75	24.54	chromosome.5	SOCS2	suppressor of cytokine signaling 2 [Source:HGNC Symbol;Acc:19382]
ENSSSCG00000000911	2.27	1.36	2.43	2.45	2.27	2.28	chromosome.5	CRADD	CASP2 and RIPK1 domain containing adaptor with death domain [Source:HGNC Symbol;Acc:2340]
ENSSSCG00000000912	6.11	7.07	6.05	8.69	1.73	3.27	chromosome.5	EEA1	early endosome antigen 1 [Source:HGNC Symbol;Acc:3185]
ENSSSCG00000000913	1.05	0.28	0.4	0.76	0	0.15	chromosome.5	/	/
ENSSSCG00000000914	216.87	114.84	107.89	103.04	126.49	87.96	chromosome.5	BTG1	B-cell translocation gene 1, anti-proliferative [Source:HGNC Symbol;Acc:1130]
ENSSSCG00000000915	126.5	17.3	23.17	32.57	28.93	21.72	chromosome.5	DCN	decorin [Source:HGNC Symbol;Acc:2705]
ENSSSCG00000000916	43.77	1.55	2.1	4.4	1.88	1.04	chromosome.5	LUM	lumican [Source:HGNC Symbol;Acc:6724]
ENSSSCG00000000917	15.69	2.66	11.86	6.29	2.22	8.78	chromosome.5	KERA	keratocan [Source:HGNC Symbol;Acc:6309]
ENSSSCG00000000918	0	0.49	0.5	0.59	0.28	0.22	chromosome.5	EPYC	epiphycan [Source:HGNC Symbol;Acc:3053]
ENSSSCG00000000919	0	0	0	0	0.06	0	chromosome.5	C12orf12	Uncharacterized protein C12orf12 [Source:UniProtKB/Swiss-Prot;Acc:Q8TC90]
ENSSSCG00000000920	2.05	3.1	2.2	3.02	1.57	2.3	chromosome.5	WDR51B	WD repeat domain 51B [Source:HGNC Symbol;Acc:30836]
ENSSSCG00000000921	41.85	14.7	13.76	21.7	14.8	16.45	chromosome.5	ATP2B1	ATPase, Ca++ transporting, plasma membrane 1 [Source:HGNC Symbol;Acc:814]
ENSSSCG00000000922	1.51	0.75	0.77	0.97	0.41	1.06	chromosome.5	KITLG	KIT ligand [Source:HGNC Symbol;Acc:6343]
ENSSSCG00000000923	0.33	1.26	1.07	1.13	2.56	0	chromosome.5	/	Kit ligand Fragment [Source:UniProtKB/TrEMBL;Acc:B0B2G6]
ENSSSCG00000000924	0.11	0	0	0	0	0	chromosome.5	C12orf50	Uncharacterized protein C12orf50 [Source:UniProtKB/Swiss-Prot;Acc:Q8NA57]
ENSSSCG00000000925	7.14	3.87	5.13	5.85	4.12	3.41	chromosome.5	C12orf29	Uncharacterized protein C12orf29 [Source:UniProtKB/Swiss-Prot;Acc:Q8N999]
ENSSSCG00000000926	4.32	3.14	2.95	2.39	1.23	1.23	chromosome.5	/	/
ENSSSCG00000000927	3.26	2.43	2.25	2.81	1.22	1.4	chromosome.5	TMTC3	transmembrane and tetratricopeptide repeat containing 3 [Source:HGNC Symbol;Acc:26899]
ENSSSCG00000000929	0	0	0	0.06	0	0.1	chromosome.5	/	/
ENSSSCG00000000931	1.02	0.57	1.01	1.31	1.76	1.67	chromosome.5	MGAT4C	mannosyl (alpha-1,3-)-glycoprotein beta-1,4-N- acetylglucosaminyltransferase, isozyme C (putative) [Source:HGNC Symbol;Acc:30871]
ENSSSCG00000000932	2.31	18.35	8.1	11.67	2.4	47.21	chromosome.5	NTS	neurotensin [Source:HGNC Symbol;Acc:8038]
ENSSSCG00000000933	0	0.05	0	0	0	0	chromosome.5	ALX1	ALX homeobox 1 [Source:HGNC Symbol;Acc:1494]
ENSSSCG00000000934	0.43	0.11	0.19	0.48	0.2	0.32	chromosome.5	LRRIQ1	leucine-rich repeats and IQ motif containing 1 [Source:HGNC Symbol;Acc:25708]
ENSSSCG00000000936	1.88	0.84	3.78	4.28	1.51	2.79	chromosome.5	SLC6A15	solute carrier family 6 (neutral amino acid transporter), member 15 [Source:HGNC Symbol;Acc:13621]
ENSSSCG00000000937	0.27	0.03	0.03	0.03	0	0.07	chromosome.5	MYF6	myogenic factor 6 (herculin) [Source:HGNC Symbol;Acc:7566]
ENSSSCG00000000938	2.88	0.94	4.58	3.13	4.21	3.77	chromosome.5	LIN7A	lin-7 homolog A (C. elegans) [Source:HGNC Symbol;Acc:17787]
ENSSSCG00000000939	6.21	7.7	10.72	11.12	4.01	7.2	chromosome.5	ACSS3	acyl-CoA synthetase short-chain family member 3 [Source:HGNC Symbol;Acc:24723]
ENSSSCG00000000940	0.79	1.07	1.19	1.81	0.56	1.18	chromosome.5	PPFIA2	protein tyrosine phosphatase, receptor type, f polypeptide (PTPRF), interacting protein (liprin), alpha 2 [Source:HGNC Symbol;Acc:9246]
ENSSSCG00000000941	1.68	1.75	1.29	2.23	0.84	1.24	chromosome.5	C12orf26	Uncharacterized protein C12orf26 [Source:UniProtKB/Swiss-Prot;Acc:Q8N6Q8]
ENSSSCG00000000942	16.04	11.73	8.33	5.11	6.16	4.56	chromosome.5	CCDC59	coiled-coil domain containing 59 [Source:HGNC Symbol;Acc:25005]
ENSSSCG00000000943	4.48	2.62	9.27	10.32	2.35	4.93	chromosome.5	/	Uncharacterized protein C12orf64 [Source:UniProtKB/Swiss-Prot;Acc:Q3ZCN5]
ENSSSCG00000000944	1.23	1.29	4.94	5.57	0.79	3.06	chromosome.5	/	IgGFc-binding protein Precursor (Fcgamma-binding protein antigen)(FcgammaBP) [Source:UniProtKB/Swiss- Prot;Acc:Q9Y6R7]
ENSSSCG00000000945	0.53	0.69	4.13	4.28	0.38	1.83	chromosome.5	/	/
ENSSSCG00000000946	1.62	5.6	6.95	6.3	2.77	3.57	chromosome.5	PPP1R12A	protein phosphatase 1, regulatory (inhibitor) subunit 12A [Source:HGNC Symbol;Acc:7618]
ENSSSCG00000000947	10.35	4.68	3.05	4.89	3.18	2.47	chromosome.5	PAWR	PRKC, apoptosis, WT1, regulator [Source:HGNC Symbol;Acc:8614]
ENSSSCG00000000948	5.9	6.51	8.15	5.21	10.83	8.44	chromosome.5	SYT1	synaptotagmin I [Source:HGNC Symbol;Acc:11509]
ENSSSCG00000000950	0.46	0.11	0.42	0.32	0.31	0.06	chromosome.5	E2F7	E2F transcription factor 7 [Source:HGNC Symbol;Acc:23820]
ENSSSCG00000000951	26.37	23.74	15.25	11.43	20.23	6.38	chromosome.5	CSRP2	cysteine and glycine-rich protein 2 [Source:HGNC Symbol;Acc:2470]
ENSSSCG00000000952	10.14	9.08	8.29	14.37	6.17	5.85	chromosome.5	ZDHHC17	zinc finger, DHHC-type containing 17 [Source:HGNC Symbol;Acc:18412]
ENSSSCG00000000953	0.34	0.72	0.32	0.17	0.2	0.1	chromosome.5	/	/
ENSSSCG00000000955	3.11	6.93	7.25	6.78	5.25	8.25	chromosome.5	TBC1D22A	TBC1 domain family, member 22A [Source:HGNC Symbol;Acc:1309]
ENSSSCG00000000956	0	0.91	0	1.08	0.46	0	chromosome.5	/	/
ENSSSCG00000000957	0	0	0.01	0	0.01	0	chromosome.5	/	/
ENSSSCG00000000958	0.3	0.42	0.5	0.68	0.06	0.33	chromosome.5	DYRK2	dual-specificity tyrosine-(Y)-phosphorylation regulated kinase 2 [Source:HGNC Symbol;Acc:3093]
ENSSSCG00000000959	8.76	10.54	13.45	13.17	9.73	9.17	chromosome.5	LARGE	like-glycosyltransferase [Source:HGNC Symbol;Acc:6511]
ENSSSCG00000000960	0.57	1.19	1.13	0.78	0.16	0.29	chromosome.5	KLHDC7B	kelch domain containing 7B [Source:HGNC Symbol;Acc:25145]
ENSSSCG00000000961	0.07	0.41	0.35	0.57	0.35	0.13	chromosome.5	MIOX	myo-inositol oxygenase [Source:HGNC Symbol;Acc:14522]
ENSSSCG00000000962	0	0.17	0.56	0.4	0.84	0.4	chromosome.5	/	/
ENSSSCG00000000963	0.59	0	0	0	0	0.27	chromosome.5	C22orf41	Uncharacterized protein C22orf41 (Testis highly expressed gene 2 protein)(THEG-2) [Source:UniProtKB/Swiss- Prot;Acc:A1L190]
ENSSSCG00000000964	32.26	47.19	43.41	34.21	26.6	31.78	chromosome.5	LMF2	lipase maturation factor 2 [Source:HGNC Symbol;Acc:25096]
ENSSSCG00000000965	4.91	7.74	8.87	7.16	5.65	6.12	chromosome.5	NCAPH2	non-SMC condensin II complex, subunit H2 [Source:HGNC Symbol;Acc:25071]
ENSSSCG00000000966	13.04	17.7	20.01	10.26	12.76	8.74	chromosome.5	SCO2	SCO cytochrome oxidase deficient homolog 2 (yeast) [Source:HGNC Symbol;Acc:10604]
ENSSSCG00000000967	0.3	1.48	2.24	0.54	0	0.56	chromosome.5	ODF3B	outer dense fiber of sperm tails 3B [Source:HGNC Symbol;Acc:34388]
ENSSSCG00000000968	6.32	17.14	18.94	19.05	8.93	13.56	chromosome.5	SBF1	SET binding factor 1 [Source:HGNC Symbol;Acc:10542]
ENSSSCG00000000969	0	0.33	0.09	0.6	0.25	0	chromosome.5	OTUD5	OTU domain containing 5 [Source:HGNC Symbol;Acc:25402]
ENSSSCG00000000970	19.64	37.54	37.51	39.33	21.25	23.85	chromosome.5	SAPS2	SAPS domain family, member 2 [Source:HGNC Symbol;Acc:19253]
ENSSSCG00000000971	3.43	11.7	10.72	6.65	3.34	4.74	chromosome.5	HDAC10	histone deacetylase 10 [Source:HGNC Symbol;Acc:18128]
ENSSSCG00000000972	3.77	9.94	11.07	13.64	6.67	8.89	chromosome.5	TUBGCP6	tubulin, gamma complex associated protein 6 [Source:HGNC Symbol;Acc:18127]
ENSSSCG00000000973	3.78	11.76	12.63	9.87	7.12	10.84	chromosome.5	/	/
ENSSSCG00000000974	4	6.26	9.04	6.19	5.79	5.66	chromosome.5	TRABD	TraB domain containing [Source:HGNC Symbol;Acc:28805]
ENSSSCG00000000975	2.47	6.4	5.93	5.96	2.62	2.25	chromosome.5	PANX2	pannexin 2 [Source:HGNC Symbol;Acc:8600]
ENSSSCG00000000976	0.04	0.1	0.04	0	0.01	0.01	chromosome.5	MOV10L1	Mov10l1, Moloney leukemia virus 10-like 1, homolog (mouse) [Source:HGNC Symbol;Acc:7201]
ENSSSCG00000000978	0.44	0.06	0.13	0	0.03	0	chromosome.5	MLC1	megalencephalic leukoencephalopathy with subcortical cysts 1 [Source:HGNC Symbol;Acc:17082]
ENSSSCG00000000979	2.34	3.82	4.49	4.15	2.92	4.19	chromosome.5	ZBED4	zinc finger, BED-type containing 4 [Source:HGNC Symbol;Acc:20721]
ENSSSCG00000000980	7.91	22.42	18.57	14.89	11.13	10.1	chromosome.5	ALG12	asparagine-linked glycosylation 12, alpha-1,6- mannosyltransferase homolog (S. cerevisiae) [Source:HGNC Symbol;Acc:19358]
ENSSSCG00000000981	17.24	30.53	28.91	25.67	27.22	24.72	chromosome.5	CRELD2	cysteine-rich with EGF-like domains 2 [Source:HGNC Symbol;Acc:28150]
ENSSSCG00000000982	0.06	0.08	0.07	0.11	0.02	0.21	chromosome.5	TTLL8	tubulin tyrosine ligase-like family, member 8 [Source:HGNC Symbol;Acc:34000]
ENSSSCG00000000983	0	0.07	0	0.13	0	0.14	chromosome.5	IL17REL	interleukin 17 receptor E-like [Source:HGNC Symbol;Acc:33808]
ENSSSCG00000000984	2.87	6.6	9.64	11.39	6.74	7.86	chromosome.5	BRD1	bromodomain containing 1 [Source:HGNC Symbol;Acc:1102]
ENSSSCG00000000985	13.37	19.66	21.75	18.09	16.19	15.65	chromosome.7	/	/
ENSSSCG00000000986	0	0	0	0	0	0.02	chromosome.7	/	/
ENSSSCG00000000987	0.16	0	0	0	0	0	chromosome.7	/	/
ENSSSCG00000000989	0.07	0	0	0	0	0	chromosome.7	/	/
ENSSSCG00000000990	0	0.06	0	0	0	0	chromosome.7	/	/
ENSSSCG00000000991	0.09	0.21	0.34	0	0	0.03	chromosome.7	FOXQ1	forkhead box Q1 [Source:HGNC Symbol;Acc:20951]
ENSSSCG00000000992	0.51	0.32	1.09	0.38	0.57	0.23	chromosome.7	FOXF1	forkhead box F1 [Source:HGNC Symbol;Acc:3809]
ENSSSCG00000000993	0.17	0	0.54	0.19	0.16	0.31	chromosome.7	/	/
ENSSSCG00000000994	15.98	14.49	18.93	16.2	14.2	20.72	chromosome.7	GMDS	GDP-mannose 4,6-dehydratase [Source:HGNC Symbol;Acc:4369]
ENSSSCG00000000995	0	0.2	0	0	0.12	0.24	chromosome.7	/	/
ENSSSCG00000000997	0.04	0.25	0.19	0	0	0.04	chromosome.7	PPP1R3G	protein phosphatase 1, regulatory (inhibitor) subunit 3G [Source:HGNC Symbol;Acc:14945]
ENSSSCG00000000998	0.03	0.27	0.17	0.39	0.3	0.38	chromosome.7	/	/
ENSSSCG00000000999	0.77	0.9	1.52	1.39	0.92	1.56	chromosome.7	/	/
ENSSSCG00000001000	20.74	19.72	17.45	17.6	20.14	17.48	chromosome.7	PECI	peroxisomal D3,D2-enoyl-CoA isomerase [Source:HGNC Symbol;Acc:14601]
ENSSSCG00000001001	4.45	4.88	5.47	3.54	5.58	4.7	chromosome.7	C6orf201	Putative uncharacterized protein C6orf201 [Source:UniProtKB/TrEMBL;Acc:C9JGW9]
ENSSSCG00000001002	10.64	13.21	14.14	20.68	10.12	13.62	chromosome.7	PRPF4B	PRP4 pre-mRNA processing factor 4 homolog B (yeast) [Source:HGNC Symbol;Acc:17346]
ENSSSCG00000001003	10.12	12.44	8.34	5.62	7.74	8.24	chromosome.7	C6orf145	PX domain-containing protein C6orf145 [Source:UniProtKB/Swiss-Prot;Acc:Q5TGL8]
ENSSSCG00000001004	2.43	3.6	2.97	4.39	2.91	2.79	chromosome.7	SLC22A23	solute carrier family 22, member 23 [Source:HGNC Symbol;Acc:21106]
ENSSSCG00000001005	13.44	34.75	37.85	27.95	30.2	9.75	chromosome.7	PSMG4	proteasome (prosome, macropain) assembly chaperone 4 [Source:HGNC Symbol;Acc:21108]
ENSSSCG00000001006	9.28	12.34	13.71	13.4	6.26	6.6	chromosome.7	TUBB2B	tubulin, beta 2B [Source:HGNC Symbol;Acc:30829]
ENSSSCG00000001007	21.03	22.03	28.97	22.26	13.03	19.37	chromosome.7	TUBB2A	tubulin, beta 2A [Source:HGNC Symbol;Acc:12412]
ENSSSCG00000001008	27.1	16.4	20.33	27.36	21.74	18.31	chromosome.7	BPHL	biphenyl hydrolase-like (serine hydrolase) [Source:HGNC Symbol;Acc:1094]
ENSSSCG00000001009	5.13	9.81	10.75	10.51	7.91	9.44	chromosome.7	RIPK1	receptor (TNFRSF)-interacting serine-threonine kinase 1 [Source:HGNC Symbol;Acc:10019]
ENSSSCG00000001010	17.74	41.24	41.59	28.94	30.57	32.1	chromosome.7	WRNIP1	Werner helicase interacting protein 1 [Source:HGNC Symbol;Acc:20876]
ENSSSCG00000001011	12.66	17	16.26	7.92	13.63	8.4	chromosome.7	SERPINB1	serpin peptidase inhibitor, clade B (ovalbumin), member 1 [Source:HGNC Symbol;Acc:3311]
ENSSSCG00000001016	0.6	6.29	3.84	3.76	9	2.36	chromosome.7	FARS2	phenylalanyl-tRNA synthetase 2, mitochondrial [Source:HGNC Symbol;Acc:21062]
ENSSSCG00000001018	0.97	0.81	0.36	0.14	0.77	0.09	chromosome.7	F13A1	coagulation factor XIII, A1 polypeptide [Source:HGNC Symbol;Acc:3531]
ENSSSCG00000001019	0	0	0	0	0	0.04	chromosome.7	/	/
ENSSSCG00000001020	0	0.14	0.16	0.34	0.07	0.21	chromosome.7	/	/
ENSSSCG00000001021	2.03	2.96	5.31	6.26	2.02	2.75	chromosome.7	RREB1	ras responsive element binding protein 1 [Source:HGNC Symbol;Acc:10449]
ENSSSCG00000001022	61.73	50.98	54.93	50.9	57.95	52.96	chromosome.7	SSR1	signal sequence receptor, alpha [Source:HGNC Symbol;Acc:11323]
ENSSSCG00000001023	1.55	0.91	0.9	2	1.13	1.88	chromosome.7	CAGE1	cancer antigen 1 [Source:HGNC Symbol;Acc:21622]
ENSSSCG00000001024	6.75	5.99	6.11	7.22	5.92	7.1	chromosome.7	RIOK1	RIO kinase 1 (yeast) [Source:HGNC Symbol;Acc:18656]
ENSSSCG00000001025	4.61	8.78	5.76	8.22	4.21	3.96	chromosome.7	DSP	desmoplakin [Source:HGNC Symbol;Acc:3052]
ENSSSCG00000001026	12.2	10.14	7.97	13.23	7.94	5.65	chromosome.7	SNRNP48	small nuclear ribonucleoprotein 48kDa (U11/U12) [Source:HGNC Symbol;Acc:21368]
ENSSSCG00000001027	1.23	2.11	1.5	0.74	0.91	2.56	chromosome.7	/	/
ENSSSCG00000001028	11.19	13.1	18.3	10.86	7.14	16.44	chromosome.7	TXNDC5	thioredoxin domain containing 5 (endoplasmic reticulum) [Source:HGNC Symbol;Acc:21073]
ENSSSCG00000001029	4.72	5.39	5.71	5.75	3.57	4.22	chromosome.7	MUTED	muted homolog (mouse) [Source:HGNC Symbol;Acc:18561]
ENSSSCG00000001030	7.45	6.24	7.39	4.78	8.19	6.07	chromosome.7	EEF1E1	eukaryotic translation elongation factor 1 epsilon 1 [Source:HGNC Symbol;Acc:3212]
ENSSSCG00000001031	0	0.61	0.39	0.16	0.48	0.66	chromosome.7	BMP6	bone morphogenetic protein 6 [Source:HGNC Symbol;Acc:1073]
ENSSSCG00000001032	315.99	219.1	188.27	212.37	162.84	152.32	chromosome.7	H3F3A	H3 histone, family 3A [Source:HGNC Symbol;Acc:4764]
ENSSSCG00000001033	10.3	6.59	4.99	8.69	8.24	4.32	chromosome.7	SLC35B3	solute carrier family 35, member B3 [Source:HGNC Symbol;Acc:21601]
ENSSSCG00000001036	0.1	0	0.25	0.06	0.17	0.21	chromosome.7	TFAP2A	transcription factor AP-2 alpha (activating enhancer binding protein 2 alpha) [Source:HGNC Symbol;Acc:11742]
ENSSSCG00000001038	128.8	87.34	71.83	63.76	95.27	60.06	chromosome.7	/	/
ENSSSCG00000001039	4.44	5.73	5.32	4.49	3.53	3.6	chromosome.7	GCNT2	glucosaminyl (N-acetyl) transferase 2, I-branching enzyme (I blood group) [Source:HGNC Symbol;Acc:4204]
ENSSSCG00000001040	10.66	2.97	3.25	2.68	3.45	1.85	chromosome.7	C6orf52	Putative uncharacterized protein C6orf52 [Source:UniProtKB/Swiss-Prot;Acc:Q5T4I8]
ENSSSCG00000001041	8.8	5.4	5.56	5.22	5.63	5.17	chromosome.7	PAK1IP1	PAK1 interacting protein 1 [Source:HGNC Symbol;Acc:20882]
ENSSSCG00000001042	0.47	1.31	1.12	0.29	0.62	0.24	chromosome.7	MAK	male germ cell-associated kinase [Source:HGNC Symbol;Acc:6816]
ENSSSCG00000001043	0.17	0	0.22	0.14	0.08	0.08	chromosome.7	GCM2	glial cells missing homolog 2 (Drosophila) [Source:HGNC Symbol;Acc:4198]
ENSSSCG00000001044	0	0	0	0.27	0	0	chromosome.7	SYCP2L	synaptonemal complex protein 2-like [Source:HGNC Symbol;Acc:21537]
ENSSSCG00000001045	2.28	0.99	0.54	0.61	0.55	0.47	chromosome.7	ELOVL2	elongation of very long chain fatty acids (FEN1/Elo2, SUR4/Elo3, yeast)-like 2 [Source:HGNC Symbol;Acc:14416]
ENSSSCG00000001046	3.56	2.07	3.14	2.76	2.04	1.95	chromosome.7	NEDD9	neural precursor cell expressed, developmentally down-regulated 9 [Source:HGNC Symbol;Acc:7733]
ENSSSCG00000001047	2.77	3.52	3.37	3.99	3.02	1.58	chromosome.7	TMEM170B	transmembrane protein 170B [Source:HGNC Symbol;Acc:34244]
ENSSSCG00000001049	3.27	3.98	4.74	6.82	2.85	4.15	chromosome.7	HIVEP1	human immunodeficiency virus type I enhancer binding protein 1 [Source:HGNC Symbol;Acc:4920]
ENSSSCG00000001050	0.64	0.39	0.75	0.63	0.42	0.29	chromosome.7	EDN1	endothelin 1 [Source:HGNC Symbol;Acc:3176]
ENSSSCG00000001052	6.88	7.28	6.09	5.93	5.27	4.63	chromosome.7	PHACTR1	phosphatase and actin regulator 1 [Source:HGNC Symbol;Acc:20990]
ENSSSCG00000001053	18.25	18.08	18.81	12.9	19.17	13.72	chromosome.7	TBC1D7	TBC1 domain family, member 7 [Source:HGNC Symbol;Acc:21066]
ENSSSCG00000001054	0.36	0.77	1.22	2.83	0.72	1.86	chromosome.7	GFOD1	glucose-fructose oxidoreductase domain containing 1 [Source:HGNC Symbol;Acc:21096]
ENSSSCG00000001055	10.18	10.62	6.95	4.16	5.94	6.95	chromosome.7	SIRT5	sirtuin (silent mating type information regulation 2 homolog) 5 (S. cerevisiae) [Source:HGNC Symbol;Acc:14933]
ENSSSCG00000001056	29.27	13.26	13.09	14.89	12.25	10.83	chromosome.7	RANBP9	RAN binding protein 9 [Source:HGNC Symbol;Acc:13727]
ENSSSCG00000001057	1.96	5.52	1.9	2.35	3.27	2.4	chromosome.7	CCDC90A	coiled-coil domain containing 90A [Source:HGNC Symbol;Acc:21097]
ENSSSCG00000001058	0.51	1.11	1.92	0.98	0.54	0.52	chromosome.7	RNF182	ring finger protein 182 [Source:HGNC Symbol;Acc:28522]
ENSSSCG00000001059	7.72	4.6	4.06	2.38	3.05	1.98	chromosome.7	CD83	CD83 molecule [Source:HGNC Symbol;Acc:1703]
ENSSSCG00000001060	0	0.19	0	0	0	0	chromosome.7	/	/
ENSSSCG00000001061	3.02	6.42	6.41	8.18	3.97	5.59	chromosome.7	JARID2	jumonji, AT rich interactive domain 2 [Source:HGNC Symbol;Acc:6196]
ENSSSCG00000001062	6.13	9.95	11.02	5.91	5.61	11.79	chromosome.7	DTNBP1	dystrobrevin binding protein 1 [Source:HGNC Symbol;Acc:17328]
ENSSSCG00000001063	15.27	16.08	17.47	18.72	12.96	12.65	chromosome.7	MYLIP	myosin regulatory light chain interacting protein [Source:HGNC Symbol;Acc:21155]
ENSSSCG00000001064	9.5	26.22	9.92	15.61	8.8	5.87	chromosome.7	GMPR	guanosine monophosphate reductase [Source:HGNC Symbol;Acc:4376]
ENSSSCG00000001065	1.89	2.88	2.88	2.69	1.31	2.38	chromosome.7	ATXN1	ataxin 1 [Source:HGNC Symbol;Acc:10548]
ENSSSCG00000001066	4.79	8.92	10.39	8.33	7.69	10.47	chromosome.7	RBM24	RNA binding motif protein 24 [Source:HGNC Symbol;Acc:21539]
ENSSSCG00000001067	1.28	1.21	0.83	3.04	1.66	5.16	chromosome.7	/	/
ENSSSCG00000001068	2.52	3.98	3.48	4.92	2.88	2.5	chromosome.7	CAP2	CAP, adenylate cyclase-associated protein, 2 (yeast) [Source:HGNC Symbol;Acc:20039]
ENSSSCG00000001070	12.16	8.31	7.23	8.5	7.73	5.85	chromosome.7	FAM8A1	family with sequence similarity 8, member A1 [Source:HGNC Symbol;Acc:16372]
ENSSSCG00000001071	0.4	0.76	0.19	0.77	0.22	0.79	chromosome.7	/	/
ENSSSCG00000001072	1.34	3.96	3.34	2.21	4.1	3.52	chromosome.7	/	/
ENSSSCG00000001073	4.43	1.23	2.18	3.65	2.72	3.84	chromosome.7	TPMT	thiopurine S-methyltransferase [Source:HGNC Symbol;Acc:12014]
ENSSSCG00000001074	4.67	4.27	3.82	5.86	3.74	4.29	chromosome.7	KDM1B	lysine (K)-specific demethylase 1B [Source:HGNC Symbol;Acc:21577]
ENSSSCG00000001075	55.15	31.15	22.57	25.64	20.72	19.39	chromosome.7	DEK	DEK oncogene [Source:HGNC Symbol;Acc:2768]
ENSSSCG00000001076	2.5	8.23	7.06	7.03	3.16	6.37	chromosome.7	RNF144B	ring finger protein 144B [Source:HGNC Symbol;Acc:21578]
ENSSSCG00000001077	81.14	30.15	24.22	21.75	20.18	13.94	chromosome.7	ID4	inhibitor of DNA binding 4, dominant negative helix-loop-helix protein [Source:HGNC Symbol;Acc:5363]
ENSSSCG00000001078	0.72	0.7	0.79	0.81	0.41	0.4	chromosome.7	LPCAT3	lysophosphatidylcholine acyltransferase 3 [Source:HGNC Symbol;Acc:30244]
ENSSSCG00000001079	0.8	1.04	1.3	1.28	1.09	0.49	chromosome.7	E2F3	E2F transcription factor 3 [Source:HGNC Symbol;Acc:3115]
ENSSSCG00000001080	9.7	4.04	3.79	4.94	3.9	3.21	chromosome.7	CDKAL1	CDK5 regulatory subunit associated protein 1-like 1 [Source:HGNC Symbol;Acc:21050]
ENSSSCG00000001081	3.64	7.9	10.21	7.92	4.56	9.47	chromosome.7	SOX4	SRY (sex determining region Y)-box 4 [Source:HGNC Symbol;Acc:11200]
ENSSSCG00000001082	13842.9	21952.8	9751.84	20192.4	36311.2	23028.8	chromosome.7	PRL	prolactin [Source:HGNC Symbol;Acc:9445]
ENSSSCG00000001083	0	0	0	0	0	0.1	chromosome.7	HDGFL1	hepatoma derived growth factor-like 1 [Source:HGNC Symbol;Acc:21095]
ENSSSCG00000001084	119.96	57.58	80.66	58.19	83.61	115.59	chromosome.7	NRSN1	neurensin 1 [Source:HGNC Symbol;Acc:17881]
ENSSSCG00000001085	0.3	0.18	0.7	0.21	0.2	0.53	chromosome.7	DCDC2	doublecortin domain containing 2 [Source:HGNC Symbol;Acc:18141]
ENSSSCG00000001086	0	0	0	0.3	0.25	0.24	chromosome.7	KAAG1	kidney associated antigen 1 [Source:HGNC Symbol;Acc:21031]
ENSSSCG00000001087	6.8	3.5	4.72	6.89	3.08	3.22	chromosome.7	MRS2	MRS2 magnesium homeostasis factor homolog (S. cerevisiae) [Source:HGNC Symbol;Acc:13785]
ENSSSCG00000001088	0.75	0.2	0.46	1.45	0.31	0.2	chromosome.7	/	/
ENSSSCG00000001089	1.04	1.4	1.55	2	2.02	1.42	chromosome.7	GPLD1	glycosylphosphatidylinositol specific phospholipase D1 [Source:HGNC Symbol;Acc:4459]
ENSSSCG00000001090	8.28	12.43	11.07	11.15	8.69	10.85	chromosome.7	ALDH5A1	aldehyde dehydrogenase 5 family, member A1 [Source:HGNC Symbol;Acc:408]
ENSSSCG00000001091	2.41	7.1	6.8	11.03	3.91	4.72	chromosome.7	KIAA0319	KIAA0319 [Source:HGNC Symbol;Acc:21580]
ENSSSCG00000001092	33.98	19.57	22.86	20.81	27.57	20.9	chromosome.7	TTRAP	TRAF and TNF receptor associated protein [Source:HGNC Symbol;Acc:17768]
ENSSSCG00000001093	39.14	38.4	34.62	19.03	35.2	22.6	chromosome.7	ACOT13	acyl-CoA thioesterase 13 [Source:HGNC Symbol;Acc:20999]
ENSSSCG00000001094	101.73	74.44	57.58	69.72	80.96	47.61	chromosome.7	C6orf62	Uncharacterized protein C6orf62 (HBV X- transactivated gene 12 protein)(HBV XAg-transactivated protein 12) [Source:UniProtKB/Swiss-Prot;Acc:Q9GZU0]
ENSSSCG00000001095	51.39	30.25	30.91	14.54	26.1	10.54	chromosome.7	GMNN	geminin, DNA replication inhibitor [Source:HGNC Symbol;Acc:17493]
ENSSSCG00000001096	0	0	0	0	0.05	0	chromosome.7	/	/
ENSSSCG00000001097	2.72	3.91	3.17	3.34	2.95	3.43	chromosome.7	FAM65B	family with sequence similarity 65, member B [Source:HGNC Symbol;Acc:13872]
ENSSSCG00000001098	0	0	0.04	0.23	0	0.04	chromosome.7	/	/
ENSSSCG00000001099	0.13	0.41	0.12	0.2	0.61	0.08	chromosome.7	CMAH	cytidine monophosphate-N-acetylneuraminic acid hydroxylase (CMP-N-acetylneuraminate monooxygenase) pseudogene [Source:HGNC Symbol;Acc:2098]
ENSSSCG00000001100	2.68	4.99	3.02	5.16	2.43	3.72	chromosome.7	LRRC16A	leucine rich repeat containing 16A [Source:HGNC Symbol;Acc:21581]
ENSSSCG00000001101	9.63	10.8	6.53	3.77	10	2	chromosome.7	SCGN	secretagogin, EF-hand calcium binding protein [Source:HGNC Symbol;Acc:16941]
ENSSSCG00000001105	0	0	0.31	0	0	0	chromosome.7	/	/
ENSSSCG00000001108	0	0	0	0.29	0	0	chromosome.7	SLC17A3	solute carrier family 17 (sodium phosphate), member 3 [Source:HGNC Symbol;Acc:10931]
ENSSSCG00000001109	0.02	0	0.27	0.05	0.04	0	chromosome.7	SLC17A2	solute carrier family 17 (sodium phosphate), member 2 [Source:HGNC Symbol;Acc:10930]
ENSSSCG00000001110	2.92	4.74	3.56	2.34	4.26	1.13	chromosome.7	TRIM38	tripartite motif-containing 38 [Source:HGNC Symbol;Acc:10059]
ENSSSCG00000001112	0.37	0.53	0	0	0.18	0	chromosome.7	/	/
ENSSSCG00000001113	0.12	1.38	1.57	1.52	2.22	0.56	chromosome.7	/	Histone H4 [Source:UniProtKB/Swiss- Prot;Acc:P62802]
ENSSSCG00000001114	0	0.35	0	0	0.47	0	chromosome.7	/	/
ENSSSCG00000001116	0.39	0	0.21	0	0	0	chromosome.7	/	/
ENSSSCG00000001117	0.1	0.19	0.43	0.11	1.82	0.09	chromosome.7	HIST1H2BB	histone cluster 1, H2bb [Source:HGNC Symbol;Acc:4751]
ENSSSCG00000001119	0.47	1.34	0.25	0.47	0.68	0.71	chromosome.7	HIST1H1C	histone cluster 1, H1c [Source:HGNC Symbol;Acc:4716]
ENSSSCG00000001120	0.11	0.18	0.78	0.39	0.15	0.63	chromosome.7	/	Hemochromatosis factor Fragment [Source:UniProtKB/TrEMBL;Acc:Q700R8]
ENSSSCG00000001121	9.87	50.53	65.74	9.75	44.99	9.97	chromosome.7	/	/
ENSSSCG00000001123	1.4	0.57	1.39	2.82	0.38	0.92	chromosome.7	/	/
ENSSSCG00000001124	0.74	0.47	1.45	1.81	2.01	2.15	chromosome.7	/	Histone H4 [Source:UniProtKB/Swiss- Prot;Acc:P62802]
ENSSSCG00000001126	0.4	0.09	0	0	0.1	0	chromosome.7	/	/
ENSSSCG00000001128	0.19	0	0	0.22	0.19	0.27	chromosome.7	/	/
ENSSSCG00000001129	0.5	0.47	1.18	1.69	1.44	1.47	chromosome.7	/	/
ENSSSCG00000001130	0.85	1.84	1.96	1.38	1.75	3.25	chromosome.7	/	/
ENSSSCG00000001131	1.43	1.37	1.78	2.39	0.99	1.09	chromosome.7	/	/
ENSSSCG00000001132	0.1	0	0	0	0	0.04	chromosome.7	BTN1A1	butyrophilin, subfamily 1, member A1 [Source:HGNC Symbol;Acc:1135]
ENSSSCG00000001133	0.29	0.46	0.42	0.33	0.74	0.27	chromosome.7	HIST1H2AK	histone cluster 1, H2ak [Source:HGNC Symbol;Acc:4726]
ENSSSCG00000001134	0.3	0.19	0.43	1.69	0.96	2.3	chromosome.7	/	Histone H2B Fragment [Source:UniProtKB/TrEMBL;Acc:Q29574]
ENSSSCG00000001135	0.87	1.46	0.21	0.33	0.93	0	chromosome.7	HIST1H2AE	histone cluster 1, H2ae [Source:HGNC Symbol;Acc:4724]
ENSSSCG00000001136	0	0.09	0	0	0	0	chromosome.7	/	/
ENSSSCG00000001137	6.12	13.34	16.23	13.31	9.97	17.61	chromosome.7	HIST1H1D	histone cluster 1, H1d [Source:HGNC Symbol;Acc:4717]
ENSSSCG00000001138	0.7	1.33	0.44	0.26	0.39	1.88	chromosome.7	/	/
ENSSSCG00000001139	13.8	14.83	12.74	17.06	13.89	12.04	chromosome.7	/	Histone H2B Fragment [Source:UniProtKB/TrEMBL;Acc:Q29574]
ENSSSCG00000001140	0	0.09	0.75	0	0.19	0.09	chromosome.7	/	Histone H2B Fragment [Source:UniProtKB/TrEMBL;Acc:Q29574]
ENSSSCG00000001141	0	0.7	0.13	0	0.12	0.11	chromosome.7	/	/
ENSSSCG00000001142	1.09	0.18	0.86	0.14	0.19	0.76	chromosome.7	/	Hemochromatosis factor Fragment [Source:UniProtKB/TrEMBL;Acc:Q700R8]
ENSSSCG00000001143	0	0	0.13	0	0	0	chromosome.7	/	Histone H4 [Source:UniProtKB/Swiss- Prot;Acc:P62802]
ENSSSCG00000001145	1.8	2.74	0.86	0	2.59	1.29	chromosome.7	/	/
ENSSSCG00000001146	0.29	0.82	0.52	0.22	1.02	0.53	chromosome.7	HIST1H2AC	histone cluster 1, H2ac [Source:HGNC Symbol;Acc:4733]
ENSSSCG00000001152	18.29	21.35	18.98	9.14	12.43	15.39	chromosome.7	/	/
ENSSSCG00000001153	2.75	0.31	1.46	0.51	0.56	1.64	chromosome.7	/	/
ENSSSCG00000001156	12.59	7.08	7.81	7.4	8.36	7.97	chromosome.7	/	Zinc finger protein Fragment [Source:UniProtKB/TrEMBL;Acc:Q95286]
ENSSSCG00000001160	0	1.93	0.62	0.4	0	0	chromosome.7	/	/
ENSSSCG00000001162	0.05	0	0	0	0	0.02	chromosome.7	POM121L2	POM121 membrane glycoprotein-like 2 (rat) [Source:HGNC Symbol;Acc:13973]
ENSSSCG00000001163	2.36	1.13	0.76	0.76	1.08	0.62	chromosome.7	ZNF391	zinc finger protein 391 [Source:HGNC Symbol;Acc:18779]
ENSSSCG00000001164	10.56	6.67	3.82	6.29	4.13	4.52	chromosome.7	ZNF184	zinc finger protein 184 [Source:HGNC Symbol;Acc:12975]
ENSSSCG00000001165	0	0.19	0	0	0.1	0	chromosome.7	HIST1H2BH	histone cluster 1, H2bh [Source:HGNC Symbol;Acc:4755]
ENSSSCG00000001166	1.62	0	0	0.11	0	0	chromosome.7	/	/
ENSSSCG00000001167	0.19	0	0	0	0	0	chromosome.7	/	/
ENSSSCG00000001168	0	0	0	0.14	0	0	chromosome.7	HIST1H4B	histone cluster 1, H4b [Source:HGNC Symbol;Acc:4789]
ENSSSCG00000001169	0.68	0.37	0	0.44	0.93	0.18	chromosome.7	HIST1H2AJ	histone cluster 1, H2aj [Source:HGNC Symbol;Acc:4727]
ENSSSCG00000001170	0	0.19	0.21	0	0	0	chromosome.7	/	Histone H2B Fragment [Source:UniProtKB/TrEMBL;Acc:Q29574]
ENSSSCG00000001171	0	0	0.39	0	0	0.11	chromosome.7	/	/
ENSSSCG00000001172	0	0	0	0	0	0.11	chromosome.7	/	Histone H4 [Source:UniProtKB/Swiss- Prot;Acc:P62802]
ENSSSCG00000001174	0	0	0.32	0.56	1.63	1.38	chromosome.7	HIST1H2BN	histone cluster 1, H2bn [Source:HGNC Symbol;Acc:4749]
ENSSSCG00000001175	0	0	0	0.11	0.1	0	chromosome.7	HIST1H2BK	histone cluster 1, H2bk [Source:HGNC Symbol;Acc:13954]
ENSSSCG00000001177	0.12	0.81	0	0	0	0	chromosome.7	/	Histone H4 [Source:UniProtKB/Swiss- Prot;Acc:P62802]
ENSSSCG00000001179	0	0	0	0	0	0.18	chromosome.7	HIST1H2AM	histone cluster 1, H2am [Source:HGNC Symbol;Acc:4735]
ENSSSCG00000001197	3.63	1.97	2.07	2.21	2.53	2.16	chromosome.7	ZNF165	zinc finger protein 165 [Source:HGNC Symbol;Acc:12953]
ENSSSCG00000001198	1.87	1.06	1.48	1.99	1.74	1.54	chromosome.7	ZNF435	zinc finger and SCAN domain containing 16 [Source:HGNC Symbol;Acc:20813]
ENSSSCG00000001199	0	1.2	1.36	1.43	0	0.88	chromosome.7	/	/
ENSSSCG00000001201	1.5	5.48	4.44	7.72	3.19	5.73	chromosome.7	ZNF192	zinc finger protein 192 [Source:HGNC Symbol;Acc:12983]
ENSSSCG00000001202	1.39	2.35	2.47	4.51	1.68	1.78	chromosome.7	ZNF3	zinc finger protein 3 [Source:HGNC Symbol;Acc:13089]
ENSSSCG00000001203	4.31	3.64	5.3	7.48	4.06	6.44	chromosome.7	ZNF193	zinc finger protein 193 [Source:HGNC Symbol;Acc:12984]
ENSSSCG00000001204	2.11	2.54	1.62	1.94	1.65	2.2	chromosome.7	ZKSCAN4	zinc finger with KRAB and SCAN domains 4 [Source:HGNC Symbol;Acc:13854]
ENSSSCG00000001205	4.82	4.19	3.25	2.9	3.09	3.25	chromosome.7	NKAPL	NFKB activating protein-like [Source:HGNC Symbol;Acc:21584]
ENSSSCG00000001206	6	2.71	4.39	5.16	4.87	4.34	chromosome.7	/	/
ENSSSCG00000001207	4.46	4.44	5.01	4.07	5.17	3.96	chromosome.7	PGBD1	piggyBac transposable element derived 1 [Source:HGNC Symbol;Acc:19398]
ENSSSCG00000001208	6.76	3.66	4.05	8.45	5.42	4.54	chromosome.7	ZNF323	zinc finger protein 323 [Source:HGNC Symbol;Acc:14097]
ENSSSCG00000001209	2.98	3.73	2.31	3.38	2.54	2.77	chromosome.7	ZSCAN12	zinc finger and SCAN domain containing 12 [Source:HGNC Symbol;Acc:13172]
ENSSSCG00000001210	0	0.06	0.31	0.11	0	0.27	chromosome.7	ZSCAN23	zinc finger and SCAN domain containing 23 [Source:HGNC Symbol;Acc:21193]
ENSSSCG00000001214	0	0	0	0	0	0.05	chromosome.7	/	Epididymal secretory glutathione peroxidase Precursor (EC 1.11.1.9)(Epididymis-specific glutathione peroxidase-like protein)(EGLP) [Source:UniProtKB/Swiss- Prot;Acc:O18994]
ENSSSCG00000001216	0.09	0	0	0	0	0	chromosome.7	ZNF232	zinc finger protein 232 [Source:HGNC Symbol;Acc:13026]
ENSSSCG00000001217	0	0.12	0.07	0	0.12	0	chromosome.7	/	Transposase DDE-like protein [Source:UniProtKB/TrEMBL;Acc:Q56P29]
ENSSSCG00000001218	0.12	0	0.39	0	0.12	0	chromosome.7	FAM36A	family with sequence similarity 36, member A [Source:HGNC Symbol;Acc:26970]
ENSSSCG00000001219	21.99	19.96	21.02	23.16	20.56	19.54	chromosome.7	TRIM27	Zinc finger protein RFP (Ret finger protein)(Tripartite motif-containing protein 27)(RING finger protein 76) [Source:UniProtKB/Swiss- Prot;Acc:P14373]
ENSSSCG00000001220	0	0	0	0	0.16	0.07	chromosome.7	/	/
ENSSSCG00000001221	0.39	0	0.08	0	0	0	chromosome.7	/	/
ENSSSCG00000001222	0	0	0	0	0.04	0	chromosome.7	/	/
ENSSSCG00000001223	0	0	0.04	0	0	0	chromosome.7	/	/
ENSSSCG00000001227	37.83	78.21	87.3	117.13	92.41	38.93	chromosome.7	/	Leucocyte antigen 3/1 (SLA-3/1)MHC class I antigen ; [Source:UniProtKB/TrEMBL;Acc:Q9TSW4]
ENSSSCG00000001228	0	0.11	0	0.14	0	0	chromosome.7	/	/
ENSSSCG00000001229	47.37	39.08	263.35	122.29	17.31	43.79	chromosome.7	/	MHC class I antigen [Source:UniProtKB/TrEMBL;Acc:Q8HW96]
ENSSSCG00000001230	1.05	0.85	0.8	0.84	0.72	0.55	chromosome.7	/	SLA-9 protein Fragment [Source:UniProtKB/TrEMBL;Acc:O19081]
ENSSSCG00000001231	44.22	87.69	107.88	64.72	163.19	67.9	chromosome.7	/	SLA-1 histocompatibility antigen, class IMHC class I antigen ; [Source:UniProtKB/TrEMBL;Acc:B1PJV4]
ENSSSCG00000001232	0.18	0.07	0.2	0.34	0.48	0.53	chromosome.7	/	Putative acid finger protein [Source:UniProtKB/TrEMBL;Acc:Q9TSV9]
ENSSSCG00000001233	2.12	2.57	2.91	5.25	5.41	4.6	chromosome.7	TRIM26	Tripartite motif-containing protein 26 (Zinc finger protein 173)(Acid finger protein)(AFP)(RING finger protein 95) [Source:UniProtKB/Swiss-Prot;Acc:Q12899]
ENSSSCG00000001234	0	0	0	0	0.02	0.05	chromosome.7	TRIM10	Tripartite motif-containing protein 10 (RING finger protein 9)(B30-RING finger protein) [Source:UniProtKB/Swiss-Prot;Acc:Q9UDY6]
ENSSSCG00000001236	0	0	0.09	0	0	0	chromosome.7	TRIM40	Tripartite motif-containing protein 40 (RING finger protein 35) [Source:UniProtKB/Swiss-Prot;Acc:Q6P9F5]
ENSSSCG00000001238	0.19	0.12	0.16	0.2	0.01	0.33	chromosome.7	PPP1R11	Protein phosphatase 1 regulatory subunit 11 (Protein phosphatase inhibitor 3)(Hemochromatosis candidate gene V protein)(HCG V) [Source:UniProtKB/Swiss- Prot;Acc:O60927]
ENSSSCG00000001239	1.78	0.43	0.7	0	0	0	chromosome.7	/	Zinc ribbon domain containing protein 1 [Source:UniProtKB/TrEMBL;Acc:B6ICU4]
ENSSSCG00000001240	0.43	0.24	0.38	0	0.21	0.16	chromosome.7	/	Putative uncharacterized protein C7H6orf12 [Source:UniProtKB/TrEMBL;Acc:B6ICU3]
ENSSSCG00000001241	0.48	0.12	0.89	0.64	0.04	0.38	chromosome.7	/	KRAB box [Source:RefSeq peptide;Acc:NP_001116604]
ENSSSCG00000001242	35.33	41.94	48.51	45.62	25.97	26.96	chromosome.7	GABBR1	Gamma-aminobutyric acid type B receptor subunit 1 Precursor (GABA-B receptor 1)(GABA-B-R1)(GABA- BR1)(GABABR1)(Gb1) [Source:UniProtKB/Swiss- Prot;Acc:Q9UBS5]
ENSSSCG00000001244	0	0.34	0.5	0.28	0.14	0.3	chromosome.7	RNF39	ring finger protein 39 [Source:HGNC Symbol;Acc:18064]
ENSSSCG00000001245	0.05	0.99	0.75	1.07	0.1	1.05	chromosome.7	/	Zinc ribbon domain containing protein 1 [Source:UniProtKB/TrEMBL;Acc:B6ICU4]
ENSSSCG00000001246	0	0.2	0.04	0.12	0	0.1	chromosome.7	/	/
ENSSSCG00000001247	0	0	0	0	0	0.1	chromosome.7	/	/
ENSSSCG00000001252	0.34	0	0.22	0	0	0.04	chromosome.7	/	/
ENSSSCG00000001259	0	0	0	0	0	0.04	chromosome.7	/	/
ENSSSCG00000001300	0	0	0	0	0	0.04	chromosome.7	/	/
ENSSSCG00000001302	0	0	0.04	0	0	0	chromosome.7	/	/
ENSSSCG00000001312	0	0	0	0	0	0.08	chromosome.7	/	/
ENSSSCG00000001314	0	0	0.05	0	0	0.04	chromosome.7	/	/
ENSSSCG00000001320	0	0	0.04	0	0	0	chromosome.7	/	/
ENSSSCG00000001323	0	0	0	0.09	0	0.04	chromosome.7	/	/
ENSSSCG00000001328	0	0	0	0.16	0	0	chromosome.7	/	/
ENSSSCG00000001332	0	0	0	0.05	0	0	chromosome.7	/	/
ENSSSCG00000001337	0	0	0	0	0	0.04	chromosome.7	/	/
ENSSSCG00000001340	0	0	0	0.05	0	0	chromosome.7	/	/
ENSSSCG00000001341	52.92	44.57	54.22	32.84	57.89	24.92	chromosome.7	/	SLA-11 histocompatibility antigen, class I [Source:UniProtKB/TrEMBL;Acc:B6ICW9]
ENSSSCG00000001342	2.04	3.32	3.33	2.55	1.91	2.72	chromosome.7	/	/
ENSSSCG00000001343	0	0	0.14	0.07	0	0	chromosome.7	/	/
ENSSSCG00000001344	0	0.02	0	0.04	0.04	0	chromosome.7	/	/
ENSSSCG00000001345	0.48	0.09	0.24	0.07	0.06	0.26	chromosome.7	/	Proline-rich protein 3 Fragment (MHC class I region proline-rich protein CAT56) [Source:UniProtKB/Swiss- Prot;Acc:Q767L1]
ENSSSCG00000001346	0	0.07	0.02	0.07	0.03	0.06	chromosome.7	/	ATP-binding cassette sub-family F member 1 [Source:UniProtKB/Swiss-Prot;Acc:Q767L0]
ENSSSCG00000001347	0.34	0.25	0.41	0.36	0.32	0.54	chromosome.7	/	Serine/threonine-protein phosphatase 1 regulatory subunit 10 (MHC class I region proline-rich protein CAT53)(Protein FB19) [Source:UniProtKB/Swiss- Prot;Acc:Q767K9]
ENSSSCG00000001348	0	0.03	0	0	0	0	chromosome.7	/	28S ribosomal protein S18b, mitochondrial Precursor (MRP-S18-b)(Mrps18b)(MRP-S18-2) [Source:UniProtKB/Swiss- Prot;Acc:Q767K8]
ENSSSCG00000001349	0	0	0.02	0	0	0	chromosome.7	/	/
ENSSSCG00000001351	0	0	0.01	0.01	0	0	chromosome.7	/	/
ENSSSCG00000001354	0	0	0.07	0	0	0	chromosome.7	/	/
ENSSSCG00000001359	0	0.05	0	0	0	0	chromosome.7	/	/
ENSSSCG00000001360	0	0.73	1.78	0.52	0.04	1.6	chromosome.7	/	Flotillin-1 [Source:UniProtKB/Swiss- Prot;Acc:Q767L6]
ENSSSCG00000001361	7.19	1.78	6.43	9.58	3.77	2.35	chromosome.7	TUBB	Tubulin beta chain (Tubulin beta-5 chain) [Source:UniProtKB/Swiss-Prot;Acc:P07437]
ENSSSCG00000001362	0.64	0.63	1.01	1.11	0.33	0.77	chromosome.7	MDC1	Mediator of DNA damage checkpoint protein 1 (Nuclear factor with BRCT domains 1) [Source:UniProtKB/Swiss-Prot;Acc:Q14676]
ENSSSCG00000001363	0.05	0	0	0	0.04	0	chromosome.7	/	Nurim (Nuclear rim protein)(Nuclear envelope membrane protein) [Source:UniProtKB/Swiss- Prot;Acc:Q767L9]
ENSSSCG00000001364	0.13	0.03	0.2	0.06	0	0.08	chromosome.7	/	/
ENSSSCG00000001365	0	0.01	0.1	0.18	0.05	0.09	chromosome.7	/	DEAD/H (Asp-Glu-Ala-Asp/His) box polypeptide 16 [Source:RefSeq peptide;Acc:NP_001116578]
ENSSSCG00000001366	0	0	0	0.03	0.2	0	chromosome.7	/	/
ENSSSCG00000001367	0.2	0.8	0.58	0.58	0.05	0.02	chromosome.7	/	chromosome 6 open reading frame 134 ortholog [Source:RefSeq peptide;Acc:NP_001116595]
ENSSSCG00000001368	0.13	0	0	0.03	0	0.02	chromosome.7	/	28S ribosomal protein S18b, mitochondrial Precursor (MRP-S18-b)(Mrps18b)(MRP-S18-2) [Source:UniProtKB/Swiss- Prot;Acc:Q767K8]
ENSSSCG00000001369	0.09	0.15	0.51	0.21	0	0.27	chromosome.7	/	Serine/threonine-protein phosphatase 1 regulatory subunit 10 (MHC class I region proline-rich protein CAT53)(Protein FB19) [Source:UniProtKB/Swiss- Prot;Acc:Q767K9]
ENSSSCG00000001370	0.18	0.23	0.33	0.38	0.09	0.39	chromosome.7	/	ATP-binding cassette sub-family F member 1 [Source:UniProtKB/Swiss-Prot;Acc:Q767L0]
ENSSSCG00000001371	0.35	0.39	1.37	0.47	0.03	0.79	chromosome.7	/	Proline-rich protein 3 Fragment (MHC class I region proline-rich protein CAT56) [Source:UniProtKB/Swiss- Prot;Acc:Q767L1]
ENSSSCG00000001372	0	0.13	0.2	0.35	0.15	0.51	chromosome.7	/	/
ENSSSCG00000001373	0	0.22	0.37	0.13	0	0.21	chromosome.7	/	/
ENSSSCG00000001374	0	0	0.08	0.06	0	0.05	chromosome.7	/	chromosome 6 open reading frame 134 ortholog [Source:RefSeq peptide;Acc:NP_001116595]
ENSSSCG00000001376	0	0	0	0.01	0	0	chromosome.7	/	/
ENSSSCG00000001377	0.25	0.03	0.12	0.02	0	0.08	chromosome.7	/	Phostensin (Protein phosphatase 1 F-actin cytoskeleton targeting subunit) [Source:UniProtKB/Swiss- Prot;Acc:Q767M0]
ENSSSCG00000001378	0	0.04	0	0.1	0	0.04	chromosome.7	/	Nurim (Nuclear rim protein)(Nuclear envelope membrane protein) [Source:UniProtKB/Swiss- Prot;Acc:Q767L9]
ENSSSCG00000001379	0	5.76	0.2	0.8	0.09	2.01	chromosome.7	/	Tubulin beta chain (Tubulin beta-5 chain) [Source:UniProtKB/Swiss-Prot;Acc:Q767L7]
ENSSSCG00000001380	2.12	1.86	2.58	2.32	2.94	1.81	chromosome.7	/	Flotillin-1 [Source:UniProtKB/Swiss- Prot;Acc:Q767L6]
ENSSSCG00000001381	0.05	0.3	0	0	0	0	chromosome.7	/	Immediate early response 3 [Source:UniProtKB/TrEMBL;Acc:Q767L5]
ENSSSCG00000001382	64.22	117.62	108.63	80.78	65.75	91.29	chromosome.7	DDR1	Epithelial discoidin domain-containing receptor 1 Precursor (Epithelial discoidin domain receptor 1)(EC 2.7.10.1)(Tyrosine kinase DDR)(Discoidin receptor tyrosine kinase)(Tyrosine-protein kinase CAK)(Cell adhesion kinase)(TRK E)(Protein-tyrosine kin /.../)(Protein- tyrosine kinase RTK-6)(HGK2)(CD167 antigen-like family member A)(Mammary carcinoma kinase 10)(MCK-10)(CD167a antigen) [Source:UniProt…
ENSSSCG00000001383	4.99	6.84	4.75	4.48	6.07	4.62	chromosome.7	GTF2H4	general transcription factor IIH, polypeptide 4, 52kDa [Source:HGNC Symbol;Acc:4658]
ENSSSCG00000001384	4.97	7.05	9.59	6.43	4.35	4.23	chromosome.7	VARSL	valyl-tRNA synthetase 2, mitochondrial (putative) [Source:HGNC Symbol;Acc:21642]
ENSSSCG00000001390	0.83	0.09	0.2	0.63	0.53	0.17	chromosome.7	PSORS1C2	psoriasis susceptibility 1 candidate gene 2 protein precursor [Source:RefSeq peptide;Acc:NP_054788]
ENSSSCG00000001391	1.42	2.64	3.8	2.78	2.04	2.19	chromosome.7	CCHCR1	coiled-coil alpha-helical rod protein 1 [Source:HGNC Symbol;Acc:13930]
ENSSSCG00000001392	3.85	0.54	0.24	0.42	0.22	0.39	chromosome.7	TCF19	Transcription factor 19 (TCF-19)(Transcription factor SC1) [Source:UniProtKB/Swiss-Prot;Acc:Q9Y242]
ENSSSCG00000001394	1.29	1.68	0.6	0.15	0.35	0.21	chromosome.7	/	MHC class I related antigen 2 [Source:RefSeq peptide;Acc:NP_001107746]
ENSSSCG00000001395	0.32	0.19	0.04	0	0	0	chromosome.7	/	/
ENSSSCG00000001396	5.19	16.17	16.22	10.95	20.73	3.21	chromosome.7	/	MHC class I antigen 8 [Source:RefSeq peptide;Acc:NP_001107175]
ENSSSCG00000001397	1.55	2.74	2.6	2.96	1.63	1.22	chromosome.7	/	MHC class I antigen 7 [Source:RefSeq peptide;Acc:NP_998933]
ENSSSCG00000001398	8.45	22.7	4.58	3.17	9.47	2.41	chromosome.7	/	MHC class I antigen 6 [Source:RefSeq peptide;Acc:NP_001107176]
ENSSSCG00000001399	0.12	0.27	0.22	0.37	0.12	0.07	chromosome.7	MCCD1	mitochondrial coiled-coil domain protein 1 precursor [Source:RefSeq peptide;Acc:NP_001011700]
ENSSSCG00000001400	226.97	165.25	155.83	207.54	177.6	110.92	chromosome.7	BAT1	small nucleolar RNA, C/D box 84 [Source:HGNC Symbol;Acc:32743]
ENSSSCG00000001401	8.81	6.89	3.05	4.29	6.04	3.73	chromosome.7	ATP6V1G2	V-type proton ATPase subunit G 2 (V-ATPase subunit G 2)(Vacuolar proton pump subunit G 2)(V-ATPase 13 kDa subunit 2) [Source:UniProtKB/Swiss-Prot;Acc:O95670]
ENSSSCG00000001402	3.66	10.68	13.36	7.82	8.74	12.11	chromosome.7	NFKBIL1	NF-kappa-B inhibitor-like protein 1 isoform 2 [Source:RefSeq peptide;Acc:NP_001138433]
ENSSSCG00000001403	0.15	0.15	0.08	0.04	0.07	0	chromosome.7	LTA	Lymphotoxin-alpha Precursor (LT-alpha)(TNF- beta)(Tumor necrosis factor ligand superfamily member 1) [Source:UniProtKB/Swiss-Prot;Acc:P01374]
ENSSSCG00000001404	0	0.11	0	0.05	0	0	chromosome.7	TNF	Tumor necrosis factor Precursor (TNF-alpha)(Tumor necrosis factor ligand superfamily member 2)(TNF- a)(Cachectin) [Contains Tumor necrosis factor, membrane form;Tumor necrosis factor, soluble form] [Source:UniProtKB/Swiss-Prot;Acc:P01375]
ENSSSCG00000001405	0.9	4.42	5.97	1.96	5.14	3.98	chromosome.7	LTB	Lymphotoxin-beta (LT-beta)(Tumor necrosis factor C)(TNF-C)(Tumor necrosis factor ligand superfamily member 3) [Source:UniProtKB/Swiss-Prot;Acc:Q06643]
ENSSSCG00000001406	0	0.54	0.12	0.13	0.22	0	chromosome.7	/	Leukocyte specific transcript 1 Fragment [Source:UniProtKB/TrEMBL;Acc:A5D9N4]
ENSSSCG00000001407	0	0.05	0	0.06	0	0	chromosome.7	NCR3	Natural cytotoxicity triggering receptor 3 Precursor (Natural killer cell p30-related protein)(NK- p30)(NKp30)(Activating natural killer receptor p30)(CD337 antigen) [Source:UniProtKB/Swiss-Prot;Acc:O14931]
ENSSSCG00000001408	4.28	4.4	2.61	0.89	2.79	1.08	chromosome.7	AIF1	Allograft inflammatory factor 1 (AIF-1)(Ionized calcium-binding adapter molecule 1)(Protein G1) [Source:UniProtKB/Swiss-Prot;Acc:P55008]
ENSSSCG00000001409	22.67	44.33	45.18	45.76	31.22	39.2	chromosome.7	BAT2	HLA-B associated transcript-2 [Source:RefSeq peptide;Acc:NP_542417]
ENSSSCG00000001410	14.08	24.51	23.35	18.91	12.38	14.41	chromosome.7	BAT3	Large proline-rich protein BAT3 (HLA-B-associated transcript 3)(Protein G3) [Source:UniProtKB/Swiss- Prot;Acc:P46379]
ENSSSCG00000001411	2.41	2.88	2.48	3	3.3	1.09	chromosome.7	APOM	apolipoprotein M [Source:HGNC Symbol;Acc:13916]
ENSSSCG00000001412	4.09	7.85	5.93	5.44	5.88	7.28	chromosome.7	C6orf47	G4 protein [Source:RefSeq peptide;Acc:NP_067007]
ENSSSCG00000001413	6.57	9.96	9.76	7.76	13.32	8.34	chromosome.7	BAT4	Protein BAT4 (HLA-B-associated transcript 4)(Protein G5)(G patch domain-containing protein 10)(Ankyrin repeat domain-containing protein 59) [Source:UniProtKB/Swiss-Prot;Acc:O95872]
ENSSSCG00000001414	57.11	57.21	66.23	55.74	67.43	60.71	chromosome.7	CSNK2B	Casein kinase II subunit beta (CK II beta)(Phosvitin)(Protein G5a) [Source:UniProtKB/Swiss- Prot;Acc:P67870]
ENSSSCG00000001415	1.52	1.39	1.34	2.32	0.9	1.07	chromosome.7	LY6G5B	Lymphocyte antigen 6 complex locus protein G5b Precursor [Source:UniProtKB/Swiss-Prot;Acc:Q8NDX9]
ENSSSCG00000001416	1.59	0.78	0.53	0.81	0.58	0.15	chromosome.7	LY6G5C	Lymphocyte antigen 6 complex locus protein G5c Precursor [Source:UniProtKB/Swiss-Prot;Acc:Q5SRR4]
ENSSSCG00000001417	39.1	45.53	42.52	35.98	47.09	37.91	chromosome.7	BAT5	Protein BAT5 (HLA-B-associated transcript 5)(Protein G5) [Source:UniProtKB/Swiss-Prot;Acc:O95870]
ENSSSCG00000001418	14.77	29.53	20.97	19.84	19.03	16.94	chromosome.7	NEU1	Sialidase-1 Precursor (EC 3.2.1.18)(Lysosomal sialidase)(N-acetyl-alpha-neuraminidase 1)(Acetylneuraminyl hydrolase)(G9 sialidase) [Source:UniProtKB/Swiss-Prot;Acc:Q99519]
ENSSSCG00000001419	14.41	19.52	12.26	26.64	30.85	11.57	chromosome.7	SLC44A4	choline transporter-like protein 4 [Source:RefSeq peptide;Acc:NP_079533]
ENSSSCG00000001420	14.33	23.33	23.03	23.86	16.2	16.69	chromosome.7	EHMT2	Histone-lysine N-methyltransferase, H3 lysine-9 specific 3 (EC 2.1.1.43)(Histone H3-K9 methyltransferase 3)(H3-K9-HMTase 3)(Euchromatic histone-lysine N- methyltransferase 2)(HLA-B-associated transcript 8)(Protein G9a)(Lysine N-methyltransferase 1C) [Source:UniProtKB/Swiss-Prot;Acc:Q96KQ7]
ENSSSCG00000001421	3.72	6.7	10.6	6.54	5.25	5.68	chromosome.7	ZBTB12	Zinc finger and BTB domain-containing protein 12 (Protein G10) [Source:UniProtKB/Swiss-Prot;Acc:Q9Y330]
ENSSSCG00000001422	0.87	1.95	1.62	0.87	1.27	0.46	chromosome.7	/	Complement factor B Fragment (EC 3.4.21.47)(C3/C5 convertase)(Properdin factor B) [Source:UniProtKB/Swiss- Prot;Acc:Q03710]
ENSSSCG00000001423	12.48	24.12	20.7	13.47	18.19	16.78	chromosome.7	RDBP	microRNA 1236 [Source:HGNC Symbol;Acc:33925]
ENSSSCG00000001424	8.23	19.25	16.79	18.26	13.43	15.34	chromosome.7	SKIV2L	superkiller viralicidic activity 2-like homolog [Source:RefSeq peptide;Acc:NP_008860]
ENSSSCG00000001425	12.29	8.74	10.87	10.24	13.37	10.17	chromosome.7	DOM3Z	Protein Dom3Z (Dom-3 homolog Z) [Source:UniProtKB/Swiss-Prot;Acc:O77932]
ENSSSCG00000001426	5.34	9.15	10.11	8.16	8.91	7.14	chromosome.7	STK19	Serine/threonine-protein kinase 19 (EC 2.7.11.1)(Protein RP1)(Protein G11) [Source:UniProtKB/Swiss-Prot;Acc:P49842]
ENSSSCG00000001427	10.8	30.47	17.93	19.14	13.35	12.72	chromosome.7	/	/
ENSSSCG00000001428	0.47	0.86	0.78	0.53	0.52	0.35	chromosome.7	CYP21A2	steroid 21-hydroxylase isoform b [Source:RefSeq peptide;Acc:NP_001122062]
ENSSSCG00000001429	2.74	1.34	1.06	0.74	0.39	0.75	chromosome.7	TNXB	Putative tenascin-XA (TN-XA) [Source:UniProtKB/Swiss-Prot;Acc:Q16473]
ENSSSCG00000001430	19.92	23.95	23.56	17.45	16.15	17.21	chromosome.7	CREBL1	activating transcription factor 6 beta [Source:HGNC Symbol;Acc:2349]
ENSSSCG00000001431	0.87	1.54	1.24	1.43	2.43	2.07	chromosome.7	FKBPL	FK506-binding protein-like (WAF-1/CIP1 stabilizing protein 39)(WISp39) [Source:UniProtKB/Swiss- Prot;Acc:Q9UIM3]
ENSSSCG00000001432	4.67	9.6	11.51	11.44	8.94	11.17	chromosome.7	/	proline-rich transmembrane protein 1 [Source:RefSeq peptide;Acc:NP_001116642]
ENSSSCG00000001433	5.8	8.16	8.92	6.31	6.1	6.08	chromosome.7	PPT2	Epidermal growth factor-like protein 8 Precursor (EGF-like protein 8)(Vascular endothelial statin-2)(VE- statin-2) [Source:UniProtKB/Swiss-Prot;Acc:Q99944]
ENSSSCG00000001434	5.2	16.66	11.78	6.13	10.74	6.99	chromosome.7	EGFL8	Epidermal growth factor-like protein 8 Precursor (EGF-like protein 8)(Vascular endothelial statin-2)(VE- statin-2) [Source:UniProtKB/Swiss-Prot;Acc:Q99944]
ENSSSCG00000001435	41.73	37.27	36.36	29.57	33.4	31.95	chromosome.7	AGPAT1	1-acyl-sn-glycerol-3-phosphate acyltransferase alpha (EC 2.3.1.51)(1-acylglycerol-3-phosphate O- acyltransferase 1)(1-AGP acyltransferase 1)(1-AGPAT 1)(Lysophosphatidic acid acyltransferase alpha)(LPAAT- alpha)(Protein G15) [Source:UniProtKB/Swiss- Prot;Acc:Q99943]
ENSSSCG00000001436	17.81	22.84	23.65	13.89	21.98	14.46	chromosome.7	RNF5	ring finger protein 5 [Source:HGNC Symbol;Acc:10068]
ENSSSCG00000001437	0.12	0.28	0.1	0.33	0.23	0.04	chromosome.7	AGER	Advanced glycosylation end product-specific receptor Precursor (Receptor for advanced glycosylation end products) [Source:UniProtKB/Swiss-Prot;Acc:Q15109]
ENSSSCG00000001438	24.93	22.61	24.18	26.52	24.27	18.35	chromosome.7	PBX2	Pre-B-cell leukemia transcription factor 2 (Homeobox protein PBX2)(Protein G17) [Source:UniProtKB/Swiss-Prot;Acc:P40425]
ENSSSCG00000001439	1.51	1.22	1.01	0.84	0.71	0.46	chromosome.7	GPSM3	G-protein signaling modulator 3 (AGS3-like, C. elegans) [Source:HGNC Symbol;Acc:13945]
ENSSSCG00000001440	3.7	5.49	3.71	2.5	3.27	3.08	chromosome.7	NOTCH4	Neurogenic locus notch homolog protein 4 Precursor (Notch 4)(hNotch4) [Contains Notch 4 extracellular truncation;Notch 4 intracellular domain] [Source:UniProtKB/Swiss-Prot;Acc:Q99466]
ENSSSCG00000001441	0	0	0	0	0	0.02	chromosome.7	/	Novel protein similar to butyrophilin family proteins [Source:UniProtKB/TrEMBL;Acc:A5A8X2]
ENSSSCG00000001444	0	0	0	0.02	0	0.02	chromosome.7	/	/
ENSSSCG00000001452	0	0	0.02	0	0	0	chromosome.7	/	Novel protein similar to butyrophilin family proteins Fragment [Source:UniProtKB/TrEMBL;Acc:A5D9K3]
ENSSSCG00000001453	236.95	135.31	167.62	98	100.56	59.3	chromosome.7	HLA-DRA	major histocompatibility complex, class II, DR alpha precursor [Source:RefSeq peptide;Acc:NP_061984]
ENSSSCG00000001454	1.73	0.82	1.01	0.37	0.04	0.64	chromosome.7	/	/
ENSSSCG00000001455	32.47	20.66	22.54	31.08	7.93	3.97	chromosome.7	/	MHC class II antigen Fragment [Source:UniProtKB/TrEMBL;Acc:Q8MHS8]
ENSSSCG00000001456	208.72	92.33	77.83	38.6	31.3	32.42	chromosome.7	/	/
ENSSSCG00000001457	133.15	66.89	72.03	20	51.59	19.51	chromosome.7	/	/
ENSSSCG00000001458	0	0.04	0.05	0	0.04	0.2	chromosome.7	/	/
ENSSSCG00000001459	0.18	0.58	0.87	0.02	0.45	0.49	chromosome.7	/	MHC class II, DO beta [Source:RefSeq peptide;Acc:NP_001107536]
ENSSSCG00000001461	1.07	2.64	3.02	1.21	0.87	0.5	chromosome.7	PSMB8	proteasome subunit beta type-8 isoform E1 proprotein [Source:RefSeq peptide;Acc:NP_004150]
ENSSSCG00000001464	0	0	0.19	0	0	0.08	chromosome.7	/	/
ENSSSCG00000001465	0.71	0.46	0.15	0.39	0.21	0.17	chromosome.7	/	Major histocompatibility complex, class II, DO beta [Source:UniProtKB/TrEMBL;Acc:A5D9J8]
ENSSSCG00000001466	0.07	0.35	0.22	0.08	0.07	0.14	chromosome.7	/	Transporter 2, ATP-binding cassette, sub-family B (MDR/TAP) [Source:UniProtKB/TrEMBL;Acc:A5D9J7]
ENSSSCG00000001467	0	0	0.04	0	0	0.03	chromosome.7	/	transporter 1, ATP-binding cassette, sub-family B [Source:RefSeq peptide;Acc:NP_001038046]
ENSSSCG00000001468	0	0.11	0	0	0	0	chromosome.7	/	proteasome beta 9 subunit [Source:RefSeq peptide;Acc:NP_001033050]
ENSSSCG00000001469	14.14	14.53	15.54	6.28	12.29	5.24	chromosome.7	/	/
ENSSSCG00000001470	8.78	12.92	14.02	8.08	9.2	6.7	chromosome.7	HLA-DMA	HLA class II histocompatibility antigen, DM alpha chain Precursor (MHC class II antigen DMA)(Really interesting new gene 6 protein) [Source:UniProtKB/Swiss- Prot;Acc:P28067]
ENSSSCG00000001471	55.1	53.96	59.08	66.31	59.86	49.03	chromosome.7	BRD2	Bromodomain-containing protein 2 (Really interesting new gene 3 protein)(O27.1.1) [Source:UniProtKB/Swiss-Prot;Acc:P25440]
ENSSSCG00000001472	2.74	6.68	6.16	1.38	3.76	1.37	chromosome.7	HLA-DOA	HLA class II histocompatibility antigen, DO alpha chain Precursor (MHC class II antigen DOA)(MHC DZ alpha)(MHC DN-alpha) [Source:UniProtKB/Swiss- Prot;Acc:P06340]
ENSSSCG00000001473	1.63	0	0.04	0.01	0.15	0.01	chromosome.7	COL11A2	Collagen alpha-2(XI) chain Precursor [Source:UniProtKB/Swiss-Prot;Acc:P13942]
ENSSSCG00000001474	8.74	12.58	14.59	11.96	18.21	12.09	chromosome.7	RXRB	retinoid X receptor, beta [Source:HGNC Symbol;Acc:10478]
ENSSSCG00000001475	43.28	50.01	49.03	47.23	67.42	51.21	chromosome.7	SLC39A7	Zinc transporter SLC39A7 (Solute carrier family 39 member 7)(Histidine-rich membrane protein Ke4)(Really interesting new gene 5 protein) [Source:UniProtKB/Swiss- Prot;Acc:Q92504]
ENSSSCG00000001476	28.55	42.68	40.5	25.37	32.76	32.18	chromosome.7	HSD17B8	hydroxysteroid (17-beta) dehydrogenase 8 [Source:HGNC Symbol;Acc:3554]
ENSSSCG00000001477	16.23	26.19	29.31	25.93	39.44	16.32	chromosome.7	RING1	E3 ubiquitin-protein ligase RING1 (EC 6.3.2.-)(RING finger protein 1)(Polycomb complex protein RING1)(Really interesting new gene 1 protein) [Source:UniProtKB/Swiss- Prot;Acc:Q06587]
ENSSSCG00000001478	3.21	0.34	0.47	0.49	0.89	0.31	chromosome.7	BMP5	bone morphogenetic protein 5 [Source:HGNC Symbol;Acc:1072]
ENSSSCG00000001479	2.39	3.53	6.48	4.81	5.37	4.94	chromosome.7	HMGCLL1	3-hydroxymethyl-3-methylglutaryl-Coenzyme A lyase- like 1 [Source:HGNC Symbol;Acc:21359]
ENSSSCG00000001480	0.64	0.19	0.52	0.49	0.78	0.4	chromosome.7	GFRAL	GDNF family receptor alpha like [Source:HGNC Symbol;Acc:32789]
ENSSSCG00000001481	0	0	0	0.03	0	0	chromosome.7	HCRTR2	hypocretin (orexin) receptor 2 [Source:HGNC Symbol;Acc:4849]
ENSSSCG00000001483	0.36	0.36	0.99	2.37	1.48	1.61	chromosome.7	FAM83B	family with sequence similarity 83, member B [Source:HGNC Symbol;Acc:21357]
ENSSSCG00000001485	0.31	0.29	0.46	0.1	0.38	0	chromosome.7	C6orf142	Uncharacterized protein C6orf142 [Source:UniProtKB/Swiss-Prot;Acc:Q5VWP3]
ENSSSCG00000001486	6.5	10.69	9.92	6.06	5.03	5.21	chromosome.7	LRRC1	leucine rich repeat containing 1 [Source:HGNC Symbol;Acc:14307]
ENSSSCG00000001487	0.64	0.06	0.13	0.11	0.13	0.18	chromosome.7	KLHL31	kelch-like 31 (Drosophila) [Source:HGNC Symbol;Acc:21353]
ENSSSCG00000001488	15.52	16.08	22.74	12.28	11.94	12.32	chromosome.7	GCLC	glutamate-cysteine ligase, catalytic subunit [Source:HGNC Symbol;Acc:4311]
ENSSSCG00000001489	0.23	0	0	0	0	0	chromosome.7	/	/
ENSSSCG00000001490	0.88	0.73	1.22	0.33	0.28	0.27	chromosome.7	KHDRBS2	KH domain containing, RNA binding, signal transduction associated 2 [Source:HGNC Symbol;Acc:18114]
ENSSSCG00000001493	8.71	3.02	3.27	5.66	3.88	2.91	chromosome.7	PRIM2	primase, DNA, polypeptide 2 (58kDa) [Source:HGNC Symbol;Acc:9370]
ENSSSCG00000001494	0	0	0	0	0	0.06	chromosome.7	/	/
ENSSSCG00000001495	7.24	5.29	5.44	5.34	3.69	4.25	chromosome.7	RAB23	RAB23, member RAS oncogene family [Source:HGNC Symbol;Acc:14263]
ENSSSCG00000001496	0	0	0.04	0	0	0.14	chromosome.7	/	/
ENSSSCG00000001497	5.32	4.81	4.7	5.18	3.97	3.64	chromosome.7	ZNF451	zinc finger protein 451 [Source:HGNC Symbol;Acc:21091]
ENSSSCG00000001498	10.24	9.92	8.69	8.51	7.93	9.36	chromosome.7	BEND6	BEN domain containing 6 [Source:HGNC Symbol;Acc:20871]
ENSSSCG00000001499	12.14	22.68	23.33	28.01	13.46	14.84	chromosome.7	DST	dystonin [Source:HGNC Symbol;Acc:1090]
ENSSSCG00000001500	2.91	0.63	0.92	1.22	0.45	0.86	chromosome.7	COL21A1	collagen, type XXI, alpha 1 [Source:HGNC Symbol;Acc:17025]
ENSSSCG00000001501	23.55	21.96	25.74	23.45	19.69	21.36	chromosome.7	VPS52	Vacuolar protein sorting-associated protein 52 homolog (SAC2 suppressor of actin mutations 2-like protein) [Source:UniProtKB/Swiss-Prot;Acc:Q8N1B4]
ENSSSCG00000001502	1229.76	1121.22	1194.97	696.41	1891.02	689.29	chromosome.7	RPS18	40S ribosomal protein S18 (Ke-3)(Ke3) [Source:UniProtKB/Swiss-Prot;Acc:P62269]
ENSSSCG00000001503	8.64	22.05	24.64	11.31	18.5	15.19	chromosome.7	B3GALT4	Beta-1,3-galactosyltransferase 4 (Beta-1,3-GalTase 4)(Beta3Gal-T4)(Beta3GalT4)(b3Gal-T4)(GalT4)(EC 2.4.1.62)(Gal-T2)(Ganglioside galactosyltransferase)(UDP- galactose:beta-N-acetyl-galactosamine-beta-1,3- galactosyltransferase) [Source:UniProtKB/Swiss- Prot;Acc:O96024]
ENSSSCG00000001504	3.9	7.39	6.57	5.39	4.6	6.3	chromosome.7	WDR46	WD repeat domain 46 [Source:HGNC Symbol;Acc:13923]
ENSSSCG00000001505	10.52	24.92	19.78	18.05	25.67	15.69	chromosome.7	PFDN6	prefoldin subunit 6 [Source:HGNC Symbol;Acc:4926]
ENSSSCG00000001506	18.11	37.51	32.8	22.56	16.72	17.35	chromosome.7	RGL2	Ral guanine nucleotide dissociation stimulator-like 2 (RalGDS-like 2)(RalGDS-like factor)(Ras-associated protein RAB2L) [Source:UniProtKB/Swiss-Prot;Acc:O15211]
ENSSSCG00000001507	27.3	71.06	72.19	45.34	38.59	40.37	chromosome.7	/	/
ENSSSCG00000001508	2.96	4.7	7.07	5.78	6.01	6.67	chromosome.7	ZBTB22	Zinc finger and BTB domain-containing protein 22 (Zinc finger protein 297)(Protein BING1)(Zinc finger and BTB domain-containing protein 22A) [Source:UniProtKB/Swiss-Prot;Acc:O15209]
ENSSSCG00000001509	12.48	15.13	16.67	12.37	16.15	11.26	chromosome.7	DAXX	death-domain associated protein [Source:HGNC Symbol;Acc:2681]
ENSSSCG00000001510	2.32	0.34	0.65	1.03	0.69	0.81	chromosome.7	KIFC1	Kinesin-like protein KIFC1 (Kinesin-like protein 2)(Kinesin-related protein HSET) [Source:UniProtKB/Swiss- Prot;Acc:Q9BW19]
ENSSSCG00000001511	16.02	26.32	29.16	16.53	21.04	16.88	chromosome.7	PHF1	PHD finger protein 1 (PHF1), transcript variant 2,
ENSSSCG00000001512	112.03	77.71	78.87	47.39	113.11	58.16	chromosome.7	CUTA	cutA divalent cation tolerance homolog (E. coli) [Source:HGNC Symbol;Acc:21101]
ENSSSCG00000001513	2.53	10.74	11.35	23.42	5.74	8.65	chromosome.7	SYNGAP1	synaptic Ras GTPase activating protein 1 homolog (rat) [Source:HGNC Symbol;Acc:11497]
ENSSSCG00000001514	0	0	0.15	0.16	0	0.13	chromosome.7	/	/
ENSSSCG00000001515	6.61	5.45	6.9	7.07	7.75	6.52	chromosome.7	ZBTB9	zinc finger and BTB domain containing 9 [Source:HGNC Symbol;Acc:28323]
ENSSSCG00000001516	9.8	17.95	15.08	6.97	7.87	9.77	chromosome.7	BAK1	BCL2-antagonist/killer 1 [Source:HGNC Symbol;Acc:949]
ENSSSCG00000001517	1.28	2.14	1.37	1.69	1.43	0.71	chromosome.7	GGNBP1	gametogenetin binding protein 1 [Source:HGNC Symbol;Acc:19427]
ENSSSCG00000001518	1.53	5.06	3.54	5.19	2.45	2.4	chromosome.7	ITPR3	inositol 1,4,5-triphosphate receptor, type 3 [Source:HGNC Symbol;Acc:6182]
ENSSSCG00000001519	139.02	100.76	105.35	63.96	99.08	52.94	chromosome.7	C6orf125	Uncharacterized protein C6orf125 (Breast cancer- associated protein SGA-81M) [Source:UniProtKB/Swiss- Prot;Acc:Q9BRT2]
ENSSSCG00000001520	7.88	17.24	23.49	17.62	15.39	16.26	chromosome.7	LEMD2	LEM domain containing 2 [Source:HGNC Symbol;Acc:21244]
ENSSSCG00000001521	0	0	0	0	0.07	0	chromosome.7	MLN	motilin [Source:HGNC Symbol;Acc:7141]
ENSSSCG00000001522	0	0	0.13	0	0	0.33	chromosome.7	/	/
ENSSSCG00000001523	0.46	0.83	0.95	0.88	1.68	1.7	chromosome.7	GRM4	glutamate receptor, metabotropic 4 [Source:HGNC Symbol;Acc:4596]
ENSSSCG00000001524	0.17	0.43	0.67	0.39	0.19	0.73	chromosome.7	/	/
ENSSSCG00000001526	3.61	13.21	11.07	6.25	7.7	7.39	chromosome.7	HMGA1	high mobility group AT-hook 1 [Source:HGNC Symbol;Acc:5010]
ENSSSCG00000001527	21.63	24.63	30.38	21.14	23.35	25.71	chromosome.7	C6orf106	Uncharacterized protein C6orf106 [Source:UniProtKB/Swiss-Prot;Acc:Q9H6K1]
ENSSSCG00000001528	526.34	728.95	894.94	534.71	1397.46	549.48	chromosome.7	RPS10	ribosomal protein S10 [Source:HGNC Symbol;Acc:10383]
ENSSSCG00000001529	3.31	3.58	2.72	2.39	4.07	0.29	chromosome.7	/	/
ENSSSCG00000001531	9.91	5.68	6.84	5.12	3.86	4.34	chromosome.7	SNRPC	small nuclear ribonucleoprotein polypeptide C [Source:HGNC Symbol;Acc:11157]
ENSSSCG00000001532	1.56	1.93	2.19	3.08	1.34	1.56	chromosome.7	UHRF1BP1	UHRF1 binding protein 1 [Source:HGNC Symbol;Acc:21216]
ENSSSCG00000001533	25.91	12.47	12.21	9.94	19.7	8.93	chromosome.7	TAF11	TAF11 RNA polymerase II, TATA box binding protein (TBP)-associated factor, 28kDa [Source:HGNC Symbol;Acc:11544]
ENSSSCG00000001534	2.71	4.95	7.48	6.09	3.55	7.35	chromosome.7	ANKS1A	ankyrin repeat and sterile alpha motif domain containing 1A [Source:HGNC Symbol;Acc:20961]
ENSSSCG00000001535	0.16	0.41	0.15	0.18	0	0.19	chromosome.7	TCP11	t-complex 11 homolog (mouse) [Source:HGNC Symbol;Acc:11658]
ENSSSCG00000001536	5.74	12.35	20.56	25.58	8.9	11.33	chromosome.7	SCUBE3	signal peptide, CUB domain, EGF-like 3 [Source:HGNC Symbol;Acc:13655]
ENSSSCG00000001537	8.44	27.34	24.75	37.79	18.24	15.99	chromosome.7	ZNF76	zinc finger protein 76 (expressed in testis) [Source:HGNC Symbol;Acc:13149]
ENSSSCG00000001538	6.79	6.92	5.75	10.28	5.74	3.12	chromosome.7	DEF6	differentially expressed in FDCP 6 homolog (mouse) [Source:HGNC Symbol;Acc:2760]
ENSSSCG00000001539	1.02	2.05	1.85	1.45	0.93	1.75	chromosome.7	PPARD	peroxisome proliferator-activated receptor delta [Source:HGNC Symbol;Acc:9235]
ENSSSCG00000001540	0.03	0.05	0.09	0.12	0	0.02	chromosome.7	/	/
ENSSSCG00000001541	7.5	1.27	0.93	3.12	0	0.43	chromosome.7	/	/
ENSSSCG00000001542	0	0.17	0	0.12	0.03	0	chromosome.7	/	/
ENSSSCG00000001543	21.86	52.46	122.37	23.09	4.89	52.12	chromosome.7	RPL10A	ribosomal protein L10a [Source:HGNC Symbol;Acc:10299]
ENSSSCG00000001544	0.56	0.13	0.09	0.21	0.05	0.25	chromosome.7	TEAD3	TEA domain family member 3 [Source:HGNC Symbol;Acc:11716]
ENSSSCG00000001545	0.07	0.13	0.04	0.15	0.03	0	chromosome.7	TULP1	tubby like protein 1 [Source:HGNC Symbol;Acc:12423]
ENSSSCG00000001546	0.54	0.44	1.14	0.67	0.18	0.37	chromosome.7	/	/
ENSSSCG00000001549	24.8	28.47	29.95	31.83	33.18	41.64	chromosome.7	FKBP5	FK506 binding protein 5 [Source:HGNC Symbol;Acc:3721]
ENSSSCG00000001550	0.26	2.88	2.24	1.82	1.69	0.81	chromosome.7	C6orf81	Uncharacterized protein C6orf81 [Source:UniProtKB/Swiss-Prot;Acc:Q5T9G4]
ENSSSCG00000001552	0	0.14	0	0	0.07	0	chromosome.7	CLPS	colipase, pancreatic [Source:HGNC Symbol;Acc:2085]
ENSSSCG00000001553	0.27	0.46	0.06	0.79	0.52	0.45	chromosome.7	LHFPL5	lipoma HMGIC fusion partner-like 5 [Source:HGNC Symbol;Acc:21253]
ENSSSCG00000001554	12.52	7.33	6.02	8.47	4.18	4.68	chromosome.7	SRPK1	SFRS protein kinase 1 [Source:HGNC Symbol;Acc:11305]
ENSSSCG00000001555	0.13	0.22	0.11	0.23	0.13	0.13	chromosome.7	SLC26A8	solute carrier family 26, member 8 [Source:HGNC Symbol;Acc:14468]
ENSSSCG00000001556	14.79	17.41	15.2	15.72	12.39	16.15	chromosome.7	MAPK14	mitogen-activated protein kinase 14 [Source:HGNC Symbol;Acc:6876]
ENSSSCG00000001557	21.38	38.95	32.36	30.14	42.73	33.76	chromosome.7	MAPK13	mitogen-activated protein kinase 13 [Source:HGNC Symbol;Acc:6875]
ENSSSCG00000001558	5.82	10.32	11.5	12.29	8.9	10.35	chromosome.7	BRPF3	bromodomain and PHD finger containing, 3 [Source:HGNC Symbol;Acc:14256]
ENSSSCG00000001560	0.02	0.18	0	0.06	0.12	0.06	chromosome.7	C6orf222	Uncharacterized protein C6orf222 [Source:UniProtKB/Swiss-Prot;Acc:P0C671]
ENSSSCG00000001561	4.19	6.22	8.79	7.98	5.98	3.97	chromosome.7	ETV7	ets variant 7 [Source:HGNC Symbol;Acc:18160]
ENSSSCG00000001562	8.91	12.28	10.36	12.28	7.67	7.3	chromosome.7	KCTD20	potassium channel tetramerisation domain containing 20 [Source:HGNC Symbol;Acc:21052]
ENSSSCG00000001563	7.52	4.18	3.17	6.36	3.19	3.09	chromosome.7	STK38	serine/threonine kinase 38 [Source:HGNC Symbol;Acc:17847]
ENSSSCG00000001564	189.28	80.34	67.99	81.03	91.95	44.52	chromosome.7	SFRS3	splicing factor, arginine/serine-rich 3 [Source:HGNC Symbol;Acc:10785]
ENSSSCG00000001565	7.7	11.94	9.83	4.6	12.28	6.75	chromosome.7	CDKN1A	cyclin-dependent kinase inhibitor 1A (p21, Cip1) [Source:HGNC Symbol;Acc:1784]
ENSSSCG00000001566	0.1	0	0	0.07	0	0.06	chromosome.7	RAB44	RAB44, member RAS oncogene family [Source:HGNC Symbol;Acc:21068]
ENSSSCG00000001567	0.98	1.01	1.8	2.06	1.28	1.66	chromosome.7	CPNE5	copine V [Source:HGNC Symbol;Acc:2318]
ENSSSCG00000001568	28.01	13.25	15.91	13.35	15.21	13.38	chromosome.7	PPIL1	peptidylprolyl isomerase (cyclophilin)-like 1 [Source:HGNC Symbol;Acc:9260]
ENSSSCG00000001569	7.35	9.59	7.94	8.52	6.33	5.66	chromosome.7	C6orf89	Uncharacterized protein C6orf89 [Source:UniProtKB/Swiss-Prot;Acc:Q6UWU4]
ENSSSCG00000001570	5.41	0.2	0.32	0.21	0.13	0.65	chromosome.7	PI16	peptidase inhibitor 16 [Source:HGNC Symbol;Acc:21245]
ENSSSCG00000001571	138.54	169.51	182.98	125.79	167.47	158.7	chromosome.7	MTCH1	mitochondrial carrier homolog 1 (C. elegans) [Source:HGNC Symbol;Acc:17586]
ENSSSCG00000001572	2.01	4.31	3.49	1.97	1.58	1.53	chromosome.7	FGD2	FYVE, RhoGEF and PH domain containing 2 [Source:HGNC Symbol;Acc:3664]
ENSSSCG00000001573	4.94	7.87	10.44	6.58	4.13	6.72	chromosome.7	PIM1	pim-1 oncogene [Source:HGNC Symbol;Acc:8986]
ENSSSCG00000001576	0	0	0	0	0	0.12	chromosome.7	TMEM217	transmembrane protein 217 [Source:HGNC Symbol;Acc:21238]
ENSSSCG00000001577	0.21	0.26	0.81	0.39	0.31	0.29	chromosome.7	/	/
ENSSSCG00000001578	2.5	1.59	2.99	3.64	1.11	2.96	chromosome.7	/	/
ENSSSCG00000001579	12.09	11.17	12.27	10.78	8.95	11.75	chromosome.7	FTSJD2	FtsJ methyltransferase domain containing 2 [Source:HGNC Symbol;Acc:21077]
ENSSSCG00000001580	1.05	2.7	0.82	0.87	0.27	0.51	chromosome.7	/	/
ENSSSCG00000001581	0	0.21	0	0	0	0.1	chromosome.7	/	/
ENSSSCG00000001582	3.02	4.33	5.87	5.43	2.6	3.95	chromosome.7	MDGA1	MAM domain containing glycosylphosphatidylinositol anchor 1 [Source:HGNC Symbol;Acc:19267]
ENSSSCG00000001584	22.31	34.25	31.56	36.74	25.9	33.89	chromosome.7	ZFAND3	zinc finger, AN1-type domain 3 [Source:HGNC Symbol;Acc:18019]
ENSSSCG00000001585	6.43	4.44	5.71	6.02	5.26	8.21	chromosome.7	/	BTB/POZ domain-containing protein 9 [Source:UniProtKB/Swiss-Prot;Acc:Q96Q07]
ENSSSCG00000001586	9.94	8.48	9.54	13.06	13.67	12.95	chromosome.7	/	/
ENSSSCG00000001587	52.98	17.11	18.82	19.41	25.61	14.49	chromosome.7	GLO1	glyoxalase I [Source:HGNC Symbol;Acc:4323]
ENSSSCG00000001588	0	0	0.01	0.01	0.01	0	chromosome.7	DNAH8	dynein, axonemal, heavy chain 8 [Source:HGNC Symbol;Acc:2952]
ENSSSCG00000001589	0.33	1.93	0.61	0.12	0.34	0.05	chromosome.7	GLP1R	glucagon-like peptide 1 receptor [Source:HGNC Symbol;Acc:4324]
ENSSSCG00000001590	0.74	0	0.79	0.62	0	0.85	chromosome.7	C6orf64	Uncharacterized protein C6orf64 [Source:UniProtKB/Swiss-Prot;Acc:Q9NPB0]
ENSSSCG00000001591	0	0	0.03	0	0	0.02	chromosome.7	/	/
ENSSSCG00000001594	0	0	0.13	0.11	0.12	0	chromosome.7	KIF6	kinesin family member 6 [Source:HGNC Symbol;Acc:21202]
ENSSSCG00000001595	3.1	2.14	2.74	4.36	2.36	2.6	chromosome.7	DAAM2	dishevelled associated activator of morphogenesis 2 [Source:HGNC Symbol;Acc:18143]
ENSSSCG00000001596	3.78	7.5	7.13	7.13	4.21	5.5	chromosome.7	MOCS1	molybdenum cofactor synthesis 1 [Source:HGNC Symbol;Acc:7190]
ENSSSCG00000001597	0.95	1.47	1.94	2.32	0.88	0.52	chromosome.7	LRFN2	leucine rich repeat and fibronectin type III domain containing 2 [Source:HGNC Symbol;Acc:21226]
ENSSSCG00000001598	0.29	0	0.13	0.19	0	0.29	chromosome.7	/	/
ENSSSCG00000001599	0	0	0.05	0.16	0	0.09	chromosome.7	/	/
ENSSSCG00000001600	0.25	0.05	0.15	0.38	0.11	0.33	chromosome.7	/	/
ENSSSCG00000001607	0	0	0	0	0	0.03	chromosome.7	/	/
ENSSSCG00000001610	0.04	0.1	0	0.04	0	0.1	chromosome.7	/	/
ENSSSCG00000001611	0.07	0.6	0.89	0.08	0.14	0.5	chromosome.7	/	/
ENSSSCG00000001612	0.65	0.27	0.41	0.69	0.54	0.31	chromosome.7	/	/
ENSSSCG00000001613	0	0	0	0	0.06	0	chromosome.7	TREML1	triggering receptor expressed on myeloid cells-like 1 [Source:HGNC Symbol;Acc:20434]
ENSSSCG00000001614	0.21	0	0.36	0.05	0.44	0.12	chromosome.7	TREM2	triggering receptor expressed on myeloid cells 2 [Source:HGNC Symbol;Acc:17761]
ENSSSCG00000001616	0	0.19	0	0.04	0	0	chromosome.7	TREML2	triggering receptor expressed on myeloid cells-like 2 [Source:HGNC Symbol;Acc:21092]
ENSSSCG00000001618	0	0.11	0	0	0	0	chromosome.7	NCR2	natural cytotoxicity triggering receptor 2 [Source:HGNC Symbol;Acc:6732]
ENSSSCG00000001619	1.59	3.59	5.77	4.67	2.74	4.22	chromosome.7	FOXP4	forkhead box P4 [Source:HGNC Symbol;Acc:20842]
ENSSSCG00000001620	0.8	2.5	0.91	0.56	0.14	0.09	chromosome.7	MDFI	MyoD family inhibitor [Source:HGNC Symbol;Acc:6967]
ENSSSCG00000001621	4.01	7.91	9.53	5.26	5.31	7.08	chromosome.7	TFEB	transcription factor EB [Source:HGNC Symbol;Acc:11753]
ENSSSCG00000001622	0.05	0	0.05	0	0	0.04	chromosome.7	/	/
ENSSSCG00000001623	0.12	0.06	0.03	0	0	0.03	chromosome.7	/	/
ENSSSCG00000001624	1.15	2.36	2.7	1.99	1.38	1.48	chromosome.7	FRS3	fibroblast growth factor receptor substrate 3 [Source:HGNC Symbol;Acc:16970]
ENSSSCG00000001625	0.03	0.05	0.03	0.03	0.05	0.05	chromosome.7	PGC	progastricsin (pepsinogen C) [Source:HGNC Symbol;Acc:8890]
ENSSSCG00000001628	0	0	0	0	0	0.04	chromosome.7	/	/
ENSSSCG00000001629	0.02	0.04	0.22	0.06	0.14	0.1	chromosome.7	USP49	ubiquitin specific peptidase 49 [Source:HGNC Symbol;Acc:20078]
ENSSSCG00000001630	0.66	2.43	1.8	1.29	1.32	0.94	chromosome.7	MED20	mediator complex subunit 20 [Source:HGNC Symbol;Acc:16840]
ENSSSCG00000001631	2.21	2.86	2.64	2.52	3.6	3.24	chromosome.7	BYSL	bystin-like [Source:HGNC Symbol;Acc:1157]
ENSSSCG00000001632	28.22	38.62	41.46	32.27	39.12	46.24	chromosome.7	CCND3	cyclin D3 [Source:HGNC Symbol;Acc:1585]
ENSSSCG00000001633	0	0	0.12	0	0	0	chromosome.7	/	/
ENSSSCG00000001634	0.02	0.06	0.2	0.43	0.2	0.11	chromosome.7	C6orf132	Uncharacterized protein C6orf132 [Source:UniProtKB/Swiss-Prot;Acc:Q5T0Z8]
ENSSSCG00000001635	0.29	0	0.63	0.33	0	0.87	chromosome.7	TAF8	TAF8 RNA polymerase II, TATA box binding protein (TBP)-associated factor, 43kDa [Source:HGNC Symbol;Acc:17300]
ENSSSCG00000001636	0.17	0	0	0	0	0.08	chromosome.7	GUCA1A	guanylate cyclase activator 1A (retina) [Source:HGNC Symbol;Acc:4678]
ENSSSCG00000001638	39.4	32.52	34.08	28.32	38.29	21.5	chromosome.7	MRPS10	mitochondrial ribosomal protein S10 [Source:HGNC Symbol;Acc:14502]
ENSSSCG00000001639	0	0.1	0.1	0.18	0	0.05	chromosome.7	/	/
ENSSSCG00000001640	0.04	0.07	0.1	0	0	0.06	chromosome.7	/	/
ENSSSCG00000001641	4.13	3.71	3.51	6.45	2.53	3.43	chromosome.7	UBR2	ubiquitin protein ligase E3 component n-recognin 2 [Source:HGNC Symbol;Acc:21289]
ENSSSCG00000001642	0	2.85	1.69	0.62	0.35	0.91	chromosome.7	/	/
ENSSSCG00000001645	2.84	0	1.38	0.83	0.56	0.68	chromosome.7	/	/
ENSSSCG00000001646	5.08	6.3	8.99	13.75	4.55	6.63	chromosome.7	KIAA0240	KIAA0240 [Source:HGNC Symbol;Acc:21111]
ENSSSCG00000001647	0.1	0.11	0.02	0.07	0	0.07	chromosome.7	/	60S ribosomal protein L7-like 1 [Source:UniProtKB/Swiss-Prot;Acc:A5GFQ0]
ENSSSCG00000001648	1.29	11.64	13.99	5.61	9.87	10.32	chromosome.7	C6orf226	Uncharacterized protein C6orf226 [Source:UniProtKB/Swiss-Prot;Acc:Q5I0X4]
ENSSSCG00000001650	0.08	0.23	0.09	0.03	0.16	0.05	chromosome.7	PTCRA	pre T-cell antigen receptor alpha [Source:HGNC Symbol;Acc:21290]
ENSSSCG00000001651	15.87	27.26	26.84	21.37	27.8	24.72	chromosome.7	CNPY3	canopy 3 homolog (zebrafish) [Source:HGNC Symbol;Acc:11968]
ENSSSCG00000001652	2.49	5.25	2.85	4.45	5.41	1.97	chromosome.7	GNMT	glycine N-methyltransferase [Source:HGNC Symbol;Acc:4415]
ENSSSCG00000001653	5.97	8.2	7.88	7.4	5.68	6.89	chromosome.7	PEX6	peroxisomal biogenesis factor 6 [Source:HGNC Symbol;Acc:8859]
ENSSSCG00000001654	23.2	30.1	28.83	22.7	24.36	25.4	chromosome.7	PPP2R5D	protein phosphatase 2, regulatory subunit B', delta isoform [Source:HGNC Symbol;Acc:9312]
ENSSSCG00000001655	74.89	82.3	76.79	40.44	84.21	47.59	chromosome.7	MEA1	male-enhanced antigen 1 [Source:HGNC Symbol;Acc:6986]
ENSSSCG00000001656	48.6	42.67	39.9	29.29	46.3	33.99	chromosome.7	KLHDC3	kelch domain containing 3 [Source:HGNC Symbol;Acc:20704]
ENSSSCG00000001657	9.65	21.36	20.39	27.33	12.79	16.71	chromosome.7	CUL7	cullin 7 [Source:HGNC Symbol;Acc:21024]
ENSSSCG00000001658	11.92	26.44	28.41	19.63	23.24	18.48	chromosome.7	MRPL2	mitochondrial ribosomal protein L2 [Source:HGNC Symbol;Acc:14056]
ENSSSCG00000001659	11.02	23.7	20.85	19.02	15.16	16.58	chromosome.7	KLC4	kinesin light chain 4 [Source:HGNC Symbol;Acc:21624]
ENSSSCG00000001660	1.68	7.19	5.58	6.93	2.76	3.93	chromosome.7	/	/
ENSSSCG00000001661	0.27	0.44	0.56	0.48	0.12	0.43	chromosome.7	/	/
ENSSSCG00000001662	0.01	0.01	0.04	0.09	0.01	0.03	chromosome.7	/	/
ENSSSCG00000001664	0.08	0.4	0.56	0.8	0.31	0.56	chromosome.7	TTBK1	tau tubulin kinase 1 [Source:HGNC Symbol;Acc:19140]
ENSSSCG00000001667	0.17	0.21	0.19	0.25	0.06	0.21	chromosome.7	ZNF318	zinc finger protein 318 [Source:HGNC Symbol;Acc:13578]
ENSSSCG00000001669	0	0.03	0.04	0.03	0.01	0.05	chromosome.7	/	/
ENSSSCG00000001670	0.03	0.09	0.18	0.22	0	0.18	chromosome.7	/	/
ENSSSCG00000001672	0	0.06	0	0	0	0	chromosome.7	/	/
ENSSSCG00000001674	0	0.02	0.02	0	0	0	chromosome.7	/	/
ENSSSCG00000001675	0.48	0.72	1.61	1.59	0.48	1.42	chromosome.7	/	/
ENSSSCG00000001677	0.64	0	0.06	0.13	0	0.11	chromosome.7	/	/
ENSSSCG00000001678	0	0	0	0.16	0	0	chromosome.7	/	DNA-directed RNA polymerase Fragment (EC 2.7.7.6) [Source:UniProtKB/TrEMBL;Acc:Q29590]
ENSSSCG00000001679	1.34	1.33	1.33	2.49	1.08	2.18	chromosome.7	/	/
ENSSSCG00000001680	3.32	6.67	8.02	14.35	5.15	4.23	chromosome.7	ABCC10	ATP-binding cassette, sub-family C (CFTR/MRP), member 10 [Source:HGNC Symbol;Acc:52]
ENSSSCG00000001681	8.56	15.78	16.48	17.51	9.43	6.09	chromosome.7	/	/
ENSSSCG00000001682	3.63	6.47	9.53	3.85	6.14	3.41	chromosome.7	DLK2	delta-like 2 homolog (Drosophila) [Source:HGNC Symbol;Acc:21113]
ENSSSCG00000001683	1.99	1.05	1.7	1.42	0.94	1.39	chromosome.7	POLH	polymerase (DNA directed), eta [Source:HGNC Symbol;Acc:9181]
ENSSSCG00000001684	1.13	0.28	0.02	0.54	0.04	0.21	chromosome.7	/	/
ENSSSCG00000001685	0	0	0.03	0	0.11	0	chromosome.7	/	DNA-directed RNA polymerase Fragment (EC 2.7.7.6) [Source:UniProtKB/TrEMBL;Acc:Q29590]
ENSSSCG00000001686	34.68	54.34	61.11	44.24	51.64	51.84	chromosome.7	YIPF3	Yip1 domain family, member 3 [Source:HGNC Symbol;Acc:21023]
ENSSSCG00000001687	0.92	3.19	2.88	1.63	3.19	3.36	chromosome.7	/	/
ENSSSCG00000001688	0.46	0.46	1.9	0.87	0.63	0.42	chromosome.7	/	/
ENSSSCG00000001689	0	0.43	0.04	0.17	0.31	0.79	chromosome.7	/	/
ENSSSCG00000001691	0.36	0.48	0.72	0.13	0.6	0.83	chromosome.7	/	/
ENSSSCG00000001692	0.18	0.26	0.59	0.05	0	0.5	chromosome.7	/	/
ENSSSCG00000001693	0.09	0.25	0.43	0.4	0.08	0.12	chromosome.7	/	/
ENSSSCG00000001695	3.98	7.82	7.49	6.95	2.96	3.25	chromosome.7	VEGFA	vascular endothelial growth factor A [Source:HGNC Symbol;Acc:12680]
ENSSSCG00000001696	15.63	33.08	33.75	18.31	28.16	18.28	chromosome.7	MRPL14	mitochondrial ribosomal protein L14 [Source:HGNC Symbol;Acc:14279]
ENSSSCG00000001697	5.64	9.15	8	10.64	6.84	7.77	chromosome.7	TMEM63B	transmembrane protein 63B [Source:HGNC Symbol;Acc:17735]
ENSSSCG00000001698	0.04	0.12	0.25	0.1	0.07	0.07	chromosome.7	CAPN11	calpain 11 [Source:HGNC Symbol;Acc:1478]
ENSSSCG00000001699	0	0.81	0.15	0.16	0	0.13	chromosome.7	/	/
ENSSSCG00000001700	10.65	21.66	21.52	22.47	18.65	16.34	chromosome.7	SLC29A1	solute carrier family 29 (nucleoside transporters), member 1 [Source:HGNC Symbol;Acc:11003]
ENSSSCG00000001701	452.6	325.7	371.15	393.53	426.08	339.71	chromosome.7	HSP90AB1	heat shock protein 90kDa alpha (cytosolic), class B member 1 [Source:HGNC Symbol;Acc:5258]
ENSSSCG00000001702	18.28	21.8	19.26	14.75	13.77	14.95	chromosome.7	SLC35B2	solute carrier family 35, member B2 [Source:HGNC Symbol;Acc:16872]
ENSSSCG00000001703	4.16	9.31	9.23	6.49	7.62	6.76	chromosome.7	NFKBIE	nuclear factor of kappa light polypeptide gene enhancer in B-cells inhibitor, epsilon [Source:HGNC Symbol;Acc:7799]
ENSSSCG00000001704	4.02	19.58	26.13	20.74	8.06	14.89	chromosome.7	TMEM151B	transmembrane protein 151B [Source:HGNC Symbol;Acc:21315]
ENSSSCG00000001705	0.02	0.1	0.05	0.07	0.08	0.12	chromosome.7	TCTE1	t-complex-associated-testis-expressed 1 [Source:HGNC Symbol;Acc:11693]
ENSSSCG00000001706	1.12	5.37	5.39	5.46	3.08	3.49	chromosome.7	AARS2	alanyl-tRNA synthetase 2, mitochondrial (putative) [Source:HGNC Symbol;Acc:21022]
ENSSSCG00000001707	0.42	2.1	0.54	1.14	1.49	1.39	chromosome.7	SPATS1	spermatogenesis associated, serine-rich 1 [Source:HGNC Symbol;Acc:22957]
ENSSSCG00000001708	36.48	26.38	18.86	19.09	19.88	15.11	chromosome.7	CDC5L	CDC5 cell division cycle 5-like (S. pombe) [Source:HGNC Symbol;Acc:1743]
ENSSSCG00000001709	7.36	5.71	8.01	6.25	6.15	6.82	chromosome.7	SUPT3H	suppressor of Ty 3 homolog (S. cerevisiae) [Source:HGNC Symbol;Acc:11466]
ENSSSCG00000001710	0.02	0.08	0.45	0.31	0.1	0	chromosome.7	/	/
ENSSSCG00000001711	0.67	1.62	1.04	0.63	1.01	1.07	chromosome.7	CLIC5	chloride intracellular channel 5 [Source:HGNC Symbol;Acc:13517]
ENSSSCG00000001712	0	0.05	0	0.13	0	0.03	chromosome.7	/	/
ENSSSCG00000001716	1.88	2.57	5.28	1.54	1.3	3.32	chromosome.7	RCAN2	regulator of calcineurin 2 [Source:HGNC Symbol;Acc:3041]
ENSSSCG00000001718	9.17	1.97	1.82	1.52	1.56	3.07	chromosome.7	/	cytochrome P450, family 39, subfamily A, polypeptide 1 [Source:RefSeq peptide;Acc:NP_001094497]
ENSSSCG00000001719	0	0	0	0.08	0	0	chromosome.7	/	/
ENSSSCG00000001720	2.98	3.55	6	10.01	7.28	5.69	chromosome.7	SLC25A27	solute carrier family 25, member 27 [Source:HGNC Symbol;Acc:21065]
ENSSSCG00000001721	0	0	0	0.14	0	0	chromosome.7	TDRD6	tudor domain containing 6 [Source:HGNC Symbol;Acc:21339]
ENSSSCG00000001722	0.13	0	0.07	0.07	0.06	0.18	chromosome.7	/	/
ENSSSCG00000001723	8.18	3.78	3.27	8.39	6.53	12.95	chromosome.7	PLA2G7	phospholipase A2, group VII (platelet-activating factor acetylhydrolase, plasma) [Source:HGNC Symbol;Acc:9040]
ENSSSCG00000001725	11.17	7	6.49	6.65	7.38	3.71	chromosome.7	GPR116	G protein-coupled receptor 116 [Source:HGNC Symbol;Acc:19030]
ENSSSCG00000001726	0.04	0	0	0	0	0	chromosome.7	GPR110	G protein-coupled receptor 110 [Source:HGNC Symbol;Acc:18990]
ENSSSCG00000001727	10.93	4.35	4.37	3.69	5.15	2.95	chromosome.7	TNFRSF21	tumor necrosis factor receptor superfamily, member 21 [Source:HGNC Symbol;Acc:13469]
ENSSSCG00000001728	9.8	2.61	2.42	4.11	3.83	2.97	chromosome.7	CD2AP	CD2-associated protein [Source:HGNC Symbol;Acc:14258]
ENSSSCG00000001730	0.06	0	0.12	0.13	0	0.16	chromosome.7	C6orf140	glycine-N-acyltransferase-like 3 [Source:HGNC Symbol;Acc:21349]
ENSSSCG00000001731	0	0	0.16	0.04	0.04	0.1	chromosome.7	/	/
ENSSSCG00000001732	8.92	5.76	5.73	6.25	5.22	4.9	chromosome.7	MUT	methylmalonyl Coenzyme A mutase [Source:HGNC Symbol;Acc:7526]
ENSSSCG00000001734	0.07	0	0	0.07	0.06	0	chromosome.7	/	/
ENSSSCG00000001735	0	0	0	0.03	0	0	chromosome.7	RHAG	Rh-associated glycoprotein [Source:HGNC Symbol;Acc:10006]
ENSSSCG00000001749	0	0.08	0.72	0	0	0	chromosome.7	IL17F	interleukin 17F [Source:HGNC Symbol;Acc:16404]
ENSSSCG00000001750	0.1	0.13	0.24	0.03	0	0.08	chromosome.7	/	Membrane progestin receptor beta (mPR beta)(Progestin and adipoQ receptor family member VIII) [Source:UniProtKB/Swiss-Prot;Acc:Q865K9]
ENSSSCG00000001751	0	0.33	0	0.23	0.06	0.37	chromosome.7	CHRNA5	cholinergic receptor, nicotinic, alpha 5 [Source:HGNC Symbol;Acc:1959]
ENSSSCG00000001752	0.05	0	0	0.13	0.02	0.04	chromosome.7	CHRNA3	cholinergic receptor, nicotinic, alpha 3 [Source:HGNC Symbol;Acc:1957]
ENSSSCG00000001753	0.08	0	0.08	0.35	0.05	0	chromosome.7	CHRNB4	cholinergic receptor, nicotinic, beta 4 [Source:HGNC Symbol;Acc:1964]
ENSSSCG00000001754	45.46	33.43	24.59	25.75	34.16	22.76	chromosome.7	PSMA4	proteasome (prosome, macropain) subunit, alpha type, 4 [Source:HGNC Symbol;Acc:9533]
ENSSSCG00000001755	1.11	1.29	0.75	1.55	1.09	1.39	chromosome.7	AGPHD1	aminoglycoside phosphotransferase domain containing 1 [Source:HGNC Symbol;Acc:34403]
ENSSSCG00000001756	15.24	9.35	7.89	11.63	7.8	8.8	chromosome.7	IREB2	iron-responsive element binding protein 2 [Source:HGNC Symbol;Acc:6115]
ENSSSCG00000001757	37.81	32.88	31.45	26.01	35.31	28.59	chromosome.7	WDR61	WD repeat domain 61 [Source:HGNC Symbol;Acc:30300]
ENSSSCG00000001758	1.73	2.79	3.23	2.76	1.54	1.32	chromosome.7	TBC1D2B	TBC1 domain family, member 2B [Source:HGNC Symbol;Acc:29183]
ENSSSCG00000001759	23.23	12.67	12.23	10.24	15.27	9.95	chromosome.7	DNAJA4	DnaJ (Hsp40) homolog, subfamily A, member 4 [Source:HGNC Symbol;Acc:14885]
ENSSSCG00000001760	0.23	0	0.35	0	0	0	chromosome.7	ACSBG1	acyl-CoA synthetase bubblegum family member 1 [Source:HGNC Symbol;Acc:29567]
ENSSSCG00000001761	60.07	38.17	31.01	29.15	24.74	27.66	chromosome.7	IDH3A	isocitrate dehydrogenase 3 (NAD+) alpha [Source:HGNC Symbol;Acc:5384]
ENSSSCG00000001762	22.97	16.53	26.06	16.12	18.72	18.02	chromosome.7	CIB2	calcium and integrin binding family member 2 [Source:HGNC Symbol;Acc:24579]
ENSSSCG00000001763	0	0	0	0	0	0.09	chromosome.7	/	/
ENSSSCG00000001764	0.08	0.24	0.66	0.29	0.4	0.54	chromosome.7	SH2D7	SH2 domain containing 7 [Source:HGNC Symbol;Acc:34549]
ENSSSCG00000001765	0.84	0.58	0.48	0.71	0.4	0.17	chromosome.7	ADAMTS7	ADAM metallopeptidase with thrombospondin type 1 motif, 7 [Source:HGNC Symbol;Acc:223]
ENSSSCG00000001766	2.84	2.96	2.62	3.54	1.97	2.79	chromosome.7	/	/
ENSSSCG00000001767	0.1	0.32	0.1	0.76	0.18	0.18	chromosome.7	/	/
ENSSSCG00000001769	219.57	147.06	127.92	112.78	146.59	108.31	chromosome.7	MORF4L1	mortality factor 4 [Source:HGNC Symbol;Acc:15773]
ENSSSCG00000001770	24.16	24.05	20.93	10.43	18.2	10.01	chromosome.7	CTSH	cathepsin H [Source:HGNC Symbol;Acc:2535]
ENSSSCG00000001771	0.19	0	0.03	0.02	0.02	0.01	chromosome.7	RASGRF1	Ras protein-specific guanine nucleotide-releasing factor 1 [Source:HGNC Symbol;Acc:9875]
ENSSSCG00000001772	0.7	1.56	1.46	1.68	1.79	3.57	chromosome.7	ANKRD34C	ankyrin repeat domain 34C [Source:HGNC Symbol;Acc:33888]
ENSSSCG00000001773	58.38	77.38	82.85	61.46	82.09	60.07	chromosome.7	/	Transmembrane emp24 domain-containing protein 3 Precursor (Membrane protein p24B) [Source:UniProtKB/Swiss- Prot;Acc:Q9Y3Q3]
ENSSSCG00000001774	22.36	51.97	66.17	33.47	43.3	53.38	chromosome.7	TMED3	transmembrane emp24 protein transport domain containing 3 [Source:HGNC Symbol;Acc:28889]
ENSSSCG00000001775	0.17	0	0.03	0.13	0	0.01	chromosome.7	KIAA1024	KIAA1024 [Source:HGNC Symbol;Acc:29172]
ENSSSCG00000001776	0.44	0	0.08	0.13	0	0.1	chromosome.7	/	/
ENSSSCG00000001777	27.2	18.3	15.86	9.38	21.52	13.32	chromosome.7	MTHFS	5,10-methenyltetrahydrofolate synthetase (5- formyltetrahydrofolate cyclo-ligase) [Source:HGNC Symbol;Acc:7437]
ENSSSCG00000001778	1.71	0.15	0.25	0.18	1.22	0	chromosome.7	BCL2A1	BCL2-related protein A1 [Source:HGNC Symbol;Acc:991]
ENSSSCG00000001779	57.25	38.27	41.25	29.59	44.1	27.88	chromosome.7	ZFAND6	zinc finger, AN1-type domain 6 [Source:HGNC Symbol;Acc:30164]
ENSSSCG00000001780	6.85	9.08	8.73	10.24	8.57	5.02	chromosome.7	FAH	fumarylacetoacetate hydrolase (fumarylacetoacetase) [Source:HGNC Symbol;Acc:3579]
ENSSSCG00000001781	4.75	5.87	6.92	12.67	5.04	6.58	chromosome.7	ARNT2	aryl-hydrocarbon receptor nuclear translocator 2 [Source:HGNC Symbol;Acc:16876]
ENSSSCG00000001782	0.7	2.17	3.55	1.61	1.22	1.95	chromosome.7	/	/
ENSSSCG00000001783	0.63	2.76	2.66	4.44	1.12	1.27	chromosome.7	KIAA1199	KIAA1199 [Source:HGNC Symbol;Acc:29213]
ENSSSCG00000001784	76.84	113.77	91.36	66.36	100.91	77.24	chromosome.7	MESDC2	mesoderm development candidate 2 [Source:HGNC Symbol;Acc:13520]
ENSSSCG00000001785	5.39	13.39	12.35	4.46	7	8.11	chromosome.7	MESDC1	mesoderm development candidate 1 [Source:HGNC Symbol;Acc:13519]
ENSSSCG00000001786	0.42	0	0	0.34	0.18	0.03	chromosome.7	C15orf26	Uncharacterized protein C15orf26 [Source:UniProtKB/Swiss-Prot;Acc:Q6P656]
ENSSSCG00000001787	0.49	0.64	0.47	0.34	0.34	0.15	chromosome.7	IL16	interleukin 16 (lymphocyte chemoattractant factor) [Source:HGNC Symbol;Acc:5980]
ENSSSCG00000001788	2.47	3.27	1.91	2.91	1.23	1.18	chromosome.7	STARD5	StAR-related lipid transfer (START) domain containing 5 [Source:HGNC Symbol;Acc:18065]
ENSSSCG00000001789	0.31	0.12	0.05	0.29	0	0.11	chromosome.7	TMC3	transmembrane channel-like 3 [Source:HGNC Symbol;Acc:22995]
ENSSSCG00000001791	0.46	2.54	2.97	1.13	2.45	0.99	chromosome.7	/	/
ENSSSCG00000001792	6.82	4.29	4.15	4.9	3.87	5.04	chromosome.7	/	/
ENSSSCG00000001793	2.12	0.55	0.73	1.79	0.95	1.21	chromosome.7	ADAMTSL3	ADAMTS-like 3 [Source:HGNC Symbol;Acc:14633]
ENSSSCG00000001794	3.03	0.84	0.14	1.07	0.67	0.58	chromosome.7	/	/
ENSSSCG00000001795	5.09	4.06	2.55	3.51	4.52	4.48	chromosome.7	SH3GL3	SH3-domain GRB2-like 3 [Source:HGNC Symbol;Acc:10832]
ENSSSCG00000001798	0	0	0	0.07	0.03	0.02	chromosome.7	BNC1	basonuclin 1 [Source:HGNC Symbol;Acc:1081]
ENSSSCG00000001799	36.15	19.63	15.97	14.69	14.79	16.68	chromosome.7	/	/
ENSSSCG00000001800	9.13	7.16	5.3	6.85	6.08	4.64	chromosome.7	TM6SF1	transmembrane 6 superfamily member 1 [Source:HGNC Symbol;Acc:11860]
ENSSSCG00000001801	14.48	15.42	14.37	15.11	11.33	13.49	chromosome.7	BTBD1	BTB (POZ) domain containing 1 [Source:HGNC Symbol;Acc:1120]
ENSSSCG00000001802	6.48	13.69	17.58	9.01	21.21	8.88	chromosome.7	C15orf40	UPF0235 protein C15orf40 [Source:UniProtKB/Swiss- Prot;Acc:Q8WUR7]
ENSSSCG00000001803	27.21	19.22	19.05	10.28	18.12	11.99	chromosome.7	FAM103A1	family with sequence similarity 103, member A1 [Source:HGNC Symbol;Acc:31022]
ENSSSCG00000001804	8.58	5.15	5.3	3.11	5.67	3.94	chromosome.7	HOMER2	homer homolog 2 (Drosophila) [Source:HGNC Symbol;Acc:17513]
ENSSSCG00000001805	4.2	6.11	6.25	5.77	7.35	5.41	chromosome.7	/	WASP homolog-associated protein with actin, membranes and microtubules (WAS protein homology region 2 domain-containing protein 1)(WH2 domain-containing protein 1) [Source:UniProtKB/Swiss-Prot;Acc:Q8TF30]
ENSSSCG00000001806	0.2	0.36	0.39	0.9	0.44	0.25	chromosome.7	FSD2	small Cajal body-specific RNA 15 [Source:HGNC Symbol;Acc:32572]
ENSSSCG00000001807	10.15	17.95	17.41	22.69	10.07	14.38	chromosome.7	AP3B2	adaptor-related protein complex 3, beta 2 subunit [Source:HGNC Symbol;Acc:567]
ENSSSCG00000001808	3.62	5.07	5.64	6.76	4.03	5.58	chromosome.7	CPEB1	cytoplasmic polyadenylation element binding protein 1 [Source:HGNC Symbol;Acc:21744]
ENSSSCG00000001809	0.05	0.05	0	0.06	0.05	0	chromosome.7	/	40S ribosomal protein S17 [Source:UniProtKB/Swiss- Prot;Acc:Q6QAP7]
ENSSSCG00000001810	1.4	0.96	0.79	1.6	0.75	1.67	chromosome.7	/	/
ENSSSCG00000001811	0	0.06	0.11	0.11	0.06	0.09	chromosome.7	/	/
ENSSSCG00000001812	0.59	0.1	0.11	0.12	0	0.1	chromosome.7	/	40S ribosomal protein S17 [Source:UniProtKB/Swiss- Prot;Acc:Q6QAP7]
ENSSSCG00000001813	2.3	1.1	1.78	2.67	2.1	3.3	chromosome.7	/	/
ENSSSCG00000001814	32.68	33.91	30.58	40.73	33.36	30.09	chromosome.7	IQGAP1	IQ motif containing GTPase activating protein 1 [Source:HGNC Symbol;Acc:6110]
ENSSSCG00000001815	0.54	0.62	0.45	0.87	0.2	0.5	chromosome.7	/	/
ENSSSCG00000001816	2.58	1.54	1.19	1.68	1.39	0.39	chromosome.7	BLM	Bloom syndrome, RecQ helicase-like [Source:HGNC Symbol;Acc:1058]
ENSSSCG00000001817	15.81	33.35	30.74	35.42	24.11	24.82	chromosome.7	FURIN	furin (paired basic amino acid cleaving enzyme) [Source:HGNC Symbol;Acc:8568]
ENSSSCG00000001818	2.47	4.96	4.99	2.87	2.76	1.68	chromosome.7	FES	feline sarcoma oncogene [Source:HGNC Symbol;Acc:3657]
ENSSSCG00000001819	16.38	36.94	38.14	36.77	21.19	20.88	chromosome.7	MAN2A2	mannosidase, alpha, class 2A, member 2 [Source:HGNC Symbol;Acc:6825]
ENSSSCG00000001820	15.46	30.29	29.1	21.95	35.12	26.67	chromosome.7	HDDC3	HD domain containing 3 [Source:HGNC Symbol;Acc:30522]
ENSSSCG00000001821	14.46	24.08	24.34	22.67	18.27	21.05	chromosome.7	UNC45A	unc-45 homolog A (C. elegans) [Source:HGNC Symbol;Acc:30594]
ENSSSCG00000001822	0.47	1.87	2.04	1.74	1.09	1.46	chromosome.7	RCCD1	RCC1 domain containing 1 [Source:HGNC Symbol;Acc:30457]
ENSSSCG00000001823	0	0	0.02	0.08	0.05	0.03	chromosome.7	UROC1	urocanase domain containing 1 [Source:HGNC Symbol;Acc:26444]
ENSSSCG00000001824	3.87	9.71	9.81	9.27	6.24	9.88	chromosome.7	ZXDC	ZXD family zinc finger C [Source:HGNC Symbol;Acc:28160]
ENSSSCG00000001825	5.03	7.53	9.54	6.38	5.96	5.94	chromosome.7	SLC41A3	solute carrier family 41, member 3 [Source:HGNC Symbol;Acc:31046]
ENSSSCG00000001826	1.52	2.43	5.11	8.16	3.07	1.22	chromosome.7	CCDC37	coiled-coil domain containing 37 [Source:HGNC Symbol;Acc:26842]
ENSSSCG00000001828	0	0	0.09	0	0	0	chromosome.7	/	/
ENSSSCG00000001832	0.04	0.05	0.05	0	0.01	0.01	chromosome.7	ACAN	aggrecan [Source:HGNC Symbol;Acc:319]
ENSSSCG00000001833	0.26	0.6	0.51	0.48	0.4	0.05	chromosome.7	HAPLN3	hyaluronan and proteoglycan link protein 3 [Source:HGNC Symbol;Acc:21446]
ENSSSCG00000001834	13.5	8.56	9.68	6.86	9.7	4.75	chromosome.7	MFGE8	milk fat globule-EGF factor 8 protein [Source:HGNC Symbol;Acc:7036]
ENSSSCG00000001835	11.5	18.42	22.15	34.23	13.02	27.44	chromosome.7	ABHD2	abhydrolase domain containing 2 [Source:HGNC Symbol;Acc:18717]
ENSSSCG00000001836	0	0.03	0	0.07	0.06	0.03	chromosome.7	RLBP1	retinaldehyde binding protein 1 [Source:HGNC Symbol;Acc:10024]
ENSSSCG00000001837	3.27	2.97	2.64	2.62	3.44	1.94	chromosome.7	FANCI	Fanconi anemia, complementation group I [Source:HGNC Symbol;Acc:25568]
ENSSSCG00000001838	11.05	16.9	17.03	15.19	15.6	12.49	chromosome.7	POLG	polymerase (DNA directed), gamma [Source:HGNC Symbol;Acc:9179]
ENSSSCG00000001840	2.57	5.39	4.63	6.27	2.79	3.19	chromosome.7	/	Kinesin-like protein KIF7 [Source:UniProtKB/Swiss- Prot;Acc:Q2M1P5]
ENSSSCG00000001841	0.08	0.67	0.23	0.46	1.05	0.23	chromosome.7	RHCG	Rh family, C glycoprotein [Source:HGNC Symbol;Acc:18140]
ENSSSCG00000001842	0.26	0.03	0.02	0.04	0.03	0.02	chromosome.7	C15orf42	TopBP1-interacting checkpoint and replication regulator [Source:UniProtKB/Swiss-Prot;Acc:Q7Z2Z1]
ENSSSCG00000001843	3.56	8.04	9.13	8.9	6.83	5.52	chromosome.7	/	/
ENSSSCG00000001844	28.35	0.04	0.07	0.57	0.56	0.12	chromosome.7	PLIN1	perilipin 1 [Source:HGNC Symbol;Acc:9076]
ENSSSCG00000001845	14.91	16.09	17.18	16.01	20.77	16.98	chromosome.7	PEX11A	peroxisomal biogenesis factor 11 alpha [Source:HGNC Symbol;Acc:8852]
ENSSSCG00000001846	0.75	0.11	0.2	0.59	0.36	0.24	chromosome.7	WDR93	WD repeat domain 93 [Source:HGNC Symbol;Acc:26924]
ENSSSCG00000001847	3.9	12.6	14.13	5.64	9.8	9.67	chromosome.7	MESP1	mesoderm posterior 1 homolog (mouse) [Source:HGNC Symbol;Acc:29658]
ENSSSCG00000001848	1.84	3.84	1.86	1.66	0.69	1.41	chromosome.7	MESP2	mesoderm posterior 2 homolog (mouse) [Source:HGNC Symbol;Acc:29659]
ENSSSCG00000001849	3.64	6.42	4.73	7.64	2.01	1.77	chromosome.7	ANPEP	alanyl (membrane) aminopeptidase [Source:HGNC Symbol;Acc:500]
ENSSSCG00000001850	19.74	23.94	24.56	19.57	19.75	20.31	chromosome.7	/	/
ENSSSCG00000001851	0	0	0	0.02	0	0	chromosome.7	/	/
ENSSSCG00000001852	0	0	0.05	0.03	0	0.04	chromosome.7	/	/
ENSSSCG00000001854	0.11	1.17	1.03	0.29	0.04	0.42	chromosome.7	/	Isocitrate dehydrogenase [NADP], mitochondrial Precursor; Fragment (IDH)(EC 1.1.1.42)(Oxalosuccinate decarboxylase)(NADP(+)-specific ICDH)(IDP)(ICD-M) [Source:UniProtKB/Swiss-Prot;Acc:P33198]
ENSSSCG00000001856	0	0.02	0	0	0	0.02	chromosome.7	/	/
ENSSSCG00000001857	5.7	15.58	16.93	13.08	10.23	8.62	chromosome.7	SEMA4B	sema domain, immunoglobulin domain (Ig), transmembrane domain (TM) and short cytoplasmic domain, (semaphorin) 4B [Source:HGNC Symbol;Acc:10730]
ENSSSCG00000001858	37.53	34.18	29.29	20.47	32.34	21.85	chromosome.7	CIB1	calcium and integrin binding 1 (calmyrin) [Source:HGNC Symbol;Acc:16920]
ENSSSCG00000001859	3.46	3.36	4.03	2.38	2.91	3.85	chromosome.7	C15orf58	UPF0580 protein C15orf58 [Source:UniProtKB/Swiss- Prot;Acc:Q6ZNW5]
ENSSSCG00000001860	7.89	6.77	4.77	4.34	6.57	2.68	chromosome.7	NRG4	neuregulin 4 [Source:HGNC Symbol;Acc:29862]
ENSSSCG00000001861	5.72	5.3	5.85	6.4	8.26	4.79	chromosome.7	FBXO22	FBXO22 opposite strand (non-protein coding) [Source:HGNC Symbol;Acc:31025]
ENSSSCG00000001862	105.79	50.82	50.33	46.56	47.88	28.98	chromosome.7	ETFA	electron-transfer-flavoprotein, alpha polypeptide [Source:HGNC Symbol;Acc:3481]
ENSSSCG00000001863	0.68	0.8	0.61	0.61	0.25	0.56	chromosome.7	/	/
ENSSSCG00000001864	0	0.03	0	0	0.03	0	chromosome.7	/	/
ENSSSCG00000001865	5.46	4.47	4.21	6.17	2.83	4.24	chromosome.7	SCAPER	S-phase cyclin A-associated protein in the ER [Source:HGNC Symbol;Acc:13081]
ENSSSCG00000001866	108.28	46.79	48.61	37.23	57.37	39.64	chromosome.7	RCN2	reticulocalbin 2, EF-hand calcium binding domain [Source:HGNC Symbol;Acc:9935]
ENSSSCG00000001867	0.64	0.82	0.78	1.2	1.14	0.61	chromosome.7	PSTPIP1	proline-serine-threonine phosphatase interacting protein 1 [Source:HGNC Symbol;Acc:9580]
ENSSSCG00000001868	318.76	283.25	269.69	190.32	295.27	171.93	chromosome.7	TSPAN3	tetraspanin 3 [Source:HGNC Symbol;Acc:17752]
ENSSSCG00000001869	2.26	1.66	1.58	1.85	0.97	1.6	chromosome.7	/	/
ENSSSCG00000001870	14.45	42.42	81.07	4.66	83.47	56.17	chromosome.7	COX7B2	cytochrome c oxidase subunit VIIb2 [Source:HGNC Symbol;Acc:24381]
ENSSSCG00000001871	15.21	19.1	18.09	21.82	15.28	20.2	chromosome.7	HMG20A	high-mobility group 20A [Source:HGNC Symbol;Acc:5001]
ENSSSCG00000001872	2.38	3.76	3.65	2.61	2.33	2.13	chromosome.7	LINGO1	leucine rich repeat and Ig domain containing 1 [Source:HGNC Symbol;Acc:21205]
ENSSSCG00000001873	0.03	0.07	0.04	0.04	0.02	0.03	chromosome.7	/	AN2/NG2 proteoglycan Fragment [Source:UniProtKB/TrEMBL;Acc:Q27HS5]
ENSSSCG00000001875	0.18	0.1	0.02	0.2	0.04	0.08	chromosome.7	SNX33	sorting nexin 33 [Source:HGNC Symbol;Acc:28468]
ENSSSCG00000001876	28.08	42.85	36.6	31.95	45.57	30.16	chromosome.7	IMP3	IMP3, U3 small nucleolar ribonucleoprotein, homolog (yeast) [Source:HGNC Symbol;Acc:14497]
ENSSSCG00000001877	18.28	11.16	10.72	8.97	13.89	9.16	chromosome.7	SNUPN	snurportin 1 [Source:HGNC Symbol;Acc:14245]
ENSSSCG00000001878	10.33	11.32	14.69	13.14	11.98	13.07	chromosome.7	PTPN9	protein tyrosine phosphatase, non-receptor type 9 [Source:HGNC Symbol;Acc:9661]
ENSSSCG00000001879	0	0	0	0.1	0	0	chromosome.7	ODF3L1	outer dense fiber of sperm tails 3-like 1 [Source:HGNC Symbol;Acc:28735]
ENSSSCG00000001880	11.33	18.28	15.4	20.23	13.64	15.3	chromosome.7	SIN3A	SIN3 homolog A, transcription regulator (yeast) [Source:HGNC Symbol;Acc:19353]
ENSSSCG00000001881	18.92	41.07	35.8	43.35	24.48	29.58	chromosome.7	MAN2C1	mannosidase, alpha, class 2C, member 1 [Source:HGNC Symbol;Acc:6827]
ENSSSCG00000001882	5.95	11.14	10.06	12.23	9.29	5.56	chromosome.7	NEIL1	nei endonuclease VIII-like 1 (E. coli) [Source:HGNC Symbol;Acc:18448]
ENSSSCG00000001883	0	0	0	0.04	0	0	chromosome.7	/	/
ENSSSCG00000001884	21.14	31.72	28.4	16.5	25	19.38	chromosome.7	COMMD4	COMM domain containing 4 [Source:HGNC Symbol;Acc:26027]
ENSSSCG00000001885	0.82	1.62	1.22	1.35	1.06	1.02	chromosome.7	C15orf39	Uncharacterized protein C15orf39 [Source:UniProtKB/Swiss-Prot;Acc:Q6ZRI6]
ENSSSCG00000001886	0	0	0	0.11	0	0	chromosome.7	/	/
ENSSSCG00000001887	7.59	10.72	12.79	14.29	7.73	10.29	chromosome.7	SCAMP5	secretory carrier membrane protein 5 [Source:HGNC Symbol;Acc:30386]
ENSSSCG00000001889	0	0	0	0.05	0	0	chromosome.7	/	/
ENSSSCG00000001890	0.16	0.1	0	0	0	0	chromosome.7	/	/
ENSSSCG00000001891	0.02	0	0	0	0	0.02	chromosome.7	/	/
ENSSSCG00000001892	5.77	9.13	12.86	10.71	4.25	10.94	chromosome.7	SCAMP2	secretory carrier membrane protein 2 [Source:HGNC Symbol;Acc:10564]
ENSSSCG00000001893	0.16	0.03	0.14	0	0.18	0	chromosome.7	/	/
ENSSSCG00000001895	0	0	0.18	0.14	0.08	0.12	chromosome.7	CPLX3	complexin 3 [Source:HGNC Symbol;Acc:27652]
ENSSSCG00000001896	0	0.05	0	0	0	0	chromosome.7	/	/
ENSSSCG00000001898	4.18	5.58	6.59	5.84	2.71	3.19	chromosome.7	ULK3	unc-51-like kinase 3 (C. elegans) [Source:HGNC Symbol;Acc:19703]
ENSSSCG00000001899	0.14	0.07	0.05	0.11	0.16	0.27	chromosome.7	LMAN1L	lectin, mannose-binding, 1 like [Source:HGNC Symbol;Acc:6632]
ENSSSCG00000001900	10.49	18.43	19.41	13.07	14.21	16.17	chromosome.7	CSK	c-src tyrosine kinase [Source:HGNC Symbol;Acc:2444]
ENSSSCG00000001901	0	0	0.05	0	0	0	chromosome.7	CYP1A2	cytochrome P450, family 1, subfamily A, polypeptide 2 [Source:HGNC Symbol;Acc:2596]
ENSSSCG00000001903	7.64	7.72	8.36	6.39	6.51	7.58	chromosome.7	EDC3	enhancer of mRNA decapping 3 homolog (S. cerevisiae) [Source:HGNC Symbol;Acc:26114]
ENSSSCG00000001904	14.55	13.58	16.26	17.05	15.18	9.56	chromosome.7	CLK3	CDC-like kinase 3 [Source:HGNC Symbol;Acc:2071]
ENSSSCG00000001905	2.58	3.36	3.05	3.99	1.51	1.68	chromosome.7	ARID3B	AT rich interactive domain 3B (BRIGHT-like) [Source:HGNC Symbol;Acc:14350]
ENSSSCG00000001906	0.01	0.05	0.01	0	0	0	chromosome.7	/	cytochrome P450 1A1 [Source:RefSeq peptide;Acc:NP_999577]
ENSSSCG00000001907	30.41	32.18	37.01	17.19	21.86	23.54	chromosome.7	UBL7	ubiquitin-like 7 (bone marrow stromal cell-derived) [Source:HGNC Symbol;Acc:28221]
ENSSSCG00000001908	0	0	0	0	0.03	0	chromosome.7	CCDC33	coiled-coil domain containing 33 [Source:HGNC Symbol;Acc:26552]
ENSSSCG00000001909	0.35	1.64	0.78	0.32	0.24	0.19	chromosome.7	STRA6	stimulated by retinoic acid gene 6 homolog (mouse) [Source:HGNC Symbol;Acc:30650]
ENSSSCG00000001910	17.38	12.97	15.43	9.5	4.56	6.34	chromosome.7	ISLR	immunoglobulin superfamily containing leucine-rich repeat [Source:HGNC Symbol;Acc:6133]
ENSSSCG00000001911	1.38	4.54	6.59	2.21	3.78	2.45	chromosome.7	ISLR2	immunoglobulin superfamily containing leucine-rich repeat 2 [Source:HGNC Symbol;Acc:29286]
ENSSSCG00000001912	2.04	7	6.58	6.62	5.82	4.62	chromosome.7	PML	promyelocytic leukemia [Source:HGNC Symbol;Acc:9113]
ENSSSCG00000001913	2.88	5.14	6.64	5.38	3.27	3.21	chromosome.7	STOML1	stomatin (EPB72)-like 1 [Source:HGNC Symbol;Acc:14560]
ENSSSCG00000001914	4.97	6.42	6.1	6.35	3.13	7.28	chromosome.7	LOXL1	lysyl oxidase-like 1 [Source:HGNC Symbol;Acc:6665]
ENSSSCG00000001915	0	0	0	0	0	0.03	chromosome.7	TBC1D21	TBC1 domain family, member 21 [Source:HGNC Symbol;Acc:28536]
ENSSSCG00000001916	3.64	7.25	5.79	10.17	3.98	8.67	chromosome.7	C15orf59	UPF0583 protein C15orf59 [Source:UniProtKB/Swiss- Prot;Acc:Q2T9L4]
ENSSSCG00000001917	8.19	13.52	16.82	12.07	7.57	12.13	chromosome.7	CD276	CD276 molecule [Source:HGNC Symbol;Acc:19137]
ENSSSCG00000001918	83.62	80.07	74.48	106.65	112.13	92.02	chromosome.7	NPTN	neuroplastin [Source:HGNC Symbol;Acc:17867]
ENSSSCG00000001919	7.11	5.29	4.8	7.25	4.75	7.68	chromosome.7	C15orf60	Uncharacterized protein C15orf60 [Source:UniProtKB/Swiss-Prot;Acc:Q7Z4M0]
ENSSSCG00000001920	0.46	0.51	1.11	0.86	0.36	1.22	chromosome.7	HCN4	hyperpolarization activated cyclic nucleotide-gated potassium channel 4 [Source:HGNC Symbol;Acc:16882]
ENSSSCG00000001921	9.93	12.35	14.37	14.64	10.53	9.6	chromosome.7	NEO1	neogenin homolog 1 (chicken) [Source:HGNC Symbol;Acc:7754]
ENSSSCG00000001922	21.34	10.67	10.16	12.98	10.92	10.25	chromosome.7	ARIH1	microRNA 630 [Source:HGNC Symbol;Acc:32886]
ENSSSCG00000001923	0.21	0.2	0.23	0.24	0.41	0	chromosome.7	/	/
ENSSSCG00000001924	22.14	22.19	23.88	28.08	19.03	20.28	chromosome.7	BBS4	Bardet-Biedl syndrome 4 [Source:HGNC Symbol;Acc:969]
ENSSSCG00000001925	10.23	10.55	10.2	10.41	6.23	7.78	chromosome.7	ADPGK	ADP-dependent glucokinase [Source:HGNC Symbol;Acc:25250]
ENSSSCG00000001926	0.05	0	0	0.15	0	0.04	chromosome.7	TMEM202	transmembrane protein 202 [Source:HGNC Symbol;Acc:33733]
ENSSSCG00000001927	25.96	62.49	49.81	32.56	41.11	30.35	chromosome.7	HEXA	hexosaminidase A (alpha polypeptide) [Source:HGNC Symbol;Acc:4878]
ENSSSCG00000001928	1.24	5.73	7.17	5.94	4.85	8	chromosome.7	BRUNOL6	CUGBP, Elav-like family member 6 [Source:HGNC Symbol;Acc:14059]
ENSSSCG00000001929	20.98	21.3	23.92	26.18	24.42	20.75	chromosome.7	PARP6	poly (ADP-ribose) polymerase family, member 6 [Source:HGNC Symbol;Acc:26921]
ENSSSCG00000001930	217.56	232.5	229.72	180.08	154.03	195.33	chromosome.7	PKM2	pyruvate kinase, muscle [Source:HGNC Symbol;Acc:9021]
ENSSSCG00000001931	0.33	0.19	0.05	0.2	0.04	0	chromosome.7	GRAMD2	GRAM domain containing 2 [Source:HGNC Symbol;Acc:27287]
ENSSSCG00000001932	11.53	11.18	4.75	6.25	7.09	6.05	chromosome.7	/	/
ENSSSCG00000001934	12.21	7.28	7.84	12.68	8.59	6.33	chromosome.7	SEC23A	Sec23 homolog A (S. cerevisiae) [Source:HGNC Symbol;Acc:10701]
ENSSSCG00000001938	0	0.58	0.31	0.22	0.06	0.24	chromosome.7	SSTR1	somatostatin receptor 1 [Source:HGNC Symbol;Acc:11330]
ENSSSCG00000001941	3.29	2.7	2.12	0.87	1.33	1.11	chromosome.7	MIPOL1	mirror-image polydactyly 1 [Source:HGNC Symbol;Acc:21460]
ENSSSCG00000001942	1.49	0.66	1.05	1.21	1.03	2	chromosome.7	SLC25A21	solute carrier family 25 (mitochondrial oxodicarboxylate carrier), member 21 [Source:HGNC Symbol;Acc:14411]
ENSSSCG00000001943	0.07	0.23	0.77	0.62	0.33	0.25	chromosome.7	PAX9	paired box 9 [Source:HGNC Symbol;Acc:8623]
ENSSSCG00000001944	0.05	0.1	0.11	0.12	0.1	0	chromosome.7	NKX2-8	NK2 homeobox 8 [Source:HGNC Symbol;Acc:16364]
ENSSSCG00000001945	0	0.18	0.44	0	0	0.03	chromosome.7	NKX2-1	NK2 homeobox 1 [Source:HGNC Symbol;Acc:11825]
ENSSSCG00000001946	23.47	20.33	14.61	17.37	21.67	16.15	chromosome.7	MBIP	MAP3K12 binding inhibitory protein 1 [Source:HGNC Symbol;Acc:20427]
ENSSSCG00000001947	9.02	4.66	5.52	8.37	5.97	5.45	chromosome.7	BRMS1L	breast cancer metastasis-suppressor 1-like [Source:HGNC Symbol;Acc:20512]
ENSSSCG00000001948	2.79	1.81	1.41	4.21	1.23	1.59	chromosome.7	RALGAPA1	Ral GTPase activating protein, alpha subunit 1 (catalytic) [Source:HGNC Symbol;Acc:17770]
ENSSSCG00000001949	0.04	0.12	0.32	0.29	0.12	0.12	chromosome.7	INSM2	insulinoma-associated 2 [Source:HGNC Symbol;Acc:17539]
ENSSSCG00000001950	3.15	2.33	2.49	1.08	1.51	1.26	chromosome.7	KIAA0391	KIAA0391 [Source:HGNC Symbol;Acc:19958]
ENSSSCG00000001951	62.81	53.65	48.89	45.59	63.1	37.23	chromosome.7	PSMA6	proteasome (prosome, macropain) subunit, alpha type, 6 [Source:HGNC Symbol;Acc:9535]
ENSSSCG00000001952	32.07	33.16	39.98	28.73	66.86	27.23	chromosome.7	NFKBIA	nuclear factor of kappa light polypeptide gene enhancer in B-cells inhibitor, alpha [Source:HGNC Symbol;Acc:7797]
ENSSSCG00000001953	1.84	5.42	6.36	4.4	8.63	4.33	chromosome.7	PPP2R3C	protein phosphatase 2 (formerly 2A), regulatory subunit B'', gamma [Source:HGNC Symbol;Acc:17485]
ENSSSCG00000001954	21.14	17.74	14.96	20.43	20.39	19.71	chromosome.7	FAM177A1	family with sequence similarity 177, member A1 [Source:HGNC Symbol;Acc:19829]
ENSSSCG00000001955	39.44	16.86	16.59	19.16	22.05	18.67	chromosome.7	SRP54	signal recognition particle 54kDa [Source:HGNC Symbol;Acc:11301]
ENSSSCG00000001956	2.79	2.24	1.93	2.4	2.63	1.25	chromosome.7	/	/
ENSSSCG00000001957	0.22	0	0.2	0.37	0.08	0.1	chromosome.7	/	Bromodomain adjacent to zinc finger domain protein 1A (ATP-utilizing chromatin assembly and remodeling factor 1)(hACF1)(ATP-dependent chromatin-remodeling protein)(Williams syndrome transcription factor-related chromatin-remodeling factor 180)(WCRF180)(hWALp1)(CHRAC subunit ACF1) [Source:UniProtKB/Swiss-Prot;Acc:Q9NRL2]
ENSSSCG00000001958	3.02	0.81	0.49	0.53	0.47	0.3	chromosome.7	/	/
ENSSSCG00000001959	9.42	5	4.83	4.2	6.29	3.67	chromosome.7	CFL2	cofilin 2 (muscle) [Source:HGNC Symbol;Acc:1875]
ENSSSCG00000001960	7.57	6.37	9.44	7.32	9.18	7.15	chromosome.7	EAPP	E2F-associated phosphoprotein [Source:HGNC Symbol;Acc:19312]
ENSSSCG00000001961	20.88	7.24	9.07	12.16	10.7	7.13	chromosome.7	SNX6	sorting nexin 6 [Source:HGNC Symbol;Acc:14970]
ENSSSCG00000001962	30.16	18.73	18.05	9.31	13.18	5.74	chromosome.7	C14orf147	Small subunit of serine palmitoyltransferase A (ssSPTa) [Source:UniProtKB/Swiss-Prot;Acc:Q969W0]
ENSSSCG00000001963	0.88	0.28	0.98	0.74	0.63	0.88	chromosome.7	EGLN3	egl nine homolog 3 (C. elegans) [Source:HGNC Symbol;Acc:14661]
ENSSSCG00000001964	0.03	0	0.13	0.08	0	0.11	chromosome.7	NPAS3	neuronal PAS domain protein 3 [Source:HGNC Symbol;Acc:19311]
ENSSSCG00000001965	2.63	2.06	3.53	5.6	2.49	4.71	chromosome.7	AKAP6	A kinase (PRKA) anchor protein 6 [Source:HGNC Symbol;Acc:376]
ENSSSCG00000001966	13.01	7.75	8.63	12.63	4.88	8.6	chromosome.7	/	/
ENSSSCG00000001967	17.04	9.8	12.44	11.02	7.57	11.1	chromosome.7	ARHGAP5	Rho GTPase activating protein 5 [Source:HGNC Symbol;Acc:675]
ENSSSCG00000001968	3.06	5.12	3.02	4.01	3.34	3.1	chromosome.7	NUBPL	nucleotide binding protein-like [Source:HGNC Symbol;Acc:20278]
ENSSSCG00000001969	15.76	5.64	5.8	7.43	7.41	6.1	chromosome.7	C14orf126	Probable D-tyrosyl-tRNA(Tyr) deacylase 2 (EC 3.1.- .-) [Source:UniProtKB/Swiss-Prot;Acc:Q96FN9]
ENSSSCG00000001970	3.41	2.98	3.77	3.97	2.4	2.95	chromosome.7	HEATR5A	HEAT repeat containing 5A [Source:HGNC Symbol;Acc:20276]
ENSSSCG00000001971	17.05	13.85	14.77	16.38	9.22	10.52	chromosome.7	HECTD1	HECT domain containing 1 [Source:HGNC Symbol;Acc:20157]
ENSSSCG00000001972	1.93	1.74	1.41	2.47	2.26	2.5	chromosome.7	AP4S1	adaptor-related protein complex 4, sigma 1 subunit [Source:HGNC Symbol;Acc:575]
ENSSSCG00000001973	26.44	17.85	16.84	19.95	14.43	15.36	chromosome.7	/	/
ENSSSCG00000001974	3.61	3.19	1.64	2.97	2.39	2.06	chromosome.7	G2E3	G2/M-phase specific E3 ubiquitin ligase [Source:HGNC Symbol;Acc:20338]
ENSSSCG00000001975	2.14	1.27	2.04	2.15	1.75	1.98	chromosome.7	PRKD1	protein kinase D1 [Source:HGNC Symbol;Acc:9407]
ENSSSCG00000001976	5.77	7	9.34	10.85	5.59	5.22	chromosome.7	/	/
ENSSSCG00000001977	2.54	1.86	2.11	1.5	2.43	1.53	chromosome.7	STXBP6	syntaxin binding protein 6 (amisyn) [Source:HGNC Symbol;Acc:19666]
ENSSSCG00000001978	0.19	0.86	0.08	0.17	0.43	0.14	chromosome.7	GZMB	granzyme B (granzyme 2, cytotoxic T-lymphocyte- associated serine esterase 1) [Source:HGNC Symbol;Acc:4709]
ENSSSCG00000001979	0	0	0	0	0.26	0	chromosome.7	/	/
ENSSSCG00000001980	0	0	0	0	0.17	0	chromosome.7	CTSG	cathepsin G [Source:HGNC Symbol;Acc:2532]
ENSSSCG00000001981	0.45	0.61	0.55	0.25	0.95	0.15	chromosome.7	GZMH	granzyme H (cathepsin G-like 2, protein h-CCPX) [Source:HGNC Symbol;Acc:4710]
ENSSSCG00000001982	0	0	0.08	0.17	0.07	0	chromosome.7	/	/
ENSSSCG00000001983	10.83	14.49	15.01	13.82	14.94	16.14	chromosome.7	SDR39U1	short chain dehydrogenase/reductase family 39U, member 1 [Source:HGNC Symbol;Acc:20275]
ENSSSCG00000001984	5.4	13.55	15.58	12.51	11.86	14.29	chromosome.7	KHNYN	KH and NYN domain containing [Source:HGNC Symbol;Acc:20166]
ENSSSCG00000001985	0.65	0.54	0.46	0.14	0.51	0.28	chromosome.7	CBLN3	cerebellin 3 precursor [Source:HGNC Symbol;Acc:20146]
ENSSSCG00000001986	1.33	1.53	0.65	0.77	1.1	0.84	chromosome.7	NFATC4	nuclear factor of activated T-cells, cytoplasmic, calcineurin-dependent 4 [Source:HGNC Symbol;Acc:7778]
ENSSSCG00000001987	2.53	2.11	2.07	0.43	2.32	0.83	chromosome.7	RIPK3	receptor-interacting serine-threonine kinase 3 [Source:HGNC Symbol;Acc:10021]
ENSSSCG00000001988	1.16	1.07	0.48	0.56	0.78	0.53	chromosome.7	ADCY4	adenylate cyclase 4 [Source:HGNC Symbol;Acc:235]
ENSSSCG00000001989	0.95	0	0.07	0.11	0.13	0.03	chromosome.7	CIDEB	cell death-inducing DFFA-like effector b [Source:HGNC Symbol;Acc:1977]
ENSSSCG00000001990	5.6	6.6	4.87	4.05	5.51	5.01	chromosome.7	C14orf21	Pumilio domain-containing protein C14orf21 [Source:UniProtKB/Swiss-Prot;Acc:Q86U38]
ENSSSCG00000001991	44.24	52.25	48.22	41.1	60.09	42.04	chromosome.7	DHRS1	dehydrogenase/reductase (SDR family) member 1 [Source:HGNC Symbol;Acc:16445]
ENSSSCG00000001992	11.13	16.62	12.77	10.87	8.53	8.37	chromosome.7	RABGGTA	Rab geranylgeranyltransferase, alpha subunit [Source:HGNC Symbol;Acc:9795]
ENSSSCG00000001993	0.1	0.28	0.1	0.13	0.19	0.03	chromosome.7	TGM1	transglutaminase 1 (K polypeptide epidermal type I, protein-glutamine-gamma-glutamyltransferase) [Source:HGNC Symbol;Acc:11777]
ENSSSCG00000001994	5.67	9.33	8.63	10.04	7.48	8.11	chromosome.7	TINF2	TERF1 (TRF1)-interacting nuclear factor 2 [Source:HGNC Symbol;Acc:11824]
ENSSSCG00000001995	19.4	17.28	15.35	18.28	18.79	17.19	chromosome.7	GMPR2	guanosine monophosphate reductase 2 [Source:HGNC Symbol;Acc:4377]
ENSSSCG00000001996	92.07	77.36	70.54	41.5	89.47	38.53	chromosome.7	NEDD8	neural precursor cell expressed, developmentally down-regulated 8 [Source:HGNC Symbol;Acc:7732]
ENSSSCG00000001997	2.5	10.29	8.59	4.44	8.4	2.88	chromosome.7	MDP1	magnesium-dependent phosphatase 1 [Source:HGNC Symbol;Acc:28781]
ENSSSCG00000001998	14.24	13.02	18.86	13.54	15.74	14.94	chromosome.7	CHMP4A	chromatin modifying protein 4A [Source:HGNC Symbol;Acc:20274]
ENSSSCG00000001999	39.32	45.06	43.18	39.1	49.06	29.74	chromosome.7	TM9SF1	transmembrane 9 superfamily member 1 [Source:HGNC Symbol;Acc:11864]
ENSSSCG00000002000	4.78	9.66	7.47	11.49	5.31	7.59	chromosome.7	IPO4	importin 4 [Source:HGNC Symbol;Acc:19426]
ENSSSCG00000002001	4.27	6.92	6.29	17.97	4.83	12.91	chromosome.7	REC8	REC8 homolog (yeast) [Source:HGNC Symbol;Acc:16879]
ENSSSCG00000002002	21.49	22.15	30.25	14.48	44.68	12.51	chromosome.7	IRF9	interferon regulatory factor 9 [Source:HGNC Symbol;Acc:6131]
ENSSSCG00000002003	12.78	17.32	17.18	19.31	12.15	10.64	chromosome.7	RNF31	ring finger protein 31 [Source:HGNC Symbol;Acc:16031]
ENSSSCG00000002004	26.34	51.37	51.35	36.49	56.87	29.53	chromosome.7	PSME2	proteasome (prosome, macropain) activator subunit 2 (PA28 beta) [Source:HGNC Symbol;Acc:9569]
ENSSSCG00000002005	11.2	29.47	26.99	17.47	24.76	21.1	chromosome.7	FAM158A	family with sequence similarity 158, member A [Source:HGNC Symbol;Acc:20273]
ENSSSCG00000002006	76.51	91.2	100.15	59.42	68.45	59.18	chromosome.7	PSME1	proteasome (prosome, macropain) activator subunit 1 (PA28 alpha) [Source:HGNC Symbol;Acc:9568]
ENSSSCG00000002007	0.54	0.17	0.48	0.81	0.37	0.39	chromosome.7	FITM1	fat storage-inducing transmembrane protein 1 [Source:HGNC Symbol;Acc:33714]
ENSSSCG00000002008	19.86	23.19	24.44	23.57	19.19	22.53	chromosome.7	DCAF11	DDB1 and CUL4 associated factor 11 [Source:HGNC Symbol;Acc:20258]
ENSSSCG00000002009	5.47	10.47	11.61	4.69	6.21	5.34	chromosome.7	PCK2	phosphoenolpyruvate carboxykinase 2 (mitochondrial) [Source:HGNC Symbol;Acc:8725]
ENSSSCG00000002010	0.12	0.65	0.16	0.22	0.04	0.14	chromosome.7	NRL	neural retina leucine zipper [Source:HGNC Symbol;Acc:8002]
ENSSSCG00000002011	0	0.39	0.05	0.05	0	0	chromosome.7	CPNE6	copine VI (neuronal) [Source:HGNC Symbol;Acc:2319]
ENSSSCG00000002012	0.99	1.87	2.8	2.68	1.12	1.12	chromosome.7	LRRC16B	leucine rich repeat containing 16B [Source:HGNC Symbol;Acc:20272]
ENSSSCG00000002013	16.1	10.84	10.48	8.88	17.64	11.64	chromosome.7	/	Dehydrogenase/reductase SDR family member 4 (EC 1.1.1.184)(NADPH-dependent carbonyl reductase/NADP-retinol dehydrogenase)(PHCR)(CR)(Peroxisomal short-chain alcohol dehydrogenase)(NADPH-dependent retinol dehydrogenase/reductase)(NDRD) [Source:UniProtKB/Swiss- Prot;Acc:Q8WNV7]
ENSSSCG00000002014	11.41	20.14	18.8	17.95	9.13	18.12	chromosome.7	JPH4	junctophilin 4 [Source:HGNC Symbol;Acc:20156]
ENSSSCG00000002015	8.7	15.69	16.4	16.57	10.05	7.76	chromosome.7	AP1G2	adaptor-related protein complex 1, gamma 2 subunit [Source:HGNC Symbol;Acc:556]
ENSSSCG00000002016	16.82	20.82	25.41	18.68	16.45	15.49	chromosome.7	THTPA	thiamine triphosphatase [Source:HGNC Symbol;Acc:18987]
ENSSSCG00000002017	0.66	2.08	1.96	4.27	1.19	2.48	chromosome.7	/	Zinc finger homeobox protein 2 (Zinc finger homeodomain protein 2)(ZFH-2) [Source:UniProtKB/Swiss- Prot;Acc:Q9C0A1]
ENSSSCG00000002018	2.04	4.19	6.09	7.46	3.49	6.37	chromosome.7	ZFHX2	zinc finger homeobox 2 [Source:HGNC Symbol;Acc:20152]
ENSSSCG00000002020	5.01	6.73	6.41	6.15	12.72	7.79	chromosome.7	/	/
ENSSSCG00000002021	2.6	3.95	3.69	2.38	2.37	1.98	chromosome.7	PPP1R3E	protein phosphatase 1, regulatory (inhibitor) subunit 3E [Source:HGNC Symbol;Acc:14943]
ENSSSCG00000002022	3.02	15.66	13.33	11.91	9.33	16.94	chromosome.7	BCL2L2	BCL2-like 2 [Source:HGNC Symbol;Acc:995]
ENSSSCG00000002023	79.98	60.39	60.18	63.74	44.32	39.25	chromosome.7	PABPN1	poly(A) binding protein, nuclear 1 [Source:HGNC Symbol;Acc:8565]
ENSSSCG00000002024	15.46	17.47	17.44	13.41	12.96	17.38	chromosome.7	/	/
ENSSSCG00000002025	72.72	165.12	167.58	159.9	121.23	138.95	chromosome.7	SLC22A17	solute carrier family 22, member 17 [Source:HGNC Symbol;Acc:23095]
ENSSSCG00000002026	0.24	0.06	0.3	0	0	0.04	chromosome.7	/	/
ENSSSCG00000002028	0	0.22	0.34	0.09	0.08	0	chromosome.7	CMTM5	CKLF-like MARVEL transmembrane domain containing 5 [Source:HGNC Symbol;Acc:19176]
ENSSSCG00000002029	0.52	0.83	1.69	1.59	0.8	2.32	chromosome.7	MYH7	myosin, heavy chain 7, cardiac muscle, beta [Source:HGNC Symbol;Acc:7577]
ENSSSCG00000002031	0	0	0	0	0	0.04	chromosome.7	/	/
ENSSSCG00000002032	43.46	61.88	62.69	70.71	66.12	66.96	chromosome.7	SLC7A8	solute carrier family 7 (cationic amino acid transporter, y+ system), member 8 [Source:HGNC Symbol;Acc:11066]
ENSSSCG00000002033	0.31	0.13	0	0	0.21	0.16	chromosome.7	CEBPE	CCAAT/enhancer binding protein (C/EBP), epsilon [Source:HGNC Symbol;Acc:1836]
ENSSSCG00000002034	26.03	28.86	30.39	50.49	33.56	25.25	chromosome.7	ACIN1	apoptotic chromatin condensation inducer 1 [Source:HGNC Symbol;Acc:17066]
ENSSSCG00000002035	41.06	21.45	20.3	19.09	20.22	12.74	chromosome.7	C14orf119	Uncharacterized protein C14orf119 [Source:UniProtKB/Swiss-Prot;Acc:Q9NWQ9]
ENSSSCG00000002036	78.34	81.33	86.21	46.24	90.45	54.35	chromosome.7	/	/
ENSSSCG00000002037	1.22	1.49	0.4	1.02	0.76	0.23	chromosome.7	/	/
ENSSSCG00000002039	15.07	12.41	9.58	11.77	7.42	5.82	chromosome.7	MMP14	matrix metallopeptidase 14 (membrane-inserted) [Source:HGNC Symbol;Acc:7160]
ENSSSCG00000002040	6.74	17.43	16.24	15.48	18.54	9.52	chromosome.7	MRPL52	mitochondrial ribosomal protein L52 [Source:HGNC Symbol;Acc:16655]
ENSSSCG00000002041	5.16	3.71	3.03	3.9	3.86	2.29	chromosome.7	SLC7A7	solute carrier family 7 (cationic amino acid transporter, y+ system), member 7 [Source:HGNC Symbol;Acc:11065]
ENSSSCG00000002042	67.69	65.17	60.31	48.11	68.78	52.53	chromosome.7	OXA1L	oxidase (cytochrome c) assembly 1-like [Source:HGNC Symbol;Acc:8526]
ENSSSCG00000002044	0	0.69	0.09	0.28	0.08	0.15	chromosome.7	/	/
ENSSSCG00000002045	55.3	33.12	33.45	25.5	22.59	29.04	chromosome.7	/	/
ENSSSCG00000002050	198.45	169	137.39	109.99	178.21	97.35	chromosome.7	DAD1	defender against cell death 1 [Source:HGNC Symbol;Acc:2664]
ENSSSCG00000002051	6.41	6.85	7.41	6.06	6.63	6.96	chromosome.7	ABHD4	abhydrolase domain containing 4 [Source:HGNC Symbol;Acc:20154]
ENSSSCG00000002053	0	0	0.12	0.25	0	0	chromosome.7	/	TRADV1 protein Fragment [Source:UniProtKB/TrEMBL;Acc:A6P341]
ENSSSCG00000002072	0.66	0.72	0	0.12	0	0	chromosome.7	/	TRDV1-1 protein Fragment [Source:UniProtKB/TrEMBL;Acc:A6P386]
ENSSSCG00000002077	0	0	0.12	0	0	0	chromosome.7	/	/
ENSSSCG00000002080	0	0.1	0	0	0	0	chromosome.7	/	/
ENSSSCG00000002091	0	0.21	0	0.06	0	0	chromosome.7	/	/
ENSSSCG00000002094	0	0	0	0.13	0	0	chromosome.7	/	/
ENSSSCG00000002095	0	0	0	0	0	0.1	chromosome.7	/	/
ENSSSCG00000002098	0	0.53	0	0	0	0	chromosome.7	/	/
ENSSSCG00000002102	0	0	0.27	0	0	0	chromosome.7	/	/
ENSSSCG00000002111	1.01	0.82	1.45	1.2	0.16	2.36	chromosome.7	/	/
ENSSSCG00000002112	0.99	0.12	0.27	0.23	0.14	0.23	chromosome.7	/	/
ENSSSCG00000002116	0.01	0	0.04	0	0	0.04	chromosome.7	/	/
ENSSSCG00000002117	0.1	0.1	0.07	0.09	0	0.06	chromosome.7	/	/
ENSSSCG00000002118	0.17	0.6	0.5	0.19	0.14	0.21	chromosome.7	/	/
ENSSSCG00000002119	0.06	0	0.17	0.07	0.09	0	chromosome.7	/	/
ENSSSCG00000002123	2.65	1.91	2.23	1.9	0.4	0.85	chromosome.7	/	/
ENSSSCG00000002124	0.47	0.1	0.19	0.39	0.17	0.08	chromosome.7	/	/
ENSSSCG00000002127	0.16	0.29	0.34	0.24	0.11	0.22	chromosome.7	/	/
ENSSSCG00000002128	1.67	0.96	1.63	0.97	0.45	2.04	chromosome.7	/	/
ENSSSCG00000002129	0.07	0.05	0.16	0.21	0.11	0	chromosome.7	/	/
ENSSSCG00000002134	1.24	0.36	1.12	0	0.27	0.09	chromosome.7	RNASE10	ribonuclease, RNase A family, 10 (non-active) [Source:HGNC Symbol;Acc:19275]
ENSSSCG00000002135	18.51	22.97	18	15.74	22.82	13.81	chromosome.7	PNP	purine nucleoside phosphorylase [Source:HGNC Symbol;Acc:7892]
ENSSSCG00000002136	13.54	27.75	24.49	20.74	22.24	21.81	chromosome.7	TMEM55B	transmembrane protein 55B [Source:HGNC Symbol;Acc:19299]
ENSSSCG00000002137	87.5	54.39	42.49	43.7	60.73	42.27	chromosome.7	APEX1	APEX nuclease (multifunctional DNA repair enzyme) 1 [Source:HGNC Symbol;Acc:587]
ENSSSCG00000002138	10.94	11.32	11.13	9.78	11.56	7.48	chromosome.7	OSGEP	O-sialoglycoprotein endopeptidase [Source:HGNC Symbol;Acc:18028]
ENSSSCG00000002139	0.05	0	0.22	0.06	0	0	chromosome.7	/	/
ENSSSCG00000002140	0	0.13	0.1	0.11	0	0	chromosome.7	KLHL33	kelch-like 33 (Drosophila) [Source:HGNC Symbol;Acc:31952]
ENSSSCG00000002141	1.67	1.83	1.7	3.9	1.86	1.6	chromosome.7	/	/
ENSSSCG00000002142	1.58	2.93	1.93	2.58	1.3	1.55	chromosome.7	TEP1	telomerase-associated protein 1 [Source:HGNC Symbol;Acc:11726]
ENSSSCG00000002143	4.07	1.43	1.1	1.09	0.72	1.66	chromosome.7	/	/
ENSSSCG00000002144	1.19	1.42	1.42	1.65	0.96	1.34	chromosome.7	CCNB1IP1	cyclin B1 interacting protein 1 [Source:HGNC Symbol;Acc:19437]
ENSSSCG00000002145	12.44	12.91	13.38	11.43	10.7	10.52	chromosome.7	TTC5	tetratricopeptide repeat domain 5 [Source:HGNC Symbol;Acc:19274]
ENSSSCG00000002152	0	0.06	0.05	0.02	0	0.02	chromosome.7	/	/
ENSSSCG00000002153	0	0	0	0.05	0	0	chromosome.7	/	/
ENSSSCG00000002235	1.68	0.63	1.1	0.14	0.75	0.54	chromosome.7	/	/
ENSSSCG00000002236	0	0.03	0	0	0	0	chromosome.7	/	/
ENSSSCG00000002239	0	0	0.2	0.05	0	0.04	chromosome.7	/	/
ENSSSCG00000002242	0.16	0.48	0.66	0.51	0.07	0.33	chromosome.7	/	1-acylglycerol-3-phosphate O-acyltransferase 7 [Source:UniProtKB/TrEMBL;Acc:C0KEG5]
ENSSSCG00000002243	3.09	3.3	4.54	4.93	2.18	3.31	chromosome.7	SLC12A6	solute carrier family 12 (potassium/chloride transporters), member 6 [Source:HGNC Symbol;Acc:10914]
ENSSSCG00000002244	9.29	5.82	8.41	4.56	3.21	5.4	chromosome.7	TMEM85	transmembrane protein 85 [Source:HGNC Symbol;Acc:28032]
ENSSSCG00000002245	13.67	4.4	4.17	4.49	7.1	2.8	chromosome.7	C15orf29	Uncharacterized protein C15orf29 [Source:UniProtKB/Swiss-Prot;Acc:Q9H079]
ENSSSCG00000002246	0	0.11	0.08	0.13	0	0.04	chromosome.7	CHRM5	cholinergic receptor, muscarinic 5 [Source:HGNC Symbol;Acc:1954]
ENSSSCG00000002247	0.44	0.25	0.38	0.8	0.34	0.33	chromosome.7	AVEN	apoptosis, caspase activation inhibitor [Source:HGNC Symbol;Acc:13509]
ENSSSCG00000002248	0	0.03	0.07	0	0	0.04	chromosome.7	/	Sus scrofa putative brain ryanodine receptor Fragment [Source:UniProtKB/TrEMBL;Acc:Q28954]
ENSSSCG00000002249	0.09	0.58	0.38	0.02	0.01	0.14	chromosome.7	/	Sus scrofa putative brain ryanodine receptor Fragment [Source:UniProtKB/TrEMBL;Acc:Q28954]
ENSSSCG00000002251	0	0.68	0.69	0.04	0.13	0	chromosome.7	TMCO5B	transmembrane and coiled-coil domains 5B [Source:HGNC Symbol;Acc:34243]
ENSSSCG00000002252	14.86	9.96	8.55	11.86	9.41	7.28	chromosome.7	ARRDC4	arrestin domain containing 4 [Source:HGNC Symbol;Acc:28087]
ENSSSCG00000002254	21.03	10.84	9.31	12.81	10.11	6.27	chromosome.7	NR2F2	nuclear receptor subfamily 2, group F, member 2 [Source:HGNC Symbol;Acc:7976]
ENSSSCG00000002255	0.95	0.18	0.81	0.21	0.36	0.17	chromosome.7	/	/
ENSSSCG00000002257	1.72	1.77	1.98	2.67	1.74	2.19	chromosome.7	MCTP2	multiple C2 domains, transmembrane 2 [Source:HGNC Symbol;Acc:25636]
ENSSSCG00000002258	1.51	5.41	4.95	5.23	2.8	3.26	chromosome.7	KLHL25	kelch-like 25 (Drosophila) [Source:HGNC Symbol;Acc:25732]
ENSSSCG00000002259	9.74	14.01	16.28	22.93	11.41	17.82	chromosome.7	AKAP13	A kinase (PRKA) anchor protein 13 [Source:HGNC Symbol;Acc:371]
ENSSSCG00000002260	0.16	3.41	1.01	1.51	0.98	1.15	chromosome.7	/	/
ENSSSCG00000002261	0.33	0.06	0.07	0.07	0	0.43	chromosome.7	/	/
ENSSSCG00000002262	0.71	1.32	0.94	1.02	0.75	0.48	chromosome.7	SV2B	synaptic vesicle glycoprotein 2B [Source:HGNC Symbol;Acc:16874]
ENSSSCG00000002263	9.65	16.24	16.96	12.05	11.07	12.68	chromosome.7	SLCO3A1	solute carrier organic anion transporter family, member 3A1 [Source:HGNC Symbol;Acc:10952]
ENSSSCG00000002264	0.35	0.56	0.19	0.24	0.43	0.03	chromosome.7	ST8SIA2	ST8 alpha-N-acetyl-neuraminide alpha-2,8- sialyltransferase 2 [Source:HGNC Symbol;Acc:10870]
ENSSSCG00000002265	14.9	12.46	11.21	15.24	22.35	23.16	chromosome.7	FAM174B	family with sequence similarity 174, member B [Source:HGNC Symbol;Acc:34339]
ENSSSCG00000002266	9.47	8.27	10.97	12.2	6.97	7.1	chromosome.7	CHD2	chromodomain helicase DNA binding protein 2 [Source:HGNC Symbol;Acc:1917]
ENSSSCG00000002267	2.6	5.05	7.94	10.05	4.89	4.57	chromosome.7	RGMA	RGM domain family, member A [Source:HGNC Symbol;Acc:30308]
ENSSSCG00000002268	3.24	2.86	1.33	1.21	0.54	1.66	chromosome.7	AKAP5	A kinase (PRKA) anchor protein 5 [Source:HGNC Symbol;Acc:375]
ENSSSCG00000002269	17.59	21.89	15.01	19.78	15.53	14.5	chromosome.7	MTHFD1	methylenetetrahydrofolate dehydrogenase (NADP+ dependent) 1, methenyltetrahydrofolate cyclohydrolase, formyltetrahydrofolate synthetase [Source:HGNC Symbol;Acc:7432]
ENSSSCG00000002270	0.04	0.13	0	0	0	0	chromosome.7	/	/
ENSSSCG00000002271	4.22	5.9	4.09	5.94	1.98	2.93	chromosome.7	/	/
ENSSSCG00000002272	0.21	0.07	0.13	0.16	0	0.1	chromosome.7	/	/
ENSSSCG00000002273	0.02	0	0	0	0	0.08	chromosome.7	/	/
ENSSSCG00000002274	8.81	1.88	11.66	16.19	18.43	16.77	chromosome.7	HSPA2	heat shock 70kDa protein 2 [Source:HGNC Symbol;Acc:5235]
ENSSSCG00000002275	3.78	0.31	5.93	5.97	7.11	4.95	chromosome.7	C14orf50	Uncharacterized protein C14orf50 [Source:UniProtKB/Swiss-Prot;Acc:Q96LQ0]
ENSSSCG00000002276	5.57	4.83	5.95	5.52	4.29	2.56	chromosome.7	PLEKHG3	pleckstrin homology domain containing, family G (with RhoGef domain) member 3 [Source:HGNC Symbol;Acc:20364]
ENSSSCG00000002277	0.49	1.39	1.44	2.68	0.79	0.87	chromosome.7	SPTB	spectrin, beta, erythrocytic [Source:HGNC Symbol;Acc:11274]
ENSSSCG00000002278	29.21	25.34	22.89	18.22	17.34	7.95	chromosome.7	/	/
ENSSSCG00000002279	2.54	1.41	1.56	3.2	1.43	1.23	chromosome.7	GPX2	glutathione peroxidase 2 (gastrointestinal) [Source:HGNC Symbol;Acc:4554]
ENSSSCG00000002280	6.65	4.04	6.88	8.59	10.4	12.82	chromosome.7	RAB15	RAB15, member RAS onocogene family [Source:HGNC Symbol;Acc:20150]
ENSSSCG00000002281	4.96	7.75	9.12	10.27	7.06	8.41	chromosome.7	FNTB	farnesyltransferase, CAAX box, beta [Source:HGNC Symbol;Acc:3785]
ENSSSCG00000002282	24.99	19.71	26.61	20.82	23.03	20.87	chromosome.7	MAX	MYC associated factor X [Source:HGNC Symbol;Acc:6913]
ENSSSCG00000002283	8.97	9.04	7.75	5.4	6.19	5.46	chromosome.7	FUT8	fucosyltransferase 8 (alpha (1,6) fucosyltransferase) [Source:HGNC Symbol;Acc:4019]
ENSSSCG00000002284	0	0	0	0.03	0.02	0	chromosome.7	/	/
ENSSSCG00000002285	9.96	6.93	8.22	11.09	6.51	7.44	chromosome.7	GPHN	gephyrin [Source:HGNC Symbol;Acc:15465]
ENSSSCG00000002286	0.08	0	0.13	0.17	0	0.02	chromosome.7	/	/
ENSSSCG00000002287	6.56	4.82	5.73	6.56	3.6	5.44	chromosome.7	MPP5	membrane protein, palmitoylated 5 (MAGUK p55 subfamily member 5) [Source:HGNC Symbol;Acc:18669]
ENSSSCG00000002288	62.96	41.3	42.55	30.89	50.62	30.81	chromosome.7	ATP6V1D	ATPase, H+ transporting, lysosomal 34kDa, V1 subunit D [Source:HGNC Symbol;Acc:13527]
ENSSSCG00000002289	49.1	14.23	10.99	11.36	15.43	9.4	chromosome.7	EIF2S1	eukaryotic translation initiation factor 2, subunit 1 alpha, 35kDa [Source:HGNC Symbol;Acc:3265]
ENSSSCG00000002290	8.99	4.69	5.52	2.61	11.88	8.51	chromosome.7	PLEK2	pleckstrin 2 [Source:HGNC Symbol;Acc:19238]
ENSSSCG00000002291	4.64	16.73	13.52	11.77	8.01	9.23	chromosome.7	TMEM229B	transmembrane protein 229B [Source:HGNC Symbol;Acc:20130]
ENSSSCG00000002292	6.6	7.86	5.85	10.09	5.34	4.71	chromosome.7	PLEKHH1	pleckstrin homology domain containing, family H (with MyTH4 domain) member 1 [Source:HGNC Symbol;Acc:17733]
ENSSSCG00000002293	8.38	12.38	13	11.64	11.04	9.39	chromosome.7	PIGH	phosphatidylinositol glycan anchor biosynthesis, class H [Source:HGNC Symbol;Acc:8964]
ENSSSCG00000002294	11.72	16.48	18.18	16.66	22.27	12.82	chromosome.7	ARG2	arginase, type II [Source:HGNC Symbol;Acc:664]
ENSSSCG00000002295	85.11	46.49	48.26	36.31	82.39	51.08	chromosome.7	VTI1B	vesicle transport through interaction with t-SNAREs homolog 1B (yeast) [Source:HGNC Symbol;Acc:17793]
ENSSSCG00000002296	17.53	15.79	15.42	18.79	14.54	13.31	chromosome.7	RDH11	retinol dehydrogenase 11 (all-trans/9-cis/11-cis) [Source:HGNC Symbol;Acc:17964]
ENSSSCG00000002297	0.22	0.12	0.23	0.15	0.21	0.18	chromosome.7	RDH12	retinol dehydrogenase 12 (all-trans/9-cis/11-cis) [Source:HGNC Symbol;Acc:19977]
ENSSSCG00000002298	2.06	3.84	4.66	7.37	3.49	3.4	chromosome.7	ZFYVE26	zinc finger, FYVE domain containing 26 [Source:HGNC Symbol;Acc:20761]
ENSSSCG00000002299	0.89	2.36	2.35	2.27	1.58	2.05	chromosome.7	RAD51L1	RAD51-like 1 (S. cerevisiae) [Source:HGNC Symbol;Acc:9822]
ENSSSCG00000002300	14.32	26.86	25.54	32.31	21.94	15.1	chromosome.7	ACTN1	actinin, alpha 1 [Source:HGNC Symbol;Acc:163]
ENSSSCG00000002301	0	0.23	0.53	0.14	0.12	0	chromosome.7	C14orf181	Putative uncharacterized protein C14orf181 [Source:UniProtKB/Swiss-Prot;Acc:Q8N8A1]
ENSSSCG00000002302	22.28	36.77	33.41	25.66	19.15	15.32	chromosome.7	ZFP36L1	zinc finger protein 36, C3H type-like 1 [Source:HGNC Symbol;Acc:1107]
ENSSSCG00000002303	6.95	10.45	8.34	9.89	5.64	5.74	chromosome.7	DCAF5	DDB1 and CUL4 associated factor 5 [Source:HGNC Symbol;Acc:20224]
ENSSSCG00000002305	1.57	1.15	1.86	1.88	1.07	1.76	chromosome.7	EXD2	exonuclease 3'-5' domain containing 2 [Source:HGNC Symbol;Acc:20217]
ENSSSCG00000002306	3.03	8.42	9.54	9.14	6.26	10.94	chromosome.7	GALNTL1	UDP-N-acetyl-alpha-D-galactosamine:polypeptide N- acetylgalactosaminyltransferase-like 1 [Source:HGNC Symbol;Acc:23233]
ENSSSCG00000002307	45.35	82.88	76.9	53.98	105.78	33.41	chromosome.7	ERH	enhancer of rudimentary homolog (Drosophila) [Source:HGNC Symbol;Acc:3447]
ENSSSCG00000002308	17.16	18.49	15.19	19.52	12.95	14.63	chromosome.7	SLC39A9	solute carrier family 39 (zinc transporter), member 9 [Source:HGNC Symbol;Acc:20182]
ENSSSCG00000002309	0.15	0.38	0.46	0.56	0.36	0.41	chromosome.7	/	/
ENSSSCG00000002310	0	0	0.06	0	0	0.02	chromosome.7	/	/
ENSSSCG00000002311	3.19	8.81	7.1	9.71	3.88	6.66	chromosome.7	KIAA0247	KIAA0247 [Source:HGNC Symbol;Acc:19956]
ENSSSCG00000002312	98.3	72.38	70.53	89.96	70.25	47.53	chromosome.7	SFRS5	splicing factor, arginine/serine-rich 5 [Source:HGNC Symbol;Acc:10787]
ENSSSCG00000002313	0.27	0.06	0.1	0.78	0.28	0.29	chromosome.7	SLC10A1	solute carrier family 10 (sodium/bile acid cotransporter family), member 1 [Source:HGNC Symbol;Acc:10905]
ENSSSCG00000002314	0.63	1.99	0.99	0.71	0.49	1.23	chromosome.7	SMOC1	SPARC related modular calcium binding 1 [Source:HGNC Symbol;Acc:20318]
ENSSSCG00000002315	1.12	1.38	1.25	2.09	1.06	2.33	chromosome.7	SLC8A3	solute carrier family 8 (sodium/calcium exchanger), member 3 [Source:HGNC Symbol;Acc:11070]
ENSSSCG00000002316	10.79	5.91	2.46	2.06	5.84	2.39	chromosome.7	COX16	COX16 cytochrome c oxidase assembly homolog (S. cerevisiae) [Source:HGNC Symbol;Acc:20213]
ENSSSCG00000002317	0.3	0.17	0.13	0.26	0.15	0.06	chromosome.7	/	/
ENSSSCG00000002318	16.7	5.59	6.05	7.47	5.92	3.84	chromosome.7	SYNJ2BP	synaptojanin 2 binding protein [Source:HGNC Symbol;Acc:18955]
ENSSSCG00000002322	0	0	0	0.04	0	0	chromosome.7	/	/
ENSSSCG00000002325	0	0	0	0	0.02	0	chromosome.7	/	/
ENSSSCG00000002327	8.72	6.61	8.11	5.21	4.85	5.91	chromosome.7	TTC9	tetratricopeptide repeat domain 9 [Source:HGNC Symbol;Acc:20267]
ENSSSCG00000002328	15.92	9.39	8.03	6.97	7.77	4.69	chromosome.7	MED6	mediator complex subunit 6 [Source:HGNC Symbol;Acc:19970]
ENSSSCG00000002329	0.15	0.92	1.22	1.84	0.7	1.39	chromosome.7	MAP3K9	mitogen-activated protein kinase kinase kinase 9 [Source:HGNC Symbol;Acc:6861]
ENSSSCG00000002330	9.22	6.84	9.19	10.92	6.06	6.31	chromosome.7	PCNX	pecanex homolog (Drosophila) [Source:HGNC Symbol;Acc:19740]
ENSSSCG00000002331	0	0	0	0.53	0	0	chromosome.7	/	/
ENSSSCG00000002332	12.44	15.71	15.62	23.09	14.34	19.62	chromosome.7	SIPA1L1	signal-induced proliferation-associated 1 like 1 [Source:HGNC Symbol;Acc:20284]
ENSSSCG00000002333	0.58	1.63	0.85	1.62	0.76	1.06	chromosome.7	DPF3	D4, zinc and double PHD fingers, family 3 [Source:HGNC Symbol;Acc:17427]
ENSSSCG00000002334	0.04	0	0	0.05	0	0	chromosome.7	/	/
ENSSSCG00000002336	0	0.07	0	0.04	0.01	0.03	chromosome.7	RBM25	RNA binding motif protein 25 [Source:HGNC Symbol;Acc:23244]
ENSSSCG00000002337	4.59	6.01	5.28	6.91	4.91	6.14	chromosome.7	ZFYVE1	zinc finger, FYVE domain containing 1 [Source:HGNC Symbol;Acc:13180]
ENSSSCG00000002339	0	0	0.03	0.15	0	0.02	chromosome.7	/	/
ENSSSCG00000002340	11.68	7.46	7.1	9.13	9.62	7.3	chromosome.7	PSEN1	presenilin 1 [Source:HGNC Symbol;Acc:9508]
ENSSSCG00000002341	2.17	0.36	8.24	7.31	0.79	1.39	chromosome.7	PAPLN	papilin, proteoglycan-like sulfated glycoprotein [Source:HGNC Symbol;Acc:19262]
ENSSSCG00000002342	9.09	8.25	8.97	10.85	7.31	7.22	chromosome.7	NUMB	numb homolog (Drosophila) [Source:HGNC Symbol;Acc:8060]
ENSSSCG00000002343	0	1.24	1.17	0.25	0.63	0.2	chromosome.7	HEATR4	HEAT repeat containing 4 [Source:HGNC Symbol;Acc:16761]
ENSSSCG00000002344	5.84	5.82	7.16	7.34	5.59	5.82	chromosome.7	MINA	MYC induced nuclear antigen [Source:HGNC Symbol;Acc:19441]
ENSSSCG00000002345	1.82	3.85	5.94	4.27	2.49	3.56	chromosome.7	/	Uncharacterized protein C14orf43 [Source:UniProtKB/Swiss-Prot;Acc:Q6PJG2]
ENSSSCG00000002346	59.67	45.87	47.13	55.56	41.58	42.07	chromosome.7	PNMA1	paraneoplastic antigen MA1 [Source:HGNC Symbol;Acc:9158]
ENSSSCG00000002347	2.95	1.98	2.81	2.67	2.32	2.11	chromosome.7	DNAL1	dynein, axonemal, light chain 1 [Source:HGNC Symbol;Acc:23247]
ENSSSCG00000002348	2.99	5.97	3.86	2.15	3.32	4.32	chromosome.7	ACOT6	acyl-CoA thioesterase 6 [Source:HGNC Symbol;Acc:33159]
ENSSSCG00000002349	5.81	10.25	5.23	4.3	6.3	8.69	chromosome.7	ACOT4	acyl-CoA thioesterase 4 [Source:HGNC Symbol;Acc:19748]
ENSSSCG00000002350	0.98	5.14	4.94	5.46	2.14	3.31	chromosome.7	C14orf43	Uncharacterized protein C14orf43 [Source:UniProtKB/Swiss-Prot;Acc:Q6PJG2]
ENSSSCG00000002351	79.2	40.3	45.87	21.11	31.06	20.5	chromosome.7	PTGR2	prostaglandin reductase 2 [Source:HGNC Symbol;Acc:20149]
ENSSSCG00000002352	11.45	9.4	10.4	9.78	9.24	8.79	chromosome.7	ZNF410	zinc finger protein 410 [Source:HGNC Symbol;Acc:20144]
ENSSSCG00000002353	2.6	3.83	4.1	4.77	3.02	4.7	chromosome.7	FAM161B	family with sequence similarity 161, member B [Source:HGNC Symbol;Acc:19854]
ENSSSCG00000002354	11.78	15.96	11.81	14.95	14.97	9.83	chromosome.7	COQ6	coenzyme Q6 homolog, monooxygenase (S. cerevisiae) [Source:HGNC Symbol;Acc:20233]
ENSSSCG00000002355	3.26	1.16	1.21	3.53	1.59	1.68	chromosome.7	ENTPD5	ectonucleoside triphosphate diphosphohydrolase 5 [Source:HGNC Symbol;Acc:3367]
ENSSSCG00000002356	0.23	0.18	0.18	0.14	0.12	0.1	chromosome.7	C14orf45	Uncharacterized protein C14orf45 [Source:UniProtKB/Swiss-Prot;Acc:Q8ND07]
ENSSSCG00000002357	15.61	16.58	15.87	17.26	12.48	14.21	chromosome.7	ALDH6A1	aldehyde dehydrogenase 6 family, member A1 [Source:HGNC Symbol;Acc:7179]
ENSSSCG00000002358	7.27	7.79	11.9	12.56	11.31	9.72	chromosome.7	LIN52	lin-52 homolog (C. elegans) [Source:HGNC Symbol;Acc:19856]
ENSSSCG00000002359	0.03	0.05	0.05	0.04	0.03	0.06	chromosome.7	/	/
ENSSSCG00000002362	0.77	0.92	0.9	1.27	1.33	0.72	chromosome.7	/	/
ENSSSCG00000002366	88.4	62.05	61.39	49.82	67.63	40.33	chromosome.7	NPC2	Niemann-Pick disease, type C2 [Source:HGNC Symbol;Acc:14537]
ENSSSCG00000002367	19.63	8.74	12.9	6.62	11.81	6.2	chromosome.7	ISCA2	iron-sulfur cluster assembly 2 homolog (S. cerevisiae) [Source:HGNC Symbol;Acc:19857]
ENSSSCG00000002368	1.29	1.56	1.93	2.63	0.42	0.64	chromosome.7	LTBP2	latent transforming growth factor beta binding protein 2 [Source:HGNC Symbol;Acc:6715]
ENSSSCG00000002369	0	0.49	0	0.1	0	0	chromosome.7	/	/
ENSSSCG00000002370	10.04	5.7	8.39	7.53	4.73	6.77	chromosome.7	KIAA0317	KIAA0317 [Source:HGNC Symbol;Acc:20363]
ENSSSCG00000002371	17.6	13.5	9.53	11.3	14.56	10.48	chromosome.7	FCF1	FCF1 small subunit (SSU) processome component homolog (S. cerevisiae) [Source:HGNC Symbol;Acc:20220]
ENSSSCG00000002372	11.7	8.79	9.97	11.86	8.51	10.06	chromosome.7	YLPM1	YLP motif containing 1 [Source:HGNC Symbol;Acc:17798]
ENSSSCG00000002373	0.12	0.2	0.1	0.13	0.04	0.04	chromosome.7	PROX2	prospero homeobox 2 [Source:HGNC Symbol;Acc:26715]
ENSSSCG00000002374	29.34	28.81	27.91	26.92	25.04	23.91	chromosome.7	DLST	dihydrolipoamide S-succinyltransferase (E2 component of 2-oxo-glutarate complex) [Source:HGNC Symbol;Acc:2911]
ENSSSCG00000002375	4.18	7.91	9.99	13.43	9.02	9.04	chromosome.7	RPS6KL1	ribosomal protein S6 kinase-like 1 [Source:HGNC Symbol;Acc:20222]
ENSSSCG00000002376	8.1	18.56	15.6	7.91	38.59	25.4	chromosome.7	PGF	placental growth factor [Source:HGNC Symbol;Acc:8893]
ENSSSCG00000002377	21.69	16.03	14.33	14.14	26.69	15.7	chromosome.7	EIF2B2	eukaryotic translation initiation factor 2B, subunit 2 beta, 39kDa [Source:HGNC Symbol;Acc:3258]
ENSSSCG00000002378	5.17	3.05	4.89	6.1	6.08	5.15	chromosome.7	MLH3	mutL homolog 3 (E. coli) [Source:HGNC Symbol;Acc:7128]
ENSSSCG00000002379	34.8	53.35	53.51	25.28	130.99	38.87	chromosome.7	ACYP1	acylphosphatase 1, erythrocyte (common) type [Source:HGNC Symbol;Acc:179]
ENSSSCG00000002380	0.65	1.9	0.93	0.77	1.85	0.87	chromosome.7	FAM164C	family with sequence similarity 164, member C [Source:HGNC Symbol;Acc:20354]
ENSSSCG00000002381	11.19	14.01	15.79	14.9	12.81	12.88	chromosome.7	NEK9	NIMA (never in mitosis gene a)- related kinase 9 [Source:HGNC Symbol;Acc:18591]
ENSSSCG00000002382	82.77	134.86	113.69	108.41	89.31	100.41	chromosome.7	TMED10	transmembrane emp24-like trafficking protein 10 (yeast) [Source:HGNC Symbol;Acc:16998]
ENSSSCG00000002383	49.09	279.41	703.12	417.23	31.41	115.83	chromosome.7	FOS	FBJ murine osteosarcoma viral oncogene homolog [Source:HGNC Symbol;Acc:3796]
ENSSSCG00000002384	3.6	2.46	2.66	2.6	2.54	2.01	chromosome.7	TTLL5	tubulin tyrosine ligase-like family, member 5 [Source:HGNC Symbol;Acc:19963]
ENSSSCG00000002385	4.19	1.71	1.45	1.38	1.39	0.91	chromosome.7	TGFB3	transforming growth factor, beta 3 [Source:HGNC Symbol;Acc:11769]
ENSSSCG00000002386	8.42	20.67	15.41	5.42	10.55	6.57	chromosome.7	C14orf179	Uncharacterized protein C14orf179 [Source:UniProtKB/Swiss-Prot;Acc:Q96FT9]
ENSSSCG00000002387	5.79	4.72	6.5	8.49	5.34	6.28	chromosome.7	C14orf118	Uncharacterized protein C14orf118 [Source:UniProtKB/Swiss-Prot;Acc:Q9NWQ4]
ENSSSCG00000002388	0.12	0.79	0.71	0.88	0.25	0.11	chromosome.7	ESRRB	estrogen-related receptor beta [Source:HGNC Symbol;Acc:3473]
ENSSSCG00000002389	2.73	4.86	4.57	6.56	8.65	5.24	chromosome.7	VASH1	vasohibin 1 [Source:HGNC Symbol;Acc:19964]
ENSSSCG00000002390	4.42	13.66	9.97	9.26	5.89	7.48	chromosome.7	ANGEL1	angel homolog 1 (Drosophila) [Source:HGNC Symbol;Acc:19961]
ENSSSCG00000002391	0	0	0	0.03	0	0.03	chromosome.7	C14orf166B	Uncharacterized protein C14orf166B [Source:UniProtKB/Swiss-Prot;Acc:Q0VAA2]
ENSSSCG00000002392	11.21	41.32	52.37	27.08	23.44	25.2	chromosome.7	C14orf4	Enhanced at puberty protein 1 [Source:UniProtKB/Swiss-Prot;Acc:Q9H1B7]
ENSSSCG00000002393	8.36	15.96	15.86	15.23	9.77	13.05	chromosome.7	KIAA1737	KIAA1737 [Source:HGNC Symbol;Acc:20365]
ENSSSCG00000002394	0.14	0.77	0.21	0	0.05	0.18	chromosome.7	ZDHHC22	zinc finger, DHHC-type containing 22 [Source:HGNC Symbol;Acc:20106]
ENSSSCG00000002395	3.35	5.53	6.42	6.31	3.07	6.41	chromosome.7	TMED8	transmembrane emp24 protein transport domain containing 8 [Source:HGNC Symbol;Acc:18633]
ENSSSCG00000002396	8.04	9.63	12.26	9.98	14.78	9.65	chromosome.7	GSTZ1	glutathione transferase zeta 1 [Source:HGNC Symbol;Acc:4643]
ENSSSCG00000002397	0.21	1.07	2.16	1.56	1.66	1.72	chromosome.7	POMT2	protein-O-mannosyltransferase 2 [Source:HGNC Symbol;Acc:19743]
ENSSSCG00000002398	3.09	9.46	7.58	12.4	6.88	6.14	chromosome.7	TMEM63C	transmembrane protein 63C [Source:HGNC Symbol;Acc:23787]
ENSSSCG00000002399	3.86	10.19	7.7	2.83	4.74	5.79	chromosome.7	NGB	microRNA 1260 [Source:HGNC Symbol;Acc:35325]
ENSSSCG00000002400	7.63	8.08	10.18	6.69	5.81	6.23	chromosome.7	C14orf174	SAM domain-containing protein C14orf174 [Source:UniProtKB/Swiss-Prot;Acc:Q9P1V8]
ENSSSCG00000002402	0	0.09	0	0.26	0.13	0.17	chromosome.7	/	/
ENSSSCG00000002403	3.23	1.13	4.73	4.44	2.62	4.71	chromosome.7	VIPAR	VPS33B interacting protein, apical-basolateral polarity regulator [Source:HGNC Symbol;Acc:20347]
ENSSSCG00000002404	9.03	10.32	8.63	11.52	4.92	10.09	chromosome.7	SPTLC2	serine palmitoyltransferase, long chain base subunit 2 [Source:HGNC Symbol;Acc:11278]
ENSSSCG00000002405	0	0.27	0.31	0.24	0.34	0.13	chromosome.7	ISM2	isthmin 2 homolog (zebrafish) [Source:HGNC Symbol;Acc:23176]
ENSSSCG00000002406	70.61	60.67	71.26	66.71	104.74	74.12	chromosome.7	AHSA1	AHA1, activator of heat shock 90kDa protein ATPase homolog 1 (yeast) [Source:HGNC Symbol;Acc:1189]
ENSSSCG00000002407	3.27	2.99	3.92	4.3	2.99	2.68	chromosome.7	ALKBH1	alkB, alkylation repair homolog 1 (E. coli) [Source:HGNC Symbol;Acc:17911]
ENSSSCG00000002408	0.84	1.68	1.7	1.89	0.77	1.23	chromosome.7	ADCK1	aarF domain containing kinase 1 [Source:HGNC Symbol;Acc:19038]
ENSSSCG00000002409	33.34	40.07	47.12	26.9	59.58	35.81	chromosome.7	MRPS21	mitochondrial ribosomal protein S21 [Source:HGNC Symbol;Acc:14046]
ENSSSCG00000002410	2.17	0.52	0.88	0.85	0.54	0.84	chromosome.7	C14orf145	Uncharacterized protein C14orf145 [Source:UniProtKB/Swiss-Prot;Acc:Q6ZU80]
ENSSSCG00000002411	3.46	4.63	6.79	7.99	4.31	5.55	chromosome.7	GTF2A1	general transcription factor IIA, 1, 19/37kDa [Source:HGNC Symbol;Acc:4646]
ENSSSCG00000002412	7.77	12.06	7.35	11.63	6.76	6.1	chromosome.7	STON2	stonin 2 [Source:HGNC Symbol;Acc:30652]
ENSSSCG00000002413	0.2	0.19	0.54	0.23	0.1	1.2	chromosome.7	/	/
ENSSSCG00000002414	16.93	19.73	20.02	21.9	15.11	17.15	chromosome.7	SEL1L	sel-1 suppressor of lin-12-like (C. elegans) [Source:HGNC Symbol;Acc:10717]
ENSSSCG00000002418	5.63	6.31	7.43	5.66	3.59	2.24	chromosome.7	FLRT2	fibronectin leucine rich transmembrane protein 2 [Source:HGNC Symbol;Acc:3761]
ENSSSCG00000002420	0.01	0	0	0.05	0	0.03	chromosome.7	/	/
ENSSSCG00000002421	0.51	0.64	0.09	0.14	0.36	0.04	chromosome.7	GPR65	G protein-coupled receptor 65 [Source:HGNC Symbol;Acc:4517]
ENSSSCG00000002422	0.01	0	0.03	0.05	0.03	0	chromosome.7	/	/
ENSSSCG00000002423	0	0.16	0.03	0.03	0	0	chromosome.7	KCNK10	potassium channel, subfamily K, member 10 [Source:HGNC Symbol;Acc:6273]
ENSSSCG00000002424	4.8	6.68	5.06	6.06	4.95	3.81	chromosome.7	SPATA7	spermatogenesis associated 7 [Source:HGNC Symbol;Acc:20423]
ENSSSCG00000002425	4.59	3.97	4.69	5.32	2.9	4.04	chromosome.7	PTPN21	protein tyrosine phosphatase, non-receptor type 21 [Source:HGNC Symbol;Acc:9651]
ENSSSCG00000002426	24.21	14.1	15.15	19.99	12.13	11.15	chromosome.7	ZC3H14	zinc finger CCCH-type containing 14 [Source:HGNC Symbol;Acc:20509]
ENSSSCG00000002427	3.94	4.39	3.33	7.42	2.6	3.23	chromosome.7	EML5	echinoderm microtubule associated protein like 5 [Source:HGNC Symbol;Acc:18197]
ENSSSCG00000002428	40.85	21.75	25.4	26.92	25.01	22.74	chromosome.7	TTC8	tetratricopeptide repeat domain 8 [Source:HGNC Symbol;Acc:20087]
ENSSSCG00000002429	3.65	3.95	5.03	6.04	2.93	2.7	chromosome.7	FOXN3	forkhead box N3 [Source:HGNC Symbol;Acc:1928]
ENSSSCG00000002430	4.1	0.6	2.43	2.21	3.32	2.9	chromosome.7	C14orf143	EF-hand domain-containing protein C14orf143 [Source:UniProtKB/Swiss-Prot;Acc:Q9BUY7]
ENSSSCG00000002431	3.89	3.07	4.21	4.2	4.88	4.44	chromosome.7	TDP1	tyrosyl-DNA phosphodiesterase 1 [Source:HGNC Symbol;Acc:18884]
ENSSSCG00000002432	0.34	0.09	0.1	0	0.18	0.06	chromosome.7	KCNK13	potassium channel, subfamily K, member 13 [Source:HGNC Symbol;Acc:6275]
ENSSSCG00000002433	40.57	41.95	35.59	32.87	37.67	26.29	chromosome.7	PSMC1	proteasome (prosome, macropain) 26S subunit, ATPase, 1 [Source:HGNC Symbol;Acc:9547]
ENSSSCG00000002434	2.62	3.96	3.86	4.11	2.1	2.77	chromosome.7	C14orf102	UPF0614 protein C14orf102 [Source:UniProtKB/Swiss- Prot;Acc:Q9H7Z3]
ENSSSCG00000002435	391.05	270.45	288.43	274.48	322.52	244.78	chromosome.7	CALM2	calmodulin 2 (phosphorylase kinase, delta) [Source:HGNC Symbol;Acc:1445]
ENSSSCG00000002436	15.45	14.7	13.81	12.86	10.83	15.31	chromosome.7	TTC7B	tetratricopeptide repeat domain 7B [Source:HGNC Symbol;Acc:19858]
ENSSSCG00000002437	5.53	4.54	5.99	9.07	5.06	5.21	chromosome.7	RPS6KA5	ribosomal protein S6 kinase, 90kDa, polypeptide 5 [Source:HGNC Symbol;Acc:10434]
ENSSSCG00000002438	0.02	0.08	0.14	0.15	0.11	0.1	chromosome.7	C14orf159	UPF0317 protein C14orf159, mitochondrial Precursor [Source:UniProtKB/Swiss-Prot;Acc:Q7Z3D6]
ENSSSCG00000002439	1.37	4.17	3.27	2.46	1.38	1.23	chromosome.7	GPR68	G protein-coupled receptor 68 [Source:HGNC Symbol;Acc:4519]
ENSSSCG00000002440	2	4.57	4.82	6.99	2.6	2.48	chromosome.7	CCDC88C	coiled-coil domain containing 88C [Source:HGNC Symbol;Acc:19967]
ENSSSCG00000002441	23.77	15.19	15.05	17.84	11.16	11.13	chromosome.7	SMEK1	SMEK homolog 1, suppressor of mek1 (Dictyostelium) [Source:HGNC Symbol;Acc:20219]
ENSSSCG00000002443	4.77	3.89	3.47	4.47	1.96	1.73	chromosome.7	TC2N	tandem C2 domains, nuclear [Source:HGNC Symbol;Acc:19859]
ENSSSCG00000002444	4	3.42	3.64	3.88	2.71	2.13	chromosome.7	FBLN5	fibulin 5 [Source:HGNC Symbol;Acc:3602]
ENSSSCG00000002445	10.53	6.95	7.38	8.85	4.96	6.78	chromosome.7	TRIP11	thyroid hormone receptor interactor 11 [Source:HGNC Symbol;Acc:12305]
ENSSSCG00000002446	4.31	6.88	6.14	5.77	4.24	4.07	chromosome.7	/	/
ENSSSCG00000002447	9.36	9.29	7.22	9.27	6.12	7.35	chromosome.7	/	/
ENSSSCG00000002448	31.45	10.66	14.13	13.58	16.57	14.03	chromosome.7	/	Cleavage and polyadenylation specificity factor subunit 2 (Cleavage and polyadenylation specificity factor 100 kDa subunit)(CPSF 100 kDa subunit) [Source:UniProtKB/Swiss-Prot;Acc:Q9P2I0]
ENSSSCG00000002449	7.13	3.02	1.56	4.11	1.67	1.87	chromosome.7	NDUFB1	NADH dehydrogenase (ubiquinone) 1 beta subcomplex, 1, 7kDa [Source:HGNC Symbol;Acc:7695]
ENSSSCG00000002450	0.82	0.82	0.97	1.36	0.38	0.52	chromosome.7	SLC24A4	solute carrier family 24 (sodium/potassium/calcium exchanger), member 4 [Source:HGNC Symbol;Acc:10978]
ENSSSCG00000002451	0.07	0.06	0.09	0.08	0.02	0.02	chromosome.7	/	/
ENSSSCG00000002452	10.82	23.98	17.41	15.75	8.18	11.65	chromosome.7	/	/
ENSSSCG00000002453	0.36	0.65	0.33	0.43	0	0.75	chromosome.7	/	/
ENSSSCG00000002454	0.01	0	0	0.01	0	0	chromosome.7	/	/
ENSSSCG00000002455	10.42	6.04	8.35	9.67	6.78	9.6	chromosome.7	GOLGA5	golgin A5 [Source:HGNC Symbol;Acc:4428]
ENSSSCG00000002456	83.49	151.47	220.93	155.45	63.74	69.78	chromosome.7	CHGA	chromogranin A (parathyroid secretory protein 1) [Source:HGNC Symbol;Acc:1929]
ENSSSCG00000002457	0.62	2.21	1.81	1.5	1.17	1.41	chromosome.7	ITPK1	inositol 1,3,4-triphosphate 5/6 kinase [Source:HGNC Symbol;Acc:6177]
ENSSSCG00000002458	9.02	8.63	9.56	6.46	12.05	6.55	chromosome.7	C14orf109	UPF0694 transmembrane protein C14orf109 [Source:UniProtKB/Swiss-Prot;Acc:Q8N6I4]
ENSSSCG00000002459	23.11	38.01	36.11	32.24	60.5	18.26	chromosome.7	C14orf142	Uncharacterized protein C14orf142 [Source:UniProtKB/Swiss-Prot;Acc:Q9BXV9]
ENSSSCG00000002460	10.89	6.7	6.76	6.1	5.73	5.05	chromosome.7	UBR7	ubiquitin protein ligase E3 component n-recognin 7 (putative) [Source:HGNC Symbol;Acc:20344]
ENSSSCG00000002461	4.75	6.7	7.95	9.3	4.6	6.79	chromosome.7	BTBD7	BTB (POZ) domain containing 7 [Source:HGNC Symbol;Acc:18269]
ENSSSCG00000002462	0	0	0	0	0.13	0	chromosome.7	COX8C	cytochrome c oxidase subunit 8C [Source:HGNC Symbol;Acc:24382]
ENSSSCG00000002463	11.16	10.67	11.61	12.11	11.33	9.72	chromosome.7	KIAA1409	KIAA1409 [Source:HGNC Symbol;Acc:19966]
ENSSSCG00000002464	0	0.05	0.06	0	0	0	chromosome.7	PRIMA1	proline rich membrane anchor 1 [Source:HGNC Symbol;Acc:18319]
ENSSSCG00000002467	0.08	2.03	0.88	0.54	0.5	0.52	chromosome.7	ASB2	ankyrin repeat and SOCS box-containing 2 [Source:HGNC Symbol;Acc:16012]
ENSSSCG00000002468	1.2	1.06	0.88	0.76	0.57	0.21	chromosome.7	FAM181A	family with sequence similarity 181, member A [Source:HGNC Symbol;Acc:20491]
ENSSSCG00000002469	2.23	1.69	1.4	1.23	1.42	0.2	chromosome.7	OTUB2	OTU domain, ubiquitin aldehyde binding 2 [Source:HGNC Symbol;Acc:20351]
ENSSSCG00000002470	19.56	22.17	19.96	20.55	19.01	25.22	chromosome.7	DDX24	DEAD (Asp-Glu-Ala-Asp) box polypeptide 24 [Source:HGNC Symbol;Acc:13266]
ENSSSCG00000002471	24.19	44.08	45.7	23.62	151.87	20.12	chromosome.7	/	/
ENSSSCG00000002472	53.92	61.7	58.92	34.99	57.92	28.25	chromosome.7	IFI27L2	interferon, alpha-inducible protein 27-like 2 [Source:HGNC Symbol;Acc:19753]
ENSSSCG00000002473	0.02	0.11	0.19	0.05	0.12	0.06	chromosome.7	/	/
ENSSSCG00000002474	0.02	0.19	0.13	0.19	0.03	0.08	chromosome.7	/	/
ENSSSCG00000002475	0.24	0	0.33	0.11	0.37	0.04	chromosome.7	SERPINA6	serpin peptidase inhibitor, clade A (alpha-1 antiproteinase, antitrypsin), member 6 [Source:HGNC Symbol;Acc:1540]
ENSSSCG00000002476	18.12	2.49	3.2	7.18	8.04	6.06	chromosome.7	SERPINA1	serpin peptidase inhibitor, clade A (alpha-1 antiproteinase, antitrypsin), member 1 [Source:HGNC Symbol;Acc:8941]
ENSSSCG00000002478	0.03	0	0	0	0	0	chromosome.7	SERPINA12	serpin peptidase inhibitor, clade A (alpha-1 antiproteinase, antitrypsin), member 12 [Source:HGNC Symbol;Acc:18359]
ENSSSCG00000002481	0.09	0	0	0	0	0	chromosome.7	SERPINA5	serpin peptidase inhibitor, clade A (alpha-1 antiproteinase, antitrypsin), member 5 [Source:HGNC Symbol;Acc:8723]
ENSSSCG00000002486	0	0	0	0	0	0.02	chromosome.7	/	Alpha-1-antichymotrypsin 1 Fragment [Source:UniProtKB/TrEMBL;Acc:Q9GMA7]
ENSSSCG00000002490	0	0.23	0	0.07	0	0	chromosome.7	/	Goosecoid protein Fragment [Source:UniProtKB/TrEMBL;Acc:O77739]
ENSSSCG00000002493	0.08	0.07	0.21	0.19	0.05	0.29	chromosome.7	/	/
ENSSSCG00000002494	0	0.09	0.13	0.2	0.06	0.16	chromosome.7	/	/
ENSSSCG00000002495	0.98	0.75	1.63	2	0.81	0.69	chromosome.7	C14orf49	Nesprin-3 [Source:UniProtKB/Swiss- Prot;Acc:Q6ZMZ3]
ENSSSCG00000002496	53.32	68.14	61.1	74.21	53.39	20.75	chromosome.7	GLRX5	glutaredoxin 5 [Source:HGNC Symbol;Acc:20134]
ENSSSCG00000002499	0	0	0.04	0.04	0.04	0	chromosome.7	/	/
ENSSSCG00000002500	0.14	0.13	0.11	0.44	0.58	0.13	chromosome.7	BDKRB2	bradykinin receptor B2 [Source:HGNC Symbol;Acc:1030]
ENSSSCG00000002501	0	0.3	0.04	0	0.17	0	chromosome.7	BDKRB1	bradykinin receptor B1 [Source:HGNC Symbol;Acc:1029]
ENSSSCG00000002502	3.28	2.64	2.78	4.33	1.9	2.62	chromosome.7	/	/
ENSSSCG00000002503	18.08	12.95	14.56	13.45	11.59	9.46	chromosome.7	C14orf129	GSK3-beta interaction protein (GSKIP) [Source:UniProtKB/Swiss-Prot;Acc:Q9P0R6]
ENSSSCG00000002504	0.67	0.93	2.85	2.11	0.14	1.54	chromosome.7	AK7	adenylate kinase 7 [Source:HGNC Symbol;Acc:20091]
ENSSSCG00000002505	55.27	31.59	34.27	37.45	36.09	33.41	chromosome.7	PAPOLA	poly(A) polymerase alpha [Source:HGNC Symbol;Acc:14981]
ENSSSCG00000002506	4.83	2.27	2.5	1.51	1.31	0.66	chromosome.7	VRK1	vaccinia related kinase 1 [Source:HGNC Symbol;Acc:12718]
ENSSSCG00000002507	0.01	0.4	0.11	0.03	0.04	0.03	chromosome.7	BCL11B	B-cell CLL/lymphoma 11B (zinc finger protein) [Source:HGNC Symbol;Acc:13222]
ENSSSCG00000002508	11.36	11.76	12.95	16.25	9.91	14.24	chromosome.7	SETD3	SET domain containing 3 [Source:HGNC Symbol;Acc:20493]
ENSSSCG00000002509	11.48	8.29	8.65	10.13	8.23	8.28	chromosome.7	CCNK	cyclin K [Source:HGNC Symbol;Acc:1596]
ENSSSCG00000002510	1.04	1.39	2.17	0.8	0.22	1.03	chromosome.7	CYP46A1	cytochrome P450, family 46, subfamily A, polypeptide 1 [Source:HGNC Symbol;Acc:2641]
ENSSSCG00000002511	1	0.75	1.04	0.18	0.2	0.1	chromosome.7	HHIPL1	HHIP-like 1 [Source:HGNC Symbol;Acc:19710]
ENSSSCG00000002512	1.07	3.12	2.7	2.46	0.98	1.85	chromosome.7	DEGS2	degenerative spermatocyte homolog 2, lipid desaturase (Drosophila) [Source:HGNC Symbol;Acc:20113]
ENSSSCG00000002513	3.93	8.88	7.53	6.31	3.66	8.58	chromosome.7	EVL	Enah/Vasp-like [Source:HGNC Symbol;Acc:20234]
ENSSSCG00000002514	0.16	0.55	1.21	0.31	0	0.46	chromosome.7	/	/
ENSSSCG00000002516	0	0	0.19	0.08	0.05	0.02	chromosome.7	/	Tryptophanyl-tRNA synthase Fragment [Source:UniProtKB/TrEMBL;Acc:Q95295]
ENSSSCG00000002517	0	0.09	0.05	0.11	0.04	0.21	chromosome.7	WDR25	WD repeat domain 25 [Source:HGNC Symbol;Acc:21064]
ENSSSCG00000002518	0.34	0.17	0.26	0.2	0.09	0.25	chromosome.7	/	Tryptophanyl-tRNA synthase Fragment [Source:UniProtKB/TrEMBL;Acc:Q95295]
ENSSSCG00000002520	1.07	2.06	2.73	1.63	1.19	1.14	chromosome.7	/	/
ENSSSCG00000002521	0.11	1.3	2.12	0.82	0.48	0.4	chromosome.7	C14orf73	SEC6-like protein C14orf73 [Source:UniProtKB/Swiss-Prot;Acc:Q17RC7]
ENSSSCG00000002522	1.86	3.91	5.49	3.29	2.03	1.47	chromosome.7	TNFAIP2	tumor necrosis factor, alpha-induced protein 2 [Source:HGNC Symbol;Acc:11895]
ENSSSCG00000002523	13.04	21.35	20.26	24.7	12.87	16.49	chromosome.7	/	/
ENSSSCG00000002524	0.24	1.37	1.3	0.35	0.73	0.73	chromosome.7	AMN	amnionless homolog (mouse) [Source:HGNC Symbol;Acc:14604]
ENSSSCG00000002525	2.51	6	5.09	6.15	2.55	3.25	chromosome.7	TRAF3	TNF receptor-associated factor 3 [Source:HGNC Symbol;Acc:12033]
ENSSSCG00000002526	6.28	5.26	4.48	8.24	4.01	5.93	chromosome.7	RCOR1	REST corepressor 1 [Source:HGNC Symbol;Acc:17441]
ENSSSCG00000002527	1.46	1.46	1.82	0.72	0.72	0.65	chromosome.7	ANKRD9	ankyrin repeat domain 9 [Source:HGNC Symbol;Acc:20096]
ENSSSCG00000002528	3.2	5.27	6.18	5.4	3.44	4	chromosome.7	TECPR2	tectonin beta-propeller repeat containing 2 [Source:HGNC Symbol;Acc:19957]
ENSSSCG00000002529	0.76	0.86	4.69	1.02	8.54	2.5	chromosome.7	RPS21	ribosomal protein S21 [Source:HGNC Symbol;Acc:10409]
ENSSSCG00000002530	13.51	14.67	17.55	15.68	17.25	18.08	chromosome.7	CINP	cyclin-dependent kinase 2 interacting protein [Source:HGNC Symbol;Acc:23789]
ENSSSCG00000002531	3.83	3.48	4.12	5.04	2.39	3.3	chromosome.7	RAGE	renal tumor antigen [Source:HGNC Symbol;Acc:9833]
ENSSSCG00000002532	0.74	1.62	1.78	1.42	0.89	2.07	chromosome.7	ZNF839	zinc finger protein 839 [Source:HGNC Symbol;Acc:20345]
ENSSSCG00000002533	10.48	7.13	8.15	8.84	9.73	6.51	chromosome.7	WDR20	WD repeat domain 20 [Source:HGNC Symbol;Acc:19667]
ENSSSCG00000002534	0.34	1.27	0.48	1.14	0.75	1.24	chromosome.7	/	/
ENSSSCG00000002535	1227.31	621.17	785.65	623.05	919.37	593.31	chromosome.7	HSP90AA1	heat shock protein 90kDa alpha (cytosolic), class A member 2 [Source:HGNC Symbol;Acc:5256]
ENSSSCG00000002536	0.7	1.41	1.82	2.62	2.1	1.45	chromosome.7	/	/
ENSSSCG00000002537	31.67	61.66	66.67	69.38	69.19	60.03	chromosome.7	/	/
ENSSSCG00000002538	7.67	15.87	16.08	46.15	10.46	16.22	chromosome.7	DYNC1H1	dynein, cytoplasmic 1, heavy chain 1 [Source:HGNC Symbol;Acc:2961]
ENSSSCG00000002539	20.32	38.83	36.37	37.48	17.94	45.81	chromosome.7	/	Dynein heavy chain Fragment [Source:UniProtKB/TrEMBL;Acc:Q29349]
ENSSSCG00000002540	24.1	19.25	18.7	18.94	24.13	18.8	chromosome.7	PPP2R5C	protein phosphatase 2, regulatory subunit B', gamma isoform [Source:HGNC Symbol;Acc:9311]
ENSSSCG00000002541	1.19	0.53	0.08	0.48	0.2	0.06	chromosome.7	/	/
ENSSSCG00000002542	0.1	0	0	0.54	2.12	0.09	chromosome.7	DIO3	deiodinase, iodothyronine, type III [Source:HGNC Symbol;Acc:2885]
ENSSSCG00000002543	0	0	0.16	0.08	1.14	0	chromosome.7	/	/
ENSSSCG00000002544	5.14	7.17	8.06	9.78	5.81	6.4	chromosome.7	PPP1R13B	protein phosphatase 1, regulatory (inhibitor) subunit 13B [Source:HGNC Symbol;Acc:14950]
ENSSSCG00000002545	41.7	27.49	21.94	16.16	22.82	12.17	chromosome.7	ZFYVE21	zinc finger, FYVE domain containing 21 [Source:HGNC Symbol;Acc:20760]
ENSSSCG00000002546	0.69	1.44	2.37	1.56	0.9	0.77	chromosome.7	XRCC3	X-ray repair complementing defective repair in Chinese hamster cells 3 [Source:HGNC Symbol;Acc:12830]
ENSSSCG00000002547	25.53	33.47	36.74	43.35	27.89	39.52	chromosome.7	C14orf153	kinesin light chain 1 [Source:HGNC Symbol;Acc:6387]
ENSSSCG00000002548	0	0	0	0.3	0.09	0	chromosome.7	/	/
ENSSSCG00000002549	0.38	0.44	1.12	0.43	0.32	0.25	chromosome.7	/	Protein AHNAK2 [Source:UniProtKB/Swiss- Prot;Acc:Q8IVF2]
ENSSSCG00000002550	105.1	177.85	133.7	67.85	147.28	49.51	chromosome.7	/	/
ENSSSCG00000002551	0.21	0.59	0.41	0.47	0.03	0.03	chromosome.7	/	/
ENSSSCG00000002553	0	0.18	0.07	0.07	0	0	chromosome.7	RD3	retinal degeneration 3 [Source:HGNC Symbol;Acc:19689]
ENSSSCG00000002554	1.73	2.15	2.79	1.06	2.14	1.4	chromosome.7	PLD4	phospholipase D family, member 4 [Source:HGNC Symbol;Acc:23792]
ENSSSCG00000002555	4.73	22.18	21.6	18.3	8.15	12.51	chromosome.7	JAG2	jagged 2 [Source:HGNC Symbol;Acc:6189]
ENSSSCG00000002556	0.53	0.99	1.45	3.74	1.08	1.45	chromosome.7	C14orf79	Uncharacterized protein C14orf79 [Source:UniProtKB/Swiss-Prot;Acc:Q96F83]
ENSSSCG00000002557	11.55	24.48	24.91	15.8	15.72	18.47	chromosome.7	NUDT14	nudix (nucleoside diphosphate linked moiety X)-type motif 14 [Source:HGNC Symbol;Acc:20141]
ENSSSCG00000002558	3.54	10.67	11.66	9.91	5.83	11.18	chromosome.7	KIAA0284	KIAA0284 [Source:HGNC Symbol;Acc:20362]
ENSSSCG00000002559	4	6.98	7.15	2.96	2.8	2.58	chromosome.7	CDCA4	cell division cycle associated 4 [Source:HGNC Symbol;Acc:14625]
ENSSSCG00000002560	0	0	0.04	0.08	0.07	0	chromosome.7	GPR132	G protein-coupled receptor 132 [Source:HGNC Symbol;Acc:17482]
ENSSSCG00000002573	0	0.65	0.26	0.92	0.43	0.38	chromosome.7	/	/
ENSSSCG00000002574	7.19	47.74	51.56	102.05	21.57	36.78	chromosome.7	/	/
ENSSSCG00000002575	67.27	114.48	204.42	200.66	209.96	413.2	chromosome.7	DLK1	delta-like 1 homolog (Drosophila) [Source:HGNC Symbol;Acc:2907]
ENSSSCG00000002576	1.67	1.09	0.41	2.17	2.09	1.53	chromosome.7	BEGAIN	brain-enriched guanylate kinase-associated homolog (rat) [Source:HGNC Symbol;Acc:24163]
ENSSSCG00000002579	0.08	0	0	0	0	0	chromosome.7	/	/
ENSSSCG00000002620	16.97	11.68	13.53	9.86	12.56	10.9	chromosome.7	EFHC1	EF-hand domain (C-terminal) containing 1 [Source:HGNC Symbol;Acc:16406]
ENSSSCG00000002621	4.88	8.53	7.11	9.03	4.42	4.48	chromosome.7	TRAM2	translocation associated membrane protein 2 [Source:HGNC Symbol;Acc:16855]
ENSSSCG00000002622	46.52	25.1	40.33	22.7	34.75	27.28	chromosome.7	TMEM14A	transmembrane protein 14A [Source:HGNC Symbol;Acc:21076]
ENSSSCG00000002623	0.32	0.5	0.91	0.6	0.1	0.58	chromosome.7	/	Glutathione S-transferase Fragment (EC 2.5.1.18) [Source:UniProtKB/TrEMBL;Acc:Q29188]
ENSSSCG00000002624	2.91	1.5	1.84	3.89	0.63	1.22	chromosome.7	/	/
ENSSSCG00000002626	4.98	1.89	2.08	1.42	0.71	1.37	chromosome.7	/	/
ENSSSCG00000002627	95.72	84.88	79.9	51.3	92.84	47.32	chromosome.7	GSTA4	glutathione S-transferase alpha 4 [Source:HGNC Symbol;Acc:4629]
ENSSSCG00000002628	2.01	3.76	2.4	4.19	2.02	2.67	chromosome.7	ICK	intestinal cell (MAK-like) kinase [Source:HGNC Symbol;Acc:21219]
ENSSSCG00000002629	40.12	37.51	32.17	29.37	31.48	28.45	chromosome.7	FBXO9	F-box protein 9 [Source:HGNC Symbol;Acc:13588]
ENSSSCG00000002631	0.73	2.43	1.97	2.87	3.88	4.01	chromosome.7	ALPK3	alpha-kinase 3 [Source:HGNC Symbol;Acc:17574]
ENSSSCG00000002632	0.03	0.08	0.03	0.04	0.11	0	chromosome.7	SLC28A1	solute carrier family 28 (sodium-coupled nucleoside transporter), member 1 [Source:HGNC Symbol;Acc:11001]
ENSSSCG00000002633	3.05	10.29	9.65	17.07	8.35	10.11	chromosome.6	GAS8	growth arrest-specific 8 [Source:HGNC Symbol;Acc:4166]
ENSSSCG00000002634	4.65	13.23	10.72	9.54	11.35	8.72	chromosome.6	/	/
ENSSSCG00000002635	8.86	22.83	24.26	24.22	15.29	22.67	chromosome.6	SPIRE2	spire homolog 2 (Drosophila) [Source:HGNC Symbol;Acc:30623]
ENSSSCG00000002636	13.11	36.02	35.41	32.91	22.83	39.43	chromosome.6	TCF25	transcription factor 25 (basic helix-loop-helix) [Source:HGNC Symbol;Acc:29181]
ENSSSCG00000002637	3.12	16.05	14.57	7.65	5.91	7.81	chromosome.6	DBNDD1	dysbindin (dystrobrevin binding protein 1) domain containing 1 [Source:HGNC Symbol;Acc:28455]
ENSSSCG00000002638	0.92	1.57	2.02	2.07	1.97	1.58	chromosome.6	AFG3L2	AFG3 ATPase family gene 3-like 2 (yeast) [Source:HGNC Symbol;Acc:315]
ENSSSCG00000002639	7.5	12.73	6.35	13.36	4.04	7.29	chromosome.6	TUBB3	melanocortin 1 receptor (alpha melanocyte stimulating hormone receptor) [Source:HGNC Symbol;Acc:6929]
ENSSSCG00000002640	2.04	14.54	15.94	10.47	6.85	9.99	chromosome.6	DEF8	differentially expressed in FDCP 8 homolog (mouse) [Source:HGNC Symbol;Acc:25969]
ENSSSCG00000002641	4.1	12.12	13.67	11.08	6.76	11.79	chromosome.6	/	/
ENSSSCG00000002642	0	0	0.04	0.06	0	0	chromosome.6	CDH15	cadherin 15, type 1, M-cadherin (myotubule) [Source:HGNC Symbol;Acc:1754]
ENSSSCG00000002643	0	0	0	0	0	0.17	chromosome.6	/	/
ENSSSCG00000002644	0	0	0.37	0	0.22	0	chromosome.6	/	/
ENSSSCG00000002645	8	22.58	20.16	23.68	11.17	14.74	chromosome.6	GALNS	galactosamine (N-acetyl)-6-sulfate sulfatase [Source:HGNC Symbol;Acc:4122]
ENSSSCG00000002646	113.89	157.63	116.66	137.28	150.08	62.28	chromosome.6	TRAPPC2L	trafficking protein particle complex 2-like [Source:HGNC Symbol;Acc:30887]
ENSSSCG00000002647	0.23	0.3	0	0.15	0.17	0.08	chromosome.6	/	/
ENSSSCG00000002648	0.46	0.89	1.32	1.94	0.72	0.96	chromosome.6	CBFA2T3	core-binding factor, runt domain, alpha subunit 2; translocated to, 3 [Source:HGNC Symbol;Acc:1537]
ENSSSCG00000002649	0.41	2.34	1.78	1.88	0.24	0.69	chromosome.6	/	/
ENSSSCG00000002650	11.16	42.52	39.44	23.14	22.05	23.92	chromosome.6	APRT	adenine phosphoribosyltransferase [Source:HGNC Symbol;Acc:626]
ENSSSCG00000002651	1.44	2.18	1.79	1.03	1.42	1.41	chromosome.6	CDT1	chromatin licensing and DNA replication factor 1 [Source:HGNC Symbol;Acc:24576]
ENSSSCG00000002652	0.97	6.46	4.49	6.49	3.88	6.22	chromosome.6	KLHDC4	kelch domain containing 4 [Source:HGNC Symbol;Acc:25272]
ENSSSCG00000002653	1.11	5.96	8.12	6.1	6.46	7.98	chromosome.6	JPH3	junctophilin 3 [Source:HGNC Symbol;Acc:14203]
ENSSSCG00000002654	9.68	15.76	20	13.28	11.89	16.84	chromosome.6	FBXO31	F-box protein 31 [Source:HGNC Symbol;Acc:16510]
ENSSSCG00000002655	39.31	43.24	38.6	34.17	58.06	26.4	chromosome.6	MAP1LC3B	microtubule-associated protein 1 light chain 3 beta [Source:HGNC Symbol;Acc:13352]
ENSSSCG00000002656	5.16	6.15	7.34	7.4	3.71	5.18	chromosome.6	ZCCHC14	zinc finger, CCHC domain containing 14 [Source:HGNC Symbol;Acc:24134]
ENSSSCG00000002657	0	0	0.06	0.07	0.45	0.05	chromosome.6	/	/
ENSSSCG00000002658	0.41	0.28	0.16	0.04	0.14	0.07	chromosome.6	FOXL1	forkhead box L1 [Source:HGNC Symbol;Acc:3817]
ENSSSCG00000002659	4.72	2.77	3.66	4.6	1.25	0.9	chromosome.6	/	/
ENSSSCG00000002660	1.19	3.92	3.32	3.28	1.61	1.73	chromosome.6	MTHFSD	methenyltetrahydrofolate synthetase domain containing [Source:HGNC Symbol;Acc:25778]
ENSSSCG00000002661	0	0	0	0	0.11	0	chromosome.6	/	/
ENSSSCG00000002662	3.45	8.85	13.53	4.1	9.21	8.39	chromosome.6	C16orf74	Uncharacterized protein C16orf74 [Source:UniProtKB/Swiss-Prot;Acc:Q96GX8]
ENSSSCG00000002663	0.81	1.33	2.14	1.59	0.5	1.1	chromosome.6	GINS2	GINS complex subunit 2 (Psf2 homolog) [Source:HGNC Symbol;Acc:24575]
ENSSSCG00000002664	0.83	1.33	1.89	2.56	0.62	2.39	chromosome.6	KIAA0182	KIAA0182 [Source:HGNC Symbol;Acc:28979]
ENSSSCG00000002665	0.14	0	0.15	0	0	0	chromosome.6	/	/
ENSSSCG00000002666	6.7	15.44	17.01	19.85	12.9	21.28	chromosome.6	KIAA0513	KIAA0513 [Source:HGNC Symbol;Acc:29058]
ENSSSCG00000002667	12.4	13.81	14.41	15.35	12.14	9.63	chromosome.6	ZDHHC7	zinc finger, DHHC-type containing 7 [Source:HGNC Symbol;Acc:18459]
ENSSSCG00000002668	5.02	8.54	10.98	20.43	6.17	8.31	chromosome.6	FAM92B	family with sequence similarity 92, member B [Source:HGNC Symbol;Acc:24781]
ENSSSCG00000002669	1.57	4.14	3.61	5.45	3.04	1.51	chromosome.6	CRISPLD2	cysteine-rich secretory protein LCCL domain containing 2 [Source:HGNC Symbol;Acc:25248]
ENSSSCG00000002670	10.82	13.58	12.66	12.83	10.6	12.08	chromosome.6	USP10	ubiquitin specific peptidase 10 [Source:HGNC Symbol;Acc:12608]
ENSSSCG00000002671	0.42	0.45	0.5	0.3	0.11	0.35	chromosome.6	ATP2C2	ATPase, Ca++ transporting, type 2C, member 2 [Source:HGNC Symbol;Acc:29103]
ENSSSCG00000002672	0.83	3.44	4.2	3.42	2.13	2.68	chromosome.6	KIAA1609	KIAA1609 [Source:HGNC Symbol;Acc:29325]
ENSSSCG00000002675	0.03	0.03	0.46	0.23	0.16	0.27	chromosome.6	LRRC50	leucine rich repeat containing 50 [Source:HGNC Symbol;Acc:30539]
ENSSSCG00000002676	3.15	3.17	2.77	2.93	2.38	5.66	chromosome.6	WFDC1	WAP four-disulfide core domain 1 [Source:HGNC Symbol;Acc:15466]
ENSSSCG00000002677	0	0.02	0.05	0	0	0	chromosome.6	KCNG4	potassium voltage-gated channel, subfamily G, member 4 [Source:HGNC Symbol;Acc:19697]
ENSSSCG00000002680	0.91	2.46	3.14	2.32	0.73	1.66	chromosome.6	TAF1C	TATA box binding protein (TBP)-associated factor, RNA polymerase I, C, 110kDa [Source:HGNC Symbol;Acc:11534]
ENSSSCG00000002681	8.26	20.96	20.68	20.33	9.65	15.49	chromosome.6	HSDL1	hydroxysteroid dehydrogenase like 1 [Source:HGNC Symbol;Acc:16475]
ENSSSCG00000002682	29.65	44.93	48.61	38.01	31.68	36.71	chromosome.6	MBTPS1	membrane-bound transcription factor peptidase, site 1 [Source:HGNC Symbol;Acc:15456]
ENSSSCG00000002683	0	0	0	0.11	0	0	chromosome.6	SLC38A8	solute carrier family 38, member 8 [Source:HGNC Symbol;Acc:32434]
[truncated: 13,723 more rows]
