# Supplementary material for: Transcriptome Profiling Identifies Differentially Expressed Genes in Postnatal Developing Pituitary Gland of Miniature Pig
Source: DNA Res. 2013 Nov 26;21(2):207–16. doi: 10.1093/dnares/dst051 (PMC3989491; doi:10.1093/dnares/dst051)
Supplement: Supplementary Data [file supp_dst051_dst051supp_table3.xls]

## Sheet: 61 recurrrently appearing genes
Supplementary Table S3. Sixty-one most highly transcribed genes and their expression values (RPKM) in the six samples
Ensembl GeneID	GeneName	Chromosome	BM1	BM4	BM6	TN1	TN4	TN8	Category	Gene description
ENSSSCG00000017284	GH	chromosome.12	31069.7	100384	84450.4	77102.7	142842	127241	Hormone genes	Somatotropin Precursor (Growth hormone) [Source:UniProtKB/Swiss-Prot;Acc:P01248]
ENSSSCG00000003151	LHB	chromosome.6	11228.8	9371.22	10001.1	5091.51	9083.93	3876.18		Lutropin subunit beta Precursor (Lutropin beta chain)(Luteinizing hormone subunit beta)(LSH-beta)(LSH- B)(LH-B) [Source:UniProtKB/Swiss-Prot;Acc:P01232]
ENSSSCG00000001082	PRL	chromosome.7	13842.9	21952.8	9751.84	20192.4	36311.2	23028.8		prolactin [Source:HGNC Symbol;Acc:9445]
ENSSSCG00000013328	FSHB	chromosome.2	1797.51	5261.15	4741.96	514.15	1203.45	1611.66		follicle stimulating hormone, beta polypeptide [Source:HGNC Symbol;Acc:3964]
ENSSSCG00000004297	CGA	chromosome.1	39771.6	14463.7	15964.3	13330.5	32858	10510.3		glycoprotein hormones, alpha polypeptide [Source:HGNC Symbol;Acc:1885]
ENSSSCG00000012405	RPS4P21	chromosome.X	809.68	666.64	700.5	549.28	1124.44	603.42	Protein synthesis related genes	ribosomal protein S4X pseudogene 21 [Source:HGNC Symbol;Acc:36228]
ENSSSCG00000005169	RPS6	chromosome.1	1167.99	489.34	599.7	341.55	577.3	457.06		ribosomal protein S6 [Source:HGNC Symbol;Acc:10429]
ENSSSCG00000001528	RPS10	chromosome.7	526.34	728.95	894.94	534.71	1397.46	549.48		ribosomal protein S10 [Source:HGNC Symbol;Acc:10383]
ENSSSCG00000004177	RPS12	chromosome.1	1442.64	2822.9	3059.71	1205.91	3217.17	1106.4		ribosomal protein S12 [Source:HGNC Symbol;Acc:10385]
ENSSSCG00000013381	RPS13	chromosome.2	2004.22	486.94	714.87	311.97	984.82	412.08		ribosomal protein S13 [Source:HGNC Symbol;Acc:10386]
ENSSSCG00000010712	RPS16	chromosome.14	349.92	943.55	1078.18	370.62	1386.41	553.51		Sus scrofa ribosomal protein S16 (RPS16), mRNA. [Source:RefSeq DNA;Acc:NM_001137620] [Type: protein coding Ensembl]
ENSSSCG00000001502	RPS18	chromosome.7	1229.76	1121.22	1194.97	696.41	1891.02	689.29		40S ribosomal protein S18 (Ke-3)(Ke3) [Source:UniProtKB/Swiss-Prot;Acc:P62269]
ENSSSCG00000006249	RPS20	chromosome.4	761.57	826.43	1086.73	512.36	1125.89	790.87		ribosomal protein S20 [Source:HGNC Symbol;Acc:10405]
ENSSSCG00000020503	18S rRNA	chromosome.6	26694.8	47328.1	50446.3	37240	67347.2	102201		Sus scrofa 18S ribosomal RNA (LOC448984), ribosomal RNA. [Source:RefSeq DNA;Acc:NR_002170] [Type: miRNA ncRNA]
ENSSSCG00000004945	RPL4	chromosome.1	954.16	765.32	775.6	565.1	919.29	668.55		ribosomal protein L4 [Source:HGNC Symbol;Acc:10353]
ENSSSCG00000006899	RPL5	chromosome.4	934.77	859.68	897.85	576.13	992.32	722.34		60S ribosomal protein L5 [Source:RefSeq peptide;Acc:NP_001107756]
ENSSSCG00000006182	RPL7	chromosome.4	1164.75	777.39	776.56	559.92	1014.84	684.08		ribosomal protein L7 [Source:HGNC Symbol;Acc:10363]
ENSSSCG00000012427	RPL9	chromosome.X	980.8	1022.64	1057.86	564.56	1508.44	745.14		ribosomal protein L9 [Source:HGNC Symbol;Acc:10369]
ENSSSCG00000005612	RPL12	chromosome.1	463.7	745.19	846.58	549.41	882.55	421.13		ribosomal protein L12 [Source:HGNC Symbol;Acc:10302]
ENSSSCG00000011272	RPL14	chromosome.13	1109.86	637.36	679.01	315.48	820.76	397.08		ribosomal protein L14 [Source:HGNC Symbol;Acc:10305]
ENSSSCG00000009303	RPL21	chromosome.11	870.13	717.61	541.36	412.24	620.03	288.06		ribosomal protein L21 pseudogene 28 [Source:HGNC Symbol;Acc:36258]
ENSSSCG00000009900	RPLP0	chromosome.14	1086.04	879.17	967.42	628.39	1062.22	612.52		ribosomal protein, large, P0 [Source:HGNC Symbol;Acc:10371]
ENSSSCG00000013889	RPL18A	chromosome.2	633.41	655.6	739.34	387.23	708.94	357.74		ribosomal protein L18a [Source:HGNC Symbol;Acc:10311]
ENSSSCG00000008170	RPL31	chromosome.3	1096.1	1103.88	1180.68	273.66	1802.94	542.6		60S ribosomal protein L31 [Source:UniProtKB/Swiss- Prot;Acc:P62901]
ENSSSCG00000017768	RPL23A	chromosome.12	820.39	1355.81	1526.27	857.17	1989.75	798.21		ribosomal protein L23a [Source:HGNC Symbol;Acc:10317]
ENSSSCG00000017509	RPL19	chromosome.12	591.91	1150.51	1216.68	711.05	1515.49	879.87		Ribosomal protein L19 Fragment [Source:UniProtKB/TrEMBL;Acc:Q95L19]
ENSSSCG00000003930	RPS8	chromosome.6	574.4	1129.82	1206.92	796.51	1680.12	876.41		small nucleolar RNA, C/D box 55 [Source:HGNC Symbol;Acc:10205]
ENSSSCG00000009019	RPS3A	chromosome.8	798.57	771.18	851.98	620.58	980.4	615.68		small nucleolar RNA, C/D box 73A [Source:HGNC Symbol;Acc:10235]
ENSSSCG00000013064	EF-1-gamma	chromosome.2	490.22	521.12	581.57	405.08	639.21	547.5		Elongation factor 1-gamma Fragment (EF-1- gamma)(eEF-1B gamma) [Source:UniProtKB/Swiss- Prot;Acc:Q29387]
ENSSSCG00000004489	EF-1-alpha	chromosome.1	4759.26	4453.66	4636.46	4691.35	6521.05	3862.5		Elongation factor 1-alpha 1 Fragment [Source:UniProtKB/TrEMBL;Acc:Q4QZ00]
ENSSSCG00000011803	EIF4A2	chromosome.13	1539.43	448.28	479.78	462.82	662.04	399.57		microRNA 1248 [Source:HGNC Symbol;Acc:35314]
ENSSSCG00000002535	HSP90AA2	chromosome.7	1227.31	621.17	785.65	623.05	919.37	593.31		heat shock protein 90kDa alpha (cytosolic), class A member 2 [Source:HGNC Symbol;Acc:5256]
ENSSSCG00000018033	UBB	chromosome.12	597.52	636.54	586.14	568.53	620.94	386.93		ubiquitin B [Source:HGNC Symbol;Acc:12463]
ENSSSCG00000013907	UBA52	chromosome.2	1288.69	1251.78	1346.22	770.76	1467.32	730.2		ubiquitin A-52 residue ribosomal protein fusion product 1 [Source:HGNC Symbol;Acc:12458]
ENSSSCG00000008798	UCHL1	chromosome.8	491.46	779.5	796.57	665.37	677.82	423.78		ubiquitin carboxyl-terminal hydrolase isozyme L1 [Source:RefSeq peptide;Acc:NP_998928] [Type: protein coding Ensembl]
ENSSSCG00000018065	MT-ND1	chromosome.MT	1662.09	1842.35	2097.89	1130.48	1129.98	856.64	Energy metabolism related genes	mitochondrially encoded NADH dehydrogenase 1 [Source:HGNC Symbol;Acc:7455]
ENSSSCG00000018069	MT-ND2	chromosome.MT	1484.45	935.72	840.29	717.27	523.36	422.91		mitochondrially encoded NADH dehydrogenase 2 [Source:HGNC Symbol;Acc:7456]
ENSSSCG00000018084	MT-ND3	chromosome.MT	602.46	3184.49	3398.17	1047.86	4284.7	687.11		mitochondrially encoded NADH dehydrogenase 3 [Source:HGNC Symbol;Acc:7458]
ENSSSCG00000018087	MT-ND4	chromosome.MT	3323.96	2587.95	2670.2	2633.09	1557.03	1890.57		mitochondrially encoded NADH dehydrogenase 4 [Source:HGNC Symbol;Acc:7459]
ENSSSCG00000018081	MT-ATP6	chromosome.MT	6604.92	8044.66	7704.25	4475.73	4998.75	3068.99		mitochondrially encoded ATP synthase 6
ENSSSCG00000018075	MT-CO1	chromosome.MT	11609.9	10370.4	12296.6	7025.09	10030.9	7590.35		mitochondrially encoded cytochrome c oxidase I [Source:HGNC Symbol;Acc:7419]
ENSSSCG00000018078	MT-CO2	chromosome.MT	7648.05	8339.74	8195.92	4346.18	6513.63	2995.93		mitochondrially encoded cytochrome c oxidase II [Source:HGNC Symbol;Acc:7421]
ENSSSCG00000018082	MT-CO3	chromosome.MT	7753.64	7531.42	7618.7	4357.42	6637.78	2984.71		mitochondrially encoded cytochrome c oxidase III
ENSSSCG00000018094	MT-CYB	chromosome.MT	2752.02	4277.3	4551.76	2706.81	2911.29	2041.46		mitochondrially encoded cytochrome b [Source:HGNC Symbol;Acc:7427]
ENSSSCG00000018076	MT tRNA-1	chromosome.MT	26349.7	21767.7	18590.4	14757.5	32603.4	9381.61		Novel Mt tRNA-1
ENSSSCG00000018086	MT ND4L	chromosome.MT	974.51	2023.2	2219.96	1608.53	1006.65	1123.38		NADH-ubiquinone oxidoreductase chain 4L (EC 1.6.5.3)(NADH dehydrogenase subunit 4L) [Source:UniProtKB/Swiss-Prot;Acc:P56632]
ENSSSCG00000018080	ATP8	chromosome.MT	2774.96	2729.32	2170.26	2384.44	1925.47	1141.54		ATP8_PIG
ENSSSCG00000007585	ACTB	chromosome.3	397.23	1014.89	884.5	851.7	800.44	775.34	Genes with diverse functions	actin, beta [Source:HGNC Symbol;Acc:132]
ENSSSCG00000013746	CALR	chromosome.2	468.65	604.74	478.14	373.53	480.1	286.15		calreticulin [Source:HGNC Symbol;Acc:1455]
ENSSSCG00000017092	GPX3	chromosome.16	774.36	1026.57	975.61	689.64	865.31	656.6		glutathione peroxidase 3 (plasma) [Source:HGNC Symbol;Acc:4555]
ENSSSCG00000009668	CLU	chromosome.14	815.13	1428.27	1533.54	1165.69	1213.2	1303.92		clusterin [Source:HGNC Symbol;Acc:2095]
ENSSSCG00000000694	GAPDH	chromosome.5	764.8	973.74	948.02	584.57	969.21	616.67		glyceraldehyde-3-phosphate dehydrogenase [Source:HGNC Symbol;Acc:4141
ENSSSCG00000003046	RABAC1	chromosome.6	384.55	504.98	552.54	318.6	486.48	355.12		Rab acceptor 1 (prenylated) [Source:HGNC Symbol;Acc:9794]
ENSSSCG00000007336	NNAT	chromosome.17	6309.44	10929	11567.5	9875.31	14855.1	11643.8		neuronatin [Source:HGNC Symbol;Acc:7860]
ENSSSCG00000007045	CHGB	chromosome.17	1761.53	2370.33	1439.23	2391.26	2952.84	3014.74		chromogranin B (secretogranin 1) [Source:HGNC Symbol;Acc:1930]
ENSSSCG00000000207	TCTP	chromosome.5	2808.03	1270.49	1191.46	779.26	2340.61	1155.3		Sus scrofa translationally controlled tumor protein (TCTP), mRNA. [Source:RefSeq DNA;Acc:NM_214373] [Type: pseudogene Ensembl]
ENSSSCG00000020143	miscRNA	chromosome.6	10745.5	11821.3	14252.8	10161.1	11483.6	40653.7	miRNA genes	PREDICTED: Sus scrofa hypothetical LOC100521664, transcript variant 4 (LOC100521664), partial miscRNA. [Source:RefSeq DNA;Acc:XR_115951] [Type: miRNA ncRNA]
ENSSSCG00000020153	miRNA	chromosome.6	8046.14	7975.58	11890.7	7226.33	6433.62	46259.1		Novel miRNA-3
ENSSSCG00000020496	miRNA	chromosome.6	4414.85	6632.92	8887.78	3736.83	3677.76	26722.3		Novel miRNA-4
ENSSSCG00000020479	miRNA	chromosome.6	4005.69	9823.25	21898.2	5847.47	9756.93	55287.2		Novel miRNA-5
ENSSSCG00000020271	miRNA	chromosome.6	3751.41	4453.21	9613.13	3730.87	8489.8	30496.2		Novel miRNA-6
