# Supplementary material for: Transcriptome Profiling Identifies Differentially Expressed Genes in Postnatal Developing Pituitary Gland of Miniature Pig
Source: DNA Res. 2013 Nov 26;21(2):207–16. doi: 10.1093/dnares/dst051 (PMC3989491; doi:10.1093/dnares/dst051)
Supplement: Supplementary Data [file supp_dst051_dst051supp_table4.xls]

## Sheet: BM1
Supplementary Table S4. Gene ontology (GO) analysis with the stage-specific highly up-regulated DEGs involved in biological process at each stage with P-value ˂0.05
Stage BM1
GO_ontology	3 Term	3 GO	N	M	n	m	percent	p_value	q_value	GeneList
Biological process	cell cycle	GO:0007049	10379	347	675	61	0.0904	5.07349e-13	9.5889e-11	ENSSSCG00000014039; ENSSSCG00000004782; ENSSSCG00000004789; ENSSSCG00000009582; ENSSSCG00000011048; ENSSSCG00000009101; ENSSSCG00000009340; ENSSSCG00000009104; ENSSSCG00000003949; ENSSSCG00000000265; ENSSSCG00000013411; ENSSSCG00000015924; ENSSSCG00000000857; ENSSSCG00000011746; ENSSSCG00000010471; ENSSSCG00000006095; ENSSSCG00000017032; ENSSSCG00000015423; ENSSSCG00000013008; ENSSSCG00000016092;…
Biological process	cell cycle process	GO:0022402	10379	237	675	48	0.0711	8.83253e-13	8.34675e-11	ENSSSCG00000014039; ENSSSCG00000004782; ENSSSCG00000004789; ENSSSCG00000009582; ENSSSCG00000011048; ENSSSCG00000009340; ENSSSCG00000009104; ENSSSCG00000003949; ENSSSCG00000000265; ENSSSCG00000013411; ENSSSCG00000015924; ENSSSCG00000000857; ENSSSCG00000011746; ENSSSCG00000010471; ENSSSCG00000017032; ENSSSCG00000015423; ENSSSCG00000013008; ENSSSCG00000016092; ENSSSCG00000005995; ENSSSCG00000000217;…
Biological process	chromosome segregation	GO:0007059	10379	38	675	15	0.0222	5.12158e-09	3.22659e-07	ENSSSCG00000017473; ENSSSCG00000009104; ENSSSCG00000000265; ENSSSCG00000015924; ENSSSCG00000017032; ENSSSCG00000016092; ENSSSCG00000011731; ENSSSCG00000008125; ENSSSCG00000017011; ENSSSCG00000003931; ENSSSCG00000015604; ENSSSCG00000005999; ENSSSCG00000013332; ENSSSCG00000004518; ENSSSCG00000004749;
Biological process	cellular metabolic process	GO:0044237	10379	4597	675	369	0.5467	1.42383e-08	6.72758e-07	ENSSSCG00000004247; ENSSSCG00000017555; ENSSSCG00000010122; ENSSSCG00000003493; ENSSSCG00000003006; ENSSSCG00000007098; ENSSSCG00000006283; ENSSSCG00000005030; ENSSSCG00000017473; ENSSSCG00000001392; ENSSSCG00000013389; ENSSSCG00000004782; ENSSSCG00000009099; ENSSSCG00000000408; ENSSSCG00000004789; ENSSSCG00000001961; ENSSSCG00000010380; ENSSSCG00000010225; ENSSSCG00000002936; ENSSSCG00000004998;…
Biological process	primary metabolic process	GO:0044238	10379	4871	675	384	0.5689	5.25743e-08	1.98731e-06	ENSSSCG00000004247; ENSSSCG00000017555; ENSSSCG00000010122; ENSSSCG00000003493; ENSSSCG00000003006; ENSSSCG00000007098; ENSSSCG00000006283; ENSSSCG00000005030; ENSSSCG00000017473; ENSSSCG00000001392; ENSSSCG00000004782; ENSSSCG00000009099; ENSSSCG00000000408; ENSSSCG00000004789; ENSSSCG00000001961; ENSSSCG00000010380; ENSSSCG00000010225; ENSSSCG00000002936; ENSSSCG00000004998; ENSSSCG00000002797;…
Biological process	macromolecule metabolic process	GO:0043170	10379	4095	675	329	0.4874	2.61703e-07	8.24365e-06	ENSSSCG00000004247; ENSSSCG00000017555; ENSSSCG00000010122; ENSSSCG00000003493; ENSSSCG00000006283; ENSSSCG00000005030; ENSSSCG00000017473; ENSSSCG00000001392; ENSSSCG00000004782; ENSSSCG00000009099; ENSSSCG00000000408; ENSSSCG00000004789; ENSSSCG00000001961; ENSSSCG00000010380; ENSSSCG00000010225; ENSSSCG00000002936; ENSSSCG00000004998; ENSSSCG00000016634; ENSSSCG00000011214; ENSSSCG00000017687;…
Biological process	organelle organization	GO:0006996	10379	790	675	86	0.1274	9.79132e-07	2.64366e-05	ENSSSCG00000004247; ENSSSCG00000014039; ENSSSCG00000003493; ENSSSCG00000017473; ENSSSCG00000004782; ENSSSCG00000016634; ENSSSCG00000016811; ENSSSCG00000011048; ENSSSCG00000009101; ENSSSCG00000009340; ENSSSCG00000009104; ENSSSCG00000003949; ENSSSCG00000000522; ENSSSCG00000000265; ENSSSCG00000013411; ENSSSCG00000015924; ENSSSCG00000009692; ENSSSCG00000000857; ENSSSCG00000004809; ENSSSCG00000016408;…
Biological process	cell adhesion	GO:0007155	10379	437	675	52	0.077	1.44901e-05	0.000342329	ENSSSCG00000005030; ENSSSCG00000009361; ENSSSCG00000009099; ENSSSCG00000004789; ENSSSCG00000001500; ENSSSCG00000001056; ENSSSCG00000005699; ENSSSCG00000006736; ENSSSCG00000004012; ENSSSCG00000012121; ENSSSCG00000015405; ENSSSCG00000004809; ENSSSCG00000016408; ENSSSCG00000006659; ENSSSCG00000002795; ENSSSCG00000005750; ENSSSCG00000004484; ENSSSCG00000006857; ENSSSCG00000016848; ENSSSCG00000016174;…
Biological process	extracellular structure organization	GO:0043062	10379	108	675	19	0.0281	6.00288e-05	0.0012606	ENSSSCG00000009361; ENSSSCG00000009099; ENSSSCG00000005055; ENSSSCG00000012121; ENSSSCG00000014232; ENSSSCG00000005750; ENSSSCG00000015896; ENSSSCG00000006857; ENSSSCG00000016848; ENSSSCG00000017579; ENSSSCG00000006297; ENSSSCG00000011928; ENSSSCG00000008841; ENSSSCG00000015326; ENSSSCG00000011959; ENSSSCG00000004330; ENSSSCG00000010150; ENSSSCG00000009220; ENSSSCG00000004578;
Biological process	nitrogen compound metabolic process	GO:0006807	10379	2523	675	204	0.3022	0.000170431	0.00322114	ENSSSCG00000004247; ENSSSCG00000017555; ENSSSCG00000010122; ENSSSCG00000007098; ENSSSCG00000017473; ENSSSCG00000001392; ENSSSCG00000009099; ENSSSCG00000000408; ENSSSCG00000001961; ENSSSCG00000010225; ENSSSCG00000002936; ENSSSCG00000002797; ENSSSCG00000016634; ENSSSCG00000011880; ENSSSCG00000003409; ENSSSCG00000014977; ENSSSCG00000013321; ENSSSCG00000009340; ENSSSCG00000015689; ENSSSCG00000013302;…
Biological process	cell division	GO:0051301	10379	56	675	12	0.0178	0.000204441	0.00351266	ENSSSCG00000017473; ENSSSCG00000016658; ENSSSCG00000009340; ENSSSCG00000003949; ENSSSCG00000017032; ENSSSCG00000000217; ENSSSCG00000012757; ENSSSCG00000008431; ENSSSCG00000010896; ENSSSCG00000004518; ENSSSCG00000004749; ENSSSCG00000008540;
Biological process	cell proliferation	GO:0008283	10379	532	675	56	0.083	0.000211388	0.00332936	ENSSSCG00000004789; ENSSSCG00000016634; ENSSSCG00000011880; ENSSSCG00000016811; ENSSSCG00000014977; ENSSSCG00000009340; ENSSSCG00000013302; ENSSSCG00000011884; ENSSSCG00000000857; ENSSSCG00000003041; ENSSSCG00000000947; ENSSSCG00000016522; ENSSSCG00000005215; ENSSSCG00000004290; ENSSSCG00000013333; ENSSSCG00000007136; ENSSSCG00000000406; ENSSSCG00000012621; ENSSSCG00000005995; ENSSSCG00000000914;…
Biological process	microtubule-based process	GO:0007017	10379	168	675	23	0.0341	0.000536739	0.00780336	ENSSSCG00000009340; ENSSSCG00000000265; ENSSSCG00000015924; ENSSSCG00000010471; ENSSSCG00000004969; ENSSSCG00000007253; ENSSSCG00000012377; ENSSSCG00000006994; ENSSSCG00000012757; ENSSSCG00000014326; ENSSSCG00000010457; ENSSSCG00000017011; ENSSSCG00000015581; ENSSSCG00000003931; ENSSSCG00000008561; ENSSSCG00000015604; ENSSSCG00000006832; ENSSSCG00000013332; ENSSSCG00000004518; ENSSSCG00000001510;…
Biological process	cellular response to stimulus	GO:0051716	10379	393	675	41	0.0607	0.00174005	0.0234907	ENSSSCG00000004247; ENSSSCG00000015567; ENSSSCG00000009340; ENSSSCG00000013302; ENSSSCG00000003005; ENSSSCG00000016103; ENSSSCG00000005215; ENSSSCG00000005470; ENSSSCG00000016934; ENSSSCG00000017032; ENSSSCG00000012621; ENSSSCG00000014010; ENSSSCG00000011049; ENSSSCG00000016866; ENSSSCG00000000580; ENSSSCG00000004297; ENSSSCG00000004595; ENSSSCG00000016960; ENSSSCG00000009704; ENSSSCG00000010240;…
Biological process	cellular component disassembly	GO:0022411	10379	62	675	11	0.0163	0.00195802	0.024671	ENSSSCG00000003493; ENSSSCG00000015405; ENSSSCG00000015896; ENSSSCG00000006979; ENSSSCG00000005965; ENSSSCG00000004169; ENSSSCG00000016903; ENSSSCG00000003931; ENSSSCG00000013332; ENSSSCG00000003088; ENSSSCG00000011472;
Biological process	negative regulation of metabolic process	GO:0009892	10379	427	675	42	0.0622	0.00455165	0.0537663	ENSSSCG00000003493; ENSSSCG00000004789; ENSSSCG00000001961; ENSSSCG00000016634; ENSSSCG00000003409; ENSSSCG00000015567; ENSSSCG00000009340; ENSSSCG00000016408; ENSSSCG00000011746; ENSSSCG00000008760; ENSSSCG00000007710; ENSSSCG00000008245; ENSSSCG00000006364; ENSSSCG00000008354; ENSSSCG00000007253; ENSSSCG00000008530; ENSSSCG00000003876; ENSSSCG00000016156; ENSSSCG00000016835; ENSSSCG00000016960;…
Biological process	regulation of cellular component organization	GO:0051128	10379	209	675	24	0.0356	0.00463755	0.0515587	ENSSSCG00000003493; ENSSSCG00000009104; ENSSSCG00000000857; ENSSSCG00000004809; ENSSSCG00000005115; ENSSSCG00000005750; ENSSSCG00000015896; ENSSSCG00000008245; ENSSSCG00000007253; ENSSSCG00000005267; ENSSSCG00000006874; ENSSSCG00000005965; ENSSSCG00000007423; ENSSSCG00000009327; ENSSSCG00000002711; ENSSSCG00000009203; ENSSSCG00000006832; ENSSSCG00000003768; ENSSSCG00000015007; ENSSSCG00000004578;…
Biological process	positive regulation of lipid storage	GO:0010884	10379	6	675	3	0.0044	0.0047208	0.0495684	ENSSSCG00000015405; ENSSSCG00000009600; ENSSSCG00000006979;
Biological process	catabolic process	GO:0009056	10379	955	675	82	0.1215	0.00489422	0.0486846	ENSSSCG00000003006; ENSSSCG00000007098; ENSSSCG00000002797; ENSSSCG00000011214; ENSSSCG00000016557; ENSSSCG00000012569; ENSSSCG00000003949; ENSSSCG00000013302; ENSSSCG00000000265; ENSSSCG00000006647; ENSSSCG00000003018; ENSSSCG00000015332; ENSSSCG00000014997; ENSSSCG00000000857; ENSSSCG00000015405; ENSSSCG00000017264; ENSSSCG00000000576; ENSSSCG00000011233; ENSSSCG00000003776; ENSSSCG00000007710;…
Biological process	negative regulation of biological process	GO:0048519	10379	957	675	82	0.1215	0.00516771	0.0488348	ENSSSCG00000003493; ENSSSCG00000004789; ENSSSCG00000001961; ENSSSCG00000016634; ENSSSCG00000011880; ENSSSCG00000003409; ENSSSCG00000015567; ENSSSCG00000009340; ENSSSCG00000009104; ENSSSCG00000013302; ENSSSCG00000014997; ENSSSCG00000000857; ENSSSCG00000016408; ENSSSCG00000011746; ENSSSCG00000000947; ENSSSCG00000008760; ENSSSCG00000007710; ENSSSCG00000016103; ENSSSCG00000005215; ENSSSCG00000015896;…
Biological process	viral reproductive process	GO:0022415	10379	36	675	7	0.0104	0.00759447	0.0683503	ENSSSCG00000003409; ENSSSCG00000012138; ENSSSCG00000016638; ENSSSCG00000000547; ENSSSCG00000001533; ENSSSCG00000012639; ENSSSCG00000011491;
Biological process	establishment of organelle localization	GO:0051656	10379	28	675	6	0.0089	0.00812385	0.0697913	ENSSSCG00000003520; ENSSSCG00000017011; ENSSSCG00000008561; ENSSSCG00000013332; ENSSSCG00000004749; ENSSSCG00000017260;
Biological process	negative regulation of cellular process	GO:0048523	10379	869	675	74	0.1096	0.00900118	0.0739662	ENSSSCG00000003493; ENSSSCG00000004789; ENSSSCG00000001961; ENSSSCG00000016634; ENSSSCG00000011880; ENSSSCG00000003409; ENSSSCG00000015567; ENSSSCG00000009340; ENSSSCG00000009104; ENSSSCG00000013302; ENSSSCG00000014997; ENSSSCG00000000857; ENSSSCG00000016408; ENSSSCG00000011746; ENSSSCG00000000947; ENSSSCG00000008760; ENSSSCG00000007710; ENSSSCG00000016103; ENSSSCG00000005215; ENSSSCG00000015896;…
Biological process	maintenance of location	GO:0051235	10379	56	675	9	0.0133	0.00952593	0.0750167	ENSSSCG00000008245; ENSSSCG00000010249; ENSSSCG00000009600; ENSSSCG00000011297; ENSSSCG00000004193; ENSSSCG00000009203; ENSSSCG00000010896; ENSSSCG00000003088; ENSSSCG00000012517;
Biological process	multicellular organismal metabolic process	GO:0044236	10379	21	675	5	0.0074	0.00974258	0.0736539	ENSSSCG00000005750; ENSSSCG00000017579; ENSSSCG00000016866; ENSSSCG00000005090; ENSSSCG00000002385;
Biological process	anatomical structure development	GO:0048856	10379	1444	675	115	0.1704	0.0102221	0.0743066	ENSSSCG00000016035; ENSSSCG00000009361; ENSSSCG00000004789; ENSSSCG00000001478; ENSSSCG00000016634; ENSSSCG00000011880; ENSSSCG00000014977; ENSSSCG00000009340; ENSSSCG00000012347; ENSSSCG00000001456; ENSSSCG00000011884; ENSSSCG00000004029; ENSSSCG00000016646; ENSSSCG00000005055; ENSSSCG00000000857; ENSSSCG00000014232; ENSSSCG00000015405; ENSSSCG00000004809; ENSSSCG00000016408; ENSSSCG00000011746;…
Biological process	response to endogenous stimulus	GO:0009719	10379	109	675	14	0.0207	0.0108557	0.0759899	ENSSSCG00000016634; ENSSSCG00000009340; ENSSSCG00000011884; ENSSSCG00000005215; ENSSSCG00000006821; ENSSSCG00000016866; ENSSSCG00000004297; ENSSSCG00000009704; ENSSSCG00000015873; ENSSSCG00000000602; ENSSSCG00000004193; ENSSSCG00000009327; ENSSSCG00000003909; ENSSSCG00000002385;
Biological process	positive regulation of viral reproduction	GO:0048524	10379	8	675	3	0.0044	0.0119798	0.0808633	ENSSSCG00000003409; ENSSSCG00000016638; ENSSSCG00000001533;
Biological process	positive regulation of cellular process	GO:0048522	10379	1042	675	85	0.1259	0.0152777	0.0995684	ENSSSCG00000017473; ENSSSCG00000004789; ENSSSCG00000016634; ENSSSCG00000011880; ENSSSCG00000016811; ENSSSCG00000015567; ENSSSCG00000009340; ENSSSCG00000013302; ENSSSCG00000001456; ENSSSCG00000011884; ENSSSCG00000000857; ENSSSCG00000009389; ENSSSCG00000015405; ENSSSCG00000004809; ENSSSCG00000000947; ENSSSCG00000004699; ENSSSCG00000007710; ENSSSCG00000005215; ENSSSCG00000004290; ENSSSCG00000006578;…
Biological process	biosynthetic process	GO:0009058	10379	2672	675	198	0.2933	0.0162438	0.102336	ENSSSCG00000010122; ENSSSCG00000003006; ENSSSCG00000017473; ENSSSCG00000001392; ENSSSCG00000000408; ENSSSCG00000004789; ENSSSCG00000001961; ENSSSCG00000010225; ENSSSCG00000002936; ENSSSCG00000002797; ENSSSCG00000016634; ENSSSCG00000017687; ENSSSCG00000011880; ENSSSCG00000009502; ENSSSCG00000003409; ENSSSCG00000010554; ENSSSCG00000015567; ENSSSCG00000014977; ENSSSCG00000013321; ENSSSCG00000009340;…
Biological process	organic ether metabolic process	GO:0018904	10379	33	675	6	0.0089	0.0181376	0.110581	ENSSSCG00000016634; ENSSSCG00000013302; ENSSSCG00000009600; ENSSSCG00000011297; ENSSSCG00000003088; ENSSSCG00000014863;
Biological process	oxidation reduction	GO:0055114	10379	336	675	32	0.0474	0.0189207	0.111751	ENSSSCG00000003006; ENSSSCG00000013389; ENSSSCG00000010554; ENSSSCG00000015930; ENSSSCG00000013302; ENSSSCG00000008463; ENSSSCG00000014232; ENSSSCG00000000576; ENSSSCG00000003776; ENSSSCG00000017383; ENSSSCG00000014219; ENSSSCG00000008237; ENSSSCG00000009699; ENSSSCG00000016156; ENSSSCG00000015267; ENSSSCG00000000414; ENSSSCG00000000214; ENSSSCG00000011689; ENSSSCG00000013366; ENSSSCG00000016714;…
Biological process	positive regulation of biological process	GO:0048518	10379	1152	675	92	0.1363	0.0198421	0.113641	ENSSSCG00000017473; ENSSSCG00000004789; ENSSSCG00000016634; ENSSSCG00000011880; ENSSSCG00000016811; ENSSSCG00000003409; ENSSSCG00000015567; ENSSSCG00000009340; ENSSSCG00000013302; ENSSSCG00000001456; ENSSSCG00000011884; ENSSSCG00000015332; ENSSSCG00000000857; ENSSSCG00000009389; ENSSSCG00000015405; ENSSSCG00000004809; ENSSSCG00000003041; ENSSSCG00000000947; ENSSSCG00000004699; ENSSSCG00000007710;…
Biological process	developmental maturation	GO:0021700	10379	64	675	9	0.0133	0.0218867	0.121664	ENSSSCG00000014977; ENSSSCG00000009340; ENSSSCG00000012536; ENSSSCG00000004241; ENSSSCG00000012495; ENSSSCG00000000115; ENSSSCG00000002866; ENSSSCG00000015443; ENSSSCG00000004077;
Biological process	interspecies interaction between organisms	GO:0044419	10379	44	675	7	0.0104	0.0222764	0.120293	ENSSSCG00000003409; ENSSSCG00000012138; ENSSSCG00000000547; ENSSSCG00000006832; ENSSSCG00000001533; ENSSSCG00000012639; ENSSSCG00000011491;
Biological process	multicellular organismal development	GO:0007275	10379	1551	675	119	0.1763	0.0262758	0.137948	ENSSSCG00000016035; ENSSSCG00000017473; ENSSSCG00000009361; ENSSSCG00000004789; ENSSSCG00000014071; ENSSSCG00000001478; ENSSSCG00000016634; ENSSSCG00000011880; ENSSSCG00000014977; ENSSSCG00000009340; ENSSSCG00000012347; ENSSSCG00000001456; ENSSSCG00000011884; ENSSSCG00000004029; ENSSSCG00000016646; ENSSSCG00000005055; ENSSSCG00000000857; ENSSSCG00000014232; ENSSSCG00000015405; ENSSSCG00000004809;…
Biological process	membrane organization	GO:0016044	10379	158	675	17	0.0252	0.0277713	0.141859	ENSSSCG00000004789; ENSSSCG00000015405; ENSSSCG00000005750; ENSSSCG00000016866; ENSSSCG00000005267; ENSSSCG00000015723; ENSSSCG00000008971; ENSSSCG00000006979; ENSSSCG00000016857; ENSSSCG00000011848; ENSSSCG00000009203; ENSSSCG00000008745; ENSSSCG00000016033; ENSSSCG00000006930; ENSSSCG00000003088; ENSSSCG00000003672; ENSSSCG00000004578;
Biological process	cell death	GO:0008219	10379	513	675	44	0.0652	0.0351113	0.174632	ENSSSCG00000017555; ENSSSCG00000004789; ENSSSCG00000009340; ENSSSCG00000013302; ENSSSCG00000014997; ENSSSCG00000000857; ENSSSCG00000016408; ENSSSCG00000011746; ENSSSCG00000006763; ENSSSCG00000016103; ENSSSCG00000016134; ENSSSCG00000005215; ENSSSCG00000013333; ENSSSCG00000000492; ENSSSCG00000006364; ENSSSCG00000014010; ENSSSCG00000000914; ENSSSCG00000010249; ENSSSCG00000003876; ENSSSCG00000016835;…
Biological process	establishment of RNA localization	GO:0051236	10379	20	675	4	0.0059	0.0373002	0.180763	ENSSSCG00000004029; ENSSSCG00000000486; ENSSSCG00000012639; ENSSSCG00000011491;
Biological process	regulation of viral reproduction	GO:0050792	10379	12	675	3	0.0044	0.0387404	0.183048	ENSSSCG00000003409; ENSSSCG00000016638; ENSSSCG00000001533;
Biological process	negative regulation of cellular component organization	GO:0051129	10379	71	675	9	0.0133	0.0397359	0.183173	ENSSSCG00000003493; ENSSSCG00000009104; ENSSSCG00000015896; ENSSSCG00000008245; ENSSSCG00000007253; ENSSSCG00000009327; ENSSSCG00000009203; ENSSSCG00000015007; ENSSSCG00000012517;
Biological process	reproductive process	GO:0022414	10379	377	675	33	0.0489	0.0492148	0.221467	ENSSSCG00000001478; ENSSSCG00000016634; ENSSSCG00000011880; ENSSSCG00000003409; ENSSSCG00000014977; ENSSSCG00000009340; ENSSSCG00000000857; ENSSSCG00000011000; ENSSSCG00000012621; ENSSSCG00000012138; ENSSSCG00000000217; ENSSSCG00000009699; ENSSSCG00000011563; ENSSSCG00000009610; ENSSSCG00000004297; ENSSSCG00000009704; ENSSSCG00000008841; ENSSSCG00000012757; ENSSSCG00000004330; ENSSSCG00000014297;…
Biological process	cell motility	GO:0048870	10379	311	675	28	0.0415	0.0496422	0.218195	ENSSSCG00000001866; ENSSSCG00000004789; ENSSSCG00000000857; ENSSSCG00000011213; ENSSSCG00000005750; ENSSSCG00000015896; ENSSSCG00000015479; ENSSSCG00000011000; ENSSSCG00000014117; ENSSSCG00000008530; ENSSSCG00000004241; ENSSSCG00000006862; ENSSSCG00000004595; ENSSSCG00000008917; ENSSSCG00000008841; ENSSSCG00000012757; ENSSSCG00000005096; ENSSSCG00000004303; ENSSSCG00000008433; ENSSSCG00000004425;…
Biological process	negative regulation of growth	GO:0045926	10379	52	675	7	0.0104	0.0499401	0.214516	ENSSSCG00000011880; ENSSSCG00000003876; ENSSSCG00000004297; ENSSSCG00000000602; ENSSSCG00000004193; ENSSSCG00000005096; ENSSSCG00000006832;
#N is number of genes which are annotated to this ontology
#M is number of genes which are annotated to this term
#n is number of Stage-specifc higly up-regulated DEGs which are annotated to this ontology
#m is number of Stage-specifc higly up-regulated DEGs which are annotated to this term

## Sheet: BM4
Supplementary Table S4. Gene ontology (GO) analysis with the stage-specific highly up-regulated DEGs involved in biological process at each stage with P-value ˂0.05
Stage BM4
GO_ontology	3 Term	3 GO	N	M	n	m	percent	p_value	q_value	GeneList
Biological process	behavior	GO:0007610	10379	270	33	4	0.1212	0.0101248	0.93148	ENSSSCG00000011277; ENSSSCG00000011524; ENSSSCG00000001589; ENSSSCG00000009947;
Biological process	lymphocyte costimulation	GO:0031294	10379	7	33	1	0.0303	0.0220516	1.01437	ENSSSCG00000013115;
#N is number of genes which are annotated to this ontology
#M is number of genes which are annotated to this term
#n is number of Stage-specifc higly up-regulated DEGs which are annotated to this ontology
#m is number of Stage-specifc higly up-regulated DEGs which are annotated to this term

## Sheet: BM6
Supplementary Table S4. Gene ontology (GO) analysis with the stage-specific highly up-regulated DEGs involved in biological process at each stage with P-value ˂0.05
Stage BM6
GO_ontology	3 Term	3 GO	N	M	n	m	percent	p_value	q_value	GeneList
Biological process	reproductive cellular process	GO:0048610	10379	10	100	2	0.02	0.0039327	0.542712	ENSSSCG00000014799; ENSSSCG00000016192;
Biological process	system process	GO:0003008	10379	473	100	11	0.11	0.00570011	0.393308	ENSSSCG00000007849; ENSSSCG00000009630; ENSSSCG00000010224; ENSSSCG00000016314; ENSSSCG00000002029; ENSSSCG00000001920; ENSSSCG00000016972; ENSSSCG00000007163; ENSSSCG00000013628; ENSSSCG00000015579; ENSSSCG00000007527;
Biological process	cellular component morphogenesis	GO:0032989	10379	262	100	7	0.07	0.0131683	0.605742	ENSSSCG00000006852; ENSSSCG00000006329; ENSSSCG00000010224; ENSSSCG00000004336; ENSSSCG00000002675; ENSSSCG00000004856; ENSSSCG00000012390;
Biological process	cell projection organization	GO:0030030	10379	235	100	6	0.06	0.0258311	0.891174	ENSSSCG00000006852; ENSSSCG00000006329; ENSSSCG00000010224; ENSSSCG00000004336; ENSSSCG00000002675; ENSSSCG00000012390;
Biological process	molting cycle	GO:0042303	10379	31	100	2	0.02	0.0356525	0.984009	ENSSSCG00000016892; ENSSSCG00000015579;
Biological process	regulation of biological quality	GO:0065008	10379	1055	100	16	0.16	0.0444116	1.02147	ENSSSCG00000006329; ENSSSCG00000007849; ENSSSCG00000007083; ENSSSCG00000010224; ENSSSCG00000016314; ENSSSCG00000002029; ENSSSCG00000014799; ENSSSCG00000007610; ENSSSCG00000003510; ENSSSCG00000016972; ENSSSCG00000007163; ENSSSCG00000016900; ENSSSCG00000013628; ENSSSCG00000008461; ENSSSCG00000015579; ENSSSCG00000007527;
Biological process	regulation of multicellular organismal process	GO:0051239 & multicellular organismal process	10379	488	100	9	0.09	0.0452965	0.833455	ENSSSCG00000006329; ENSSSCG00000016892; ENSSSCG00000007880; ENSSSCG00000010224; ENSSSCG00000002029; ENSSSCG00000001920; ENSSSCG00000016972; ENSSSCG00000012051; ENSSSCG00000007527;
Biological process	anatomical structure morphogenesis	GO:0009653	10379	814	100	13	0.13	0.0482815	0.740317	ENSSSCG00000006852; ENSSSCG00000006329; ENSSSCG00000016892; ENSSSCG00000007880; ENSSSCG00000010224; ENSSSCG00000002029; ENSSSCG00000004336; ENSSSCG00000009445; ENSSSCG00000002675; ENSSSCG00000009022; ENSSSCG00000004856; ENSSSCG00000012051; ENSSSCG00000012390;
#N is number of genes which are annotated to this ontology
#M is number of genes which are annotated to this term
#n is number of Stage-specifc higly up-regulated DEGs which are annotated to this ontology
#m is number of Stage-specifc higly up-regulated DEGs which are annotated to this term

## Sheet: TN1
Supplementary Table S4. Gene ontology (GO) analysis with the stage-specific highly up-regulated DEGs involved in biological process at each stage with P-value ˂0.05
Stage TN1
GO_ontology	3 Term	3 GO	N	M	n	m	percent	p_value	q_value	GeneList
Biological process	multicellular organismal development	GO:0007275	10379	1551	776	169	0.2178	7.72968e-08	1.50729e-05	ENSSSCG00000016035; ENSSSCG00000015098; ENSSSCG00000017095; ENSSSCG00000016420; ENSSSCG00000016204; ENSSSCG00000016650; ENSSSCG00000011646; ENSSSCG00000016547; ENSSSCG00000002383; ENSSSCG00000011346; ENSSSCG00000005268; ENSSSCG00000013248; ENSSSCG00000015379; ENSSSCG00000004176; ENSSSCG00000003702; ENSSSCG00000011754; ENSSSCG00000004290; ENSSSCG00000003887; ENSSSCG00000006857; ENSSSCG00000005400;…
Biological process	cell adhesion	GO:0007155	10379	437	776	64	0.0825	1.15089e-07	1.12212e-05	ENSSSCG00000013655; ENSSSCG00000017357; ENSSSCG00000006687; ENSSSCG00000001091; ENSSSCG00000006857; ENSSSCG00000017579; ENSSSCG00000018056; ENSSSCG00000017204; ENSSSCG00000016028; ENSSSCG00000010653; ENSSSCG00000015045; ENSSSCG00000003514; ENSSSCG00000013222; ENSSSCG00000004490; ENSSSCG00000005751; ENSSSCG00000015445; ENSSSCG00000003622; ENSSSCG00000017306; ENSSSCG00000014377; ENSSSCG00000004192;…
Biological process	anatomical structure development	GO:0048856	10379	1444	776	151	0.1946	5.42801e-06	0.000352821	ENSSSCG00000016035; ENSSSCG00000015098; ENSSSCG00000017095; ENSSSCG00000016420; ENSSSCG00000016204; ENSSSCG00000016650; ENSSSCG00000011646; ENSSSCG00000016547; ENSSSCG00000002383; ENSSSCG00000011346; ENSSSCG00000005268; ENSSSCG00000013248; ENSSSCG00000003702; ENSSSCG00000011754; ENSSSCG00000004290; ENSSSCG00000003887; ENSSSCG00000006857; ENSSSCG00000005400; ENSSSCG00000004607; ENSSSCG00000012585;…
Biological process	anatomical structure morphogenesis	GO:0009653	10379	814	776	91	0.1173	4.88532e-05	0.00238159	ENSSSCG00000016035; ENSSSCG00000017095; ENSSSCG00000016420; ENSSSCG00000016204; ENSSSCG00000011346; ENSSSCG00000005268; ENSSSCG00000013248; ENSSSCG00000003702; ENSSSCG00000004290; ENSSSCG00000006857; ENSSSCG00000012585; ENSSSCG00000017579; ENSSSCG00000017424; ENSSSCG00000011785; ENSSSCG00000008937; ENSSSCG00000002440; ENSSSCG00000006108; ENSSSCG00000003521; ENSSSCG00000013335; ENSSSCG00000010770;…
Biological process	extracellular structure organization	GO:0043062	10379	108	776	20	0.0258	0.000127031	0.00495422	ENSSSCG00000016204; ENSSSCG00000011646; ENSSSCG00000002669; ENSSSCG00000013248; ENSSSCG00000011754; ENSSSCG00000006857; ENSSSCG00000010272; ENSSSCG00000017579; ENSSSCG00000006940; ENSSSCG00000010150; ENSSSCG00000014316; ENSSSCG00000013754; ENSSSCG00000014232; ENSSSCG00000015896; ENSSSCG00000016848; ENSSSCG00000008841; ENSSSCG00000015326; ENSSSCG00000016245; ENSSSCG00000012437; ENSSSCG00000005494;
Biological process	cellular developmental process	GO:0048869	10379	987	776	97	0.125	0.00259781	0.0844287	ENSSSCG00000017095; ENSSSCG00000016420; ENSSSCG00000016204; ENSSSCG00000011646; ENSSSCG00000011346; ENSSSCG00000005268; ENSSSCG00000013248; ENSSSCG00000003702; ENSSSCG00000004290; ENSSSCG00000003887; ENSSSCG00000006857; ENSSSCG00000005400; ENSSSCG00000010942; ENSSSCG00000012585; ENSSSCG00000007608; ENSSSCG00000015419; ENSSSCG00000017579; ENSSSCG00000011049; ENSSSCG00000017424; ENSSSCG00000011785;…
Biological process	primary metabolic process	GO:0044238	10379	4871	776	401	0.5168	0.00333394	0.0928742	ENSSSCG00000017555; ENSSSCG00000010122; ENSSSCG00000013870; ENSSSCG00000002317; ENSSSCG00000010863; ENSSSCG00000011684; ENSSSCG00000010391; ENSSSCG00000009502; ENSSSCG00000016420; ENSSSCG00000010554; ENSSSCG00000016204; ENSSSCG00000016650; ENSSSCG00000013655; ENSSSCG00000009765; ENSSSCG00000002383; ENSSSCG00000011059; ENSSSCG00000017165; ENSSSCG00000004052; ENSSSCG00000016810; ENSSSCG00000013648;…
Biological process	microtubule-based process	GO:0007017	10379	168	776	23	0.0296	0.00337907	0.0823649	ENSSSCG00000005486; ENSSSCG00000009765; ENSSSCG00000015924; ENSSSCG00000015379; ENSSSCG00000010879; ENSSSCG00000006108; ENSSSCG00000011144; ENSSSCG00000004423; ENSSSCG00000000439; ENSSSCG00000009340; ENSSSCG00000008697; ENSSSCG00000001840; ENSSSCG00000007293; ENSSSCG00000010471; ENSSSCG00000001361; ENSSSCG00000017963; ENSSSCG00000000194; ENSSSCG00000003931; ENSSSCG00000005173; ENSSSCG00000003697;…
Biological process	interspecies interaction between organisms	GO:0044419	10379	44	776	9	0.0116	0.00458759	0.0993978	ENSSSCG00000013655; ENSSSCG00000002279; ENSSSCG00000001826; ENSSSCG00000001849; ENSSSCG00000008866; ENSSSCG00000011768; ENSSSCG00000000687; ENSSSCG00000015886; ENSSSCG00000008948;
Biological process	response to external stimulus	GO:0009605	10379	480	776	51	0.0657	0.00646184	0.126006	ENSSSCG00000015098; ENSSSCG00000009399; ENSSSCG00000002383; ENSSSCG00000002279; ENSSSCG00000006416; ENSSSCG00000015867; ENSSSCG00000013248; ENSSSCG00000011754; ENSSSCG00000005400; ENSSSCG00000012443; ENSSSCG00000003811; ENSSSCG00000001536; ENSSSCG00000006403; ENSSSCG00000011951; ENSSSCG00000013551; ENSSSCG00000002368; ENSSSCG00000017548; ENSSSCG00000011377; ENSSSCG00000013089; ENSSSCG00000003539;…
Biological process	anatomical structure formation involved in morphogenesis	GO:0048646	10379	261	776	31	0.0399	0.00678159	0.120219	ENSSSCG00000017095; ENSSSCG00000016204; ENSSSCG00000003702; ENSSSCG00000017579; ENSSSCG00000003521; ENSSSCG00000010770; ENSSSCG00000013551; ENSSSCG00000001849; ENSSSCG00000004192; ENSSSCG00000006940; ENSSSCG00000015744; ENSSSCG00000012026; ENSSSCG00000008122; ENSSSCG00000010224; ENSSSCG00000013572; ENSSSCG00000001695; ENSSSCG00000013754; ENSSSCG00000008697; ENSSSCG00000014171; ENSSSCG00000014117;…
Biological process	macromolecule metabolic process	GO:0043170	10379	4095	776	339	0.4369	0.00697656	0.113369	ENSSSCG00000017555; ENSSSCG00000010122; ENSSSCG00000013870; ENSSSCG00000002317; ENSSSCG00000010863; ENSSSCG00000011684; ENSSSCG00000010391; ENSSSCG00000009502; ENSSSCG00000016204; ENSSSCG00000016650; ENSSSCG00000013655; ENSSSCG00000009765; ENSSSCG00000002383; ENSSSCG00000011059; ENSSSCG00000017165; ENSSSCG00000004052; ENSSSCG00000016810; ENSSSCG00000013648; ENSSSCG00000001948; ENSSSCG00000007934;…
Biological process	cellular response to stimulus	GO:0051716	10379	393	776	43	0.0554	0.00722308	0.108346	ENSSSCG00000002775; ENSSSCG00000010391; ENSSSCG00000002383; ENSSSCG00000011754; ENSSSCG00000004473; ENSSSCG00000002546; ENSSSCG00000010942; ENSSSCG00000011049; ENSSSCG00000003256; ENSSSCG00000000958; ENSSSCG00000009533; ENSSSCG00000010240; ENSSSCG00000014793; ENSSSCG00000011579; ENSSSCG00000011377; ENSSSCG00000006127; ENSSSCG00000010865; ENSSSCG00000006162; ENSSSCG00000000912; ENSSSCG00000016678;…
Biological process	maintenance of location	GO:0051235	10379	56	776	10	0.0129	0.00787579	0.109698	ENSSSCG00000011579; ENSSSCG00000010896; ENSSSCG00000012119; ENSSSCG00000004668; ENSSSCG00000000006; ENSSSCG00000011681; ENSSSCG00000000687; ENSSSCG00000008948; ENSSSCG00000009382; ENSSSCG00000003697;
Biological process	reproductive developmental process	GO:0003006	10379	130	776	18	0.0232	0.00793588	0.103166	ENSSSCG00000016650; ENSSSCG00000017424; ENSSSCG00000003521; ENSSSCG00000013335; ENSSSCG00000000271; ENSSSCG00000012026; ENSSSCG00000016892; ENSSSCG00000001695; ENSSSCG00000009340; ENSSSCG00000007529; ENSSSCG00000006221; ENSSSCG00000005304; ENSSSCG00000008841; ENSSSCG00000006231; ENSSSCG00000013297; ENSSSCG00000006247; ENSSSCG00000007501; ENSSSCG00000005494;
Biological process	cell cycle process	GO:0022402	10379	237	776	28	0.0361	0.0104596	0.127477	ENSSSCG00000015924; ENSSSCG00000003654; ENSSSCG00000006108; ENSSSCG00000016991; ENSSSCG00000015284; ENSSSCG00000009340; ENSSSCG00000010471; ENSSSCG00000001361; ENSSSCG00000011731; ENSSSCG00000007529; ENSSSCG00000004167; ENSSSCG00000015576; ENSSSCG00000003576; ENSSSCG00000008241; ENSSSCG00000006709; ENSSSCG00000014966; ENSSSCG00000015215; ENSSSCG00000000399; ENSSSCG00000003657; ENSSSCG00000005173;…
Biological process	regulation of biological quality	GO:0065008	10379	1055	776	98	0.1263	0.012349	0.14165	ENSSSCG00000015098; ENSSSCG00000010391; ENSSSCG00000009399; ENSSSCG00000002279; ENSSSCG00000015867; ENSSSCG00000013248; ENSSSCG00000011754; ENSSSCG00000003887; ENSSSCG00000003811; ENSSSCG00000001536; ENSSSCG00000010942; ENSSSCG00000011049; ENSSSCG00000017424; ENSSSCG00000007466; ENSSSCG00000004596; ENSSSCG00000010653; ENSSSCG00000017118; ENSSSCG00000002440; ENSSSCG00000003521; ENSSSCG00000015543;…
Biological process	pattern specification process	GO:0007389	10379	212	776	25	0.0322	0.0153151	0.165914	ENSSSCG00000017095; ENSSSCG00000016204; ENSSSCG00000013248; ENSSSCG00000015379; ENSSSCG00000004290; ENSSSCG00000005902; ENSSSCG00000005783; ENSSSCG00000015744; ENSSSCG00000003539; ENSSSCG00000016892; ENSSSCG00000010224; ENSSSCG00000001695; ENSSSCG00000015269; ENSSSCG00000008697; ENSSSCG00000016075; ENSSSCG00000012705; ENSSSCG00000015621; ENSSSCG00000008241; ENSSSCG00000006709; ENSSSCG00000010838;…
Biological process	determination of adult life span	GO:0008340	10379	8	776	3	0.0039	0.0175351	0.179966	ENSSSCG00000009533; ENSSSCG00000008697; ENSSSCG00000015732;
Biological process	multicellular organism growth	GO:0035264	10379	63	776	10	0.0129	0.0176765	0.172346	ENSSSCG00000016204; ENSSSCG00000011754; ENSSSCG00000009533; ENSSSCG00000008888; ENSSSCG00000010274; ENSSSCG00000006231; ENSSSCG00000010426; ENSSSCG00000010631; ENSSSCG00000006247; ENSSSCG00000016569;
Biological process	cell cycle	GO:0007049	10379	347	776	37	0.0477	0.0176847	0.164215	ENSSSCG00000015924; ENSSSCG00000006095; ENSSSCG00000002429; ENSSSCG00000003654; ENSSSCG00000006108; ENSSSCG00000016991; ENSSSCG00000000727; ENSSSCG00000009790; ENSSSCG00000006127; ENSSSCG00000015284; ENSSSCG00000009340; ENSSSCG00000005447; ENSSSCG00000007293; ENSSSCG00000010471; ENSSSCG00000016062; ENSSSCG00000001361; ENSSSCG00000011731; ENSSSCG00000007529; ENSSSCG00000004167; ENSSSCG00000015576;…
Biological process	developmental maturation	GO:0021700	10379	64	776	10	0.0129	0.019596	0.173692	ENSSSCG00000016204; ENSSSCG00000011579; ENSSSCG00000001695; ENSSSCG00000013754; ENSSSCG00000000700; ENSSSCG00000009340; ENSSSCG00000016371; ENSSSCG00000015871; ENSSSCG00000015579; ENSSSCG00000015732;
Biological process	response to stress	GO:0006950	10379	990	776	91	0.1173	0.0202052	0.171305	ENSSSCG00000017555; ENSSSCG00000015098; ENSSSCG00000010391; ENSSSCG00000009399; ENSSSCG00000016420; ENSSSCG00000002383; ENSSSCG00000005136; ENSSSCG00000002279; ENSSSCG00000006416; ENSSSCG00000015867; ENSSSCG00000011877; ENSSSCG00000013248; ENSSSCG00000011754; ENSSSCG00000002546; ENSSSCG00000003811; ENSSSCG00000001536; ENSSSCG00000010942; ENSSSCG00000011049; ENSSSCG00000006403; ENSSSCG00000010653;…
Biological process	establishment of localization	GO:0051234	10379	1874	776	162	0.2088	0.0202681	0.164678	ENSSSCG00000010540; ENSSSCG00000009496; ENSSSCG00000016541; ENSSSCG00000016650; ENSSSCG00000017153; ENSSSCG00000011346; ENSSSCG00000016948; ENSSSCG00000013885; ENSSSCG00000007033; ENSSSCG00000011754; ENSSSCG00000016292; ENSSSCG00000014359; ENSSSCG00000016200; ENSSSCG00000013537; ENSSSCG00000005400; ENSSSCG00000012443; ENSSSCG00000003594; ENSSSCG00000007608; ENSSSCG00000007926; ENSSSCG00000004634;…
Biological process	cellular component morphogenesis	GO:0032989	10379	262	776	29	0.0374	0.0212605	0.165832	ENSSSCG00000017095; ENSSSCG00000011346; ENSSSCG00000012585; ENSSSCG00000017424; ENSSSCG00000011785; ENSSSCG00000003521; ENSSSCG00000010770; ENSSSCG00000015445; ENSSSCG00000017548; ENSSSCG00000011377; ENSSSCG00000015744; ENSSSCG00000006329; ENSSSCG00000008340; ENSSSCG00000010224; ENSSSCG00000001695; ENSSSCG00000013754; ENSSSCG00000014876; ENSSSCG00000015403; ENSSSCG00000002388; ENSSSCG00000004526;…
Biological process	cell junction organization	GO:0034330	10379	30	776	6	0.0077	0.0216195	0.162146	ENSSSCG00000017306; ENSSSCG00000015744; ENSSSCG00000001025; ENSSSCG00000016174; ENSSSCG00000011745; ENSSSCG00000010494;
Biological process	embryonic development	GO:0009790	10379	480	776	48	0.0619	0.0227922	0.16461	ENSSSCG00000017095; ENSSSCG00000016420; ENSSSCG00000016204; ENSSSCG00000013248; ENSSSCG00000003702; ENSSSCG00000004290; ENSSSCG00000006857; ENSSSCG00000017579; ENSSSCG00000005902; ENSSSCG00000003521; ENSSSCG00000014894; ENSSSCG00000005783; ENSSSCG00000006940; ENSSSCG00000006127; ENSSSCG00000015744; ENSSSCG00000006645; ENSSSCG00000001695; ENSSSCG00000017473; ENSSSCG00000009340; ENSSSCG00000014876;…
Biological process	reproductive process	GO:0022414	10379	377	776	39	0.0503	0.023552	0.164023	ENSSSCG00000016204; ENSSSCG00000016650; ENSSSCG00000013655; ENSSSCG00000011754; ENSSSCG00000010942; ENSSSCG00000017424; ENSSSCG00000010653; ENSSSCG00000003521; ENSSSCG00000013335; ENSSSCG00000000271; ENSSSCG00000008842; ENSSSCG00000009747; ENSSSCG00000015767; ENSSSCG00000012026; ENSSSCG00000016892; ENSSSCG00000005589; ENSSSCG00000001695; ENSSSCG00000000700; ENSSSCG00000014319; ENSSSCG00000011747;…
Biological process	molting cycle	GO:0042303	10379	31	776	6	0.0077	0.0251663	0.169221	ENSSSCG00000013248; ENSSSCG00000017548; ENSSSCG00000016892; ENSSSCG00000015579; ENSSSCG00000017462; ENSSSCG00000012437;
Biological process	system process	GO:0003008	10379	473	776	47	0.0606	0.0265886	0.172826	ENSSSCG00000010391; ENSSSCG00000011059; ENSSSCG00000011754; ENSSSCG00000005400; ENSSSCG00000009136; ENSSSCG00000017579; ENSSSCG00000014027; ENSSSCG00000015445; ENSSSCG00000011579; ENSSSCG00000013376; ENSSSCG00000013078; ENSSSCG00000017254; ENSSSCG00000016929; ENSSSCG00000006127; ENSSSCG00000008140; ENSSSCG00000008866; ENSSSCG00000017725; ENSSSCG00000006890; ENSSSCG00000010224; ENSSSCG00000007180;…
Biological process	positive regulation of metabolic process	GO:0009893	10379	591	776	57	0.0735	0.0267427	0.16822	ENSSSCG00000010391; ENSSSCG00000016204; ENSSSCG00000002383; ENSSSCG00000005268; ENSSSCG00000003702; ENSSSCG00000007608; ENSSSCG00000003256; ENSSSCG00000005902; ENSSSCG00000000958; ENSSSCG00000013551; ENSSSCG00000010240; ENSSSCG00000010814; ENSSSCG00000009094; ENSSSCG00000011579; ENSSSCG00000000727; ENSSSCG00000008388; ENSSSCG00000013078; ENSSSCG00000002792; ENSSSCG00000006127; ENSSSCG00000008866;…
Biological process	transport	GO:0006810	10379	1857	776	159	0.2049	0.0292293	0.178116	ENSSSCG00000010540; ENSSSCG00000009496; ENSSSCG00000016541; ENSSSCG00000016650; ENSSSCG00000017153; ENSSSCG00000011346; ENSSSCG00000016948; ENSSSCG00000013885; ENSSSCG00000007033; ENSSSCG00000011754; ENSSSCG00000016292; ENSSSCG00000014359; ENSSSCG00000016200; ENSSSCG00000013537; ENSSSCG00000005400; ENSSSCG00000012443; ENSSSCG00000003594; ENSSSCG00000007608; ENSSSCG00000007926; ENSSSCG00000004634;…
Biological process	nitrogen compound metabolic process	GO:0006807	10379	2523	776	211	0.2719	0.0295956	0.174883	ENSSSCG00000017555; ENSSSCG00000010122; ENSSSCG00000010863; ENSSSCG00000011684; ENSSSCG00000010391; ENSSSCG00000016204; ENSSSCG00000016650; ENSSSCG00000002383; ENSSSCG00000004052; ENSSSCG00000010727; ENSSSCG00000001948; ENSSSCG00000007934; ENSSSCG00000005268; ENSSSCG00000012403; ENSSSCG00000002941; ENSSSCG00000009119; ENSSSCG00000003702; ENSSSCG00000004290; ENSSSCG00000006095; ENSSSCG00000003887;…
Biological process	negative regulation of developmental process	GO:0051093	10379	326	776	34	0.0438	0.0296869	0.170263	ENSSSCG00000016420; ENSSSCG00000016204; ENSSSCG00000007608; ENSSSCG00000015419; ENSSSCG00000017118; ENSSSCG00000007061; ENSSSCG00000003521; ENSSSCG00000009533; ENSSSCG00000010486; ENSSSCG00000014793; ENSSSCG00000017548; ENSSSCG00000008842; ENSSSCG00000007067; ENSSSCG00000010896; ENSSSCG00000006329; ENSSSCG00000017725; ENSSSCG00000012676; ENSSSCG00000016892; ENSSSCG00000001695; ENSSSCG00000013754;…
Biological process	gamete generation	GO:0007276	10379	161	776	19	0.0245	0.0314476	0.175208	ENSSSCG00000016204; ENSSSCG00000016650; ENSSSCG00000010942; ENSSSCG00000017424; ENSSSCG00000003521; ENSSSCG00000008842; ENSSSCG00000015767; ENSSSCG00000012026; ENSSSCG00000016892; ENSSSCG00000005589; ENSSSCG00000000700; ENSSSCG00000014319; ENSSSCG00000011747; ENSSSCG00000009340; ENSSSCG00000008697; ENSSSCG00000005304; ENSSSCG00000011305; ENSSSCG00000006274; ENSSSCG00000008311;
Biological process	reproductive cellular process	GO:0048610	10379	10	776	3	0.0039	0.0335806	0.181895	ENSSSCG00000009747; ENSSSCG00000000700; ENSSSCG00000016192;
Biological process	sexual reproduction	GO:0019953	10379	209	776	23	0.0296	0.0394014	0.207656	ENSSSCG00000016204; ENSSSCG00000016650; ENSSSCG00000010942; ENSSSCG00000017424; ENSSSCG00000003521; ENSSSCG00000008842; ENSSSCG00000009747; ENSSSCG00000015767; ENSSSCG00000012026; ENSSSCG00000016892; ENSSSCG00000005589; ENSSSCG00000000700; ENSSSCG00000014319; ENSSSCG00000011747; ENSSSCG00000009340; ENSSSCG00000003142; ENSSSCG00000008697; ENSSSCG00000016192; ENSSSCG00000007529; ENSSSCG00000005304;…
Biological process	cellular metabolic process	GO:0044237	10379	4597	776	367	0.4729	0.0435501	0.223481	ENSSSCG00000017555; ENSSSCG00000010122; ENSSSCG00000010863; ENSSSCG00000011684; ENSSSCG00000010391; ENSSSCG00000009502; ENSSSCG00000016420; ENSSSCG00000010554; ENSSSCG00000016204; ENSSSCG00000016650; ENSSSCG00000013655; ENSSSCG00000010337; ENSSSCG00000002383; ENSSSCG00000011059; ENSSSCG00000017165; ENSSSCG00000004052; ENSSSCG00000016810; ENSSSCG00000013648; ENSSSCG00000010727; ENSSSCG00000001948;…
Biological process	embryonic camera-type eye development	GO:0031076	10379	11	776	3	0.0039	0.043666	0.21833	ENSSSCG00000016204; ENSSSCG00000000272; ENSSSCG00000007501;
Biological process	cell projection organization	GO:0030030	10379	235	776	25	0.0322	0.0462848	0.225638	ENSSSCG00000017095; ENSSSCG00000011346; ENSSSCG00000005400; ENSSSCG00000012585; ENSSSCG00000017204; ENSSSCG00000011785; ENSSSCG00000006108; ENSSSCG00000010770; ENSSSCG00000015445; ENSSSCG00000017548; ENSSSCG00000011377; ENSSSCG00000005457; ENSSSCG00000006329; ENSSSCG00000006396; ENSSSCG00000010224; ENSSSCG00000013754; ENSSSCG00000014876; ENSSSCG00000004526; ENSSSCG00000015871; ENSSSCG00000006851;…
#N is number of genes which are annotated to this ontology
#M is number of genes which are annotated to this term
#n is number of Stage-specifc higly up-regulated DEGs which are annotated to this ontology
#m is number of Stage-specifc higly up-regulated DEGs which are annotated to this term

## Sheet: TN4
Supplementary Table S4. Gene ontology (GO) analysis with the stage-specific highly up-regulated DEGs involved in biological process at each stage with P-value ˂0.05
Stage TN4
GO_ontology	3 Term	3 GO	N	M	n	m	percent	p_value	q_value	GeneList
Biological process	immune response	GO:0006955	10379	402	123	17	0.1382	4.86332e-06	0.000641958	ENSSSCG00000001457; ENSSSCG00000009881; ENSSSCG00000001231; ENSSSCG00000015385; ENSSSCG00000002471; ENSSSCG00000008977; ENSSSCG00000017703; ENSSSCG00000006452; ENSSSCG00000006788; ENSSSCG00000009882; ENSSSCG00000014278; ENSSSCG00000017704; ENSSSCG00000001472; ENSSSCG00000017702; ENSSSCG00000001398; ENSSSCG00000017466; ENSSSCG00000000573;
Biological process	antigen processing and presentation	GO:0019882	10379	56	123	5	0.0407	0.00050767	0.0335062	ENSSSCG00000001457; ENSSSCG00000001231; ENSSSCG00000006452; ENSSSCG00000001472; ENSSSCG00000001398;
Biological process	response to biotic stimulus	GO:0009607	10379	176	123	8	0.065	0.00114599	0.0504235	ENSSSCG00000015385; ENSSSCG00000014564; ENSSSCG00000007240; ENSSSCG00000008228; ENSSSCG00000006175; ENSSSCG00000014565; ENSSSCG00000006589; ENSSSCG00000000573;
Biological process	response to other organism	GO:0051707	10379	140	123	6	0.0488	0.00633234	0.208967	ENSSSCG00000015385; ENSSSCG00000007240; ENSSSCG00000008228; ENSSSCG00000006175; ENSSSCG00000006589; ENSSSCG00000000573;
Biological process	response to chemical stimulus	GO:0042221	10379	571	123	14	0.1138	0.00754765	0.199258	ENSSSCG00000006821; ENSSSCG00000006379; ENSSSCG00000016972; ENSSSCG00000002686; ENSSSCG00000015320; ENSSSCG00000009031; ENSSSCG00000008228; ENSSSCG00000006175; ENSSSCG00000016183; ENSSSCG00000017466; ENSSSCG00000006589; ENSSSCG00000011695; ENSSSCG00000000905; ENSSSCG00000000573;
Biological process	cellular metabolic process	GO:0044237	10379	4597	123	67	0.5447	0.0143391	0.315459	ENSSSCG00000009881; ENSSSCG00000015385; ENSSSCG00000004179; ENSSSCG00000017501; ENSSSCG00000012753; ENSSSCG00000002002; ENSSSCG00000006081; ENSSSCG00000004177; ENSSSCG00000009813; ENSSSCG00000004760; ENSSSCG00000004092; ENSSSCG00000015923; ENSSSCG00000001099; ENSSSCG00000011414; ENSSSCG00000006528; ENSSSCG00000013221; ENSSSCG00000008128; ENSSSCG00000012255; ENSSSCG00000008425; ENSSSCG00000001987;…
Biological process	biosynthetic process	GO:0009058	10379	2672	123	41	0.3333	0.0359398	0.677722	ENSSSCG00000015385; ENSSSCG00000017501; ENSSSCG00000002002; ENSSSCG00000006081; ENSSSCG00000004177; ENSSSCG00000009813; ENSSSCG00000004092; ENSSSCG00000015923; ENSSSCG00000006528; ENSSSCG00000013221; ENSSSCG00000012255; ENSSSCG00000008425; ENSSSCG00000009483; ENSSSCG00000014569; ENSSSCG00000002686; ENSSSCG00000008170; ENSSSCG00000010505; ENSSSCG00000015320; ENSSSCG00000009031; ENSSSCG00000008119;…
#N is number of genes which are annotated to this ontology
#M is number of genes which are annotated to this term
#n is number of Stage-specifc higly up-regulated DEGs which are annotated to this ontology
#m is number of Stage-specifc higly up-regulated DEGs which are annotated to this term

## Sheet: TN8
Supplementary Table S4. Gene ontology (GO) analysis with the stage-specific highly up-regulated DEGs involved in biological process at each stage with P-value ˂0.05
Stage TN8
GO_ontology	3 Term	3 GO	N	M	n	m	percent	p_value	q_value	GeneList
Biological process	multicellular organismal movement	GO:0050879	10379	11	74	3	0.0405	5.51024e-05	0.00540003	ENSSSCG00000007805; ENSSSCG00000007424; ENSSSCG00000017500;
Biological process	actin filament-based process	GO:0030029	10379	156	74	5	0.0676	0.00503684	0.246805	ENSSSCG00000010190; ENSSSCG00000016001; ENSSSCG00000015796; ENSSSCG00000011265; ENSSSCG00000017500;
Biological process	cell adhesion	GO:0007155	10379	437	74	8	0.1081	0.0122651	0.400659	ENSSSCG00000005650; ENSSSCG00000016797; ENSSSCG00000011999; ENSSSCG00000017285; ENSSSCG00000009445; ENSSSCG00000007439; ENSSSCG00000010144; ENSSSCG00000007441;
Biological process	directional locomotion	GO:0033058	10379	2	74	1	0.0135	0.0142094	0.348131	ENSSSCG00000016001;
Biological process	response to activity	GO:0014823	10379	4	74	1	0.0135	0.0282196	0.553104	ENSSSCG00000018003;
#N is number of genes which are annotated to this ontology
#M is number of genes which are annotated to this term
#n is number of Stage-specifc higly up-regulated DEGs which are annotated to this ontology
#m is number of Stage-specifc higly up-regulated DEGs which are annotated to this term
