# Supplementary material for: Transcriptome Profiling Identifies Differentially Expressed Genes in Postnatal Developing Pituitary Gland of Miniature Pig
Source: DNA Res. 2013 Nov 26;21(2):207–16. doi: 10.1093/dnares/dst051 (PMC3989491; doi:10.1093/dnares/dst051)
Supplement: Supplementary Data [file supp_dst051_dst051supp_table5.xls]

## Sheet: BHU
Supplementary Table S5. Gene ontology (GO) analysis with the BM/TN-specific highly up-regulated (BHU/THU) genes involved in biological process with P-value ˂0.05
GO_ontology	3 Term	3 GO	N	M	n	m	percent	p_value	q_value	GeneList
Biological process	multicellular organismal development	GO:0007275	10379	1551	877	204	0.232611	5.89379e-12	ENSSSCG00000016035; ENSSSCG00000002010; ENSSSCG00000009361; ENSSSCG00000001478; ENSSSCG00000012113; ENSSSCG00000007091; ENSSSCG00000011692; ENSSSCG00000000857; ENSSSCG00000005106; ENSSSCG00000011277; ENSSSCG00000016175; ENSSSCG00000012536; ENSSSCG00000003041; ENSSSCG00000000991; ENSSSCG00000006902; ENSSSCG00000014796; ENSSSCG00000007774; ENSSSCG00000009996; ENSSSCG00000016410; ENSSSCG00000008072;…
Biological process	anatomical structure development	GO:0048856	10379	1444	877	192	0.218928	1.15287e-11	ENSSSCG00000016035; ENSSSCG00000002010; ENSSSCG00000009361; ENSSSCG00000001478; ENSSSCG00000012113; ENSSSCG00000007091; ENSSSCG00000011692; ENSSSCG00000000857; ENSSSCG00000005106; ENSSSCG00000017908; ENSSSCG00000011277; ENSSSCG00000016175; ENSSSCG00000012536; ENSSSCG00000003041; ENSSSCG00000000991; ENSSSCG00000006902; ENSSSCG00000014796; ENSSSCG00000007774; ENSSSCG00000009996; ENSSSCG00000016410;…
Biological process	positive regulation of biological process	GO:0048518	10379	1152	877	149	0.169897	2.78712e-08	ENSSSCG00000002010; ENSSSCG00000013655; ENSSSCG00000007091; ENSSSCG00000013487; ENSSSCG00000000857; ENSSSCG00000005106; ENSSSCG00000011877; ENSSSCG00000013932; ENSSSCG00000003041; ENSSSCG00000013106; ENSSSCG00000006902; ENSSSCG00000007710; ENSSSCG00000009996; ENSSSCG00000016764; ENSSSCG00000003887; ENSSSCG00000002658; ENSSSCG00000005512; ENSSSCG00000009661; ENSSSCG00000010373; ENSSSCG00000015652;…
Biological process	positive regulation of cellular process	GO:0048522	10379	1042	877	133	0.151653	3.89961e-07	ENSSSCG00000002010; ENSSSCG00000013655; ENSSSCG00000007091; ENSSSCG00000000857; ENSSSCG00000005106; ENSSSCG00000013932; ENSSSCG00000013106; ENSSSCG00000006902; ENSSSCG00000007710; ENSSSCG00000009996; ENSSSCG00000016764; ENSSSCG00000003887; ENSSSCG00000002658; ENSSSCG00000009661; ENSSSCG00000010373; ENSSSCG00000015652; ENSSSCG00000004822; ENSSSCG00000017954; ENSSSCG00000004649; ENSSSCG00000011618;…
Biological process	cellular developmental process	GO:0048869	10379	987	877	130	0.148233	8.86419e-08	ENSSSCG00000002010; ENSSSCG00000007091; ENSSSCG00000000857; ENSSSCG00000005106; ENSSSCG00000017908; ENSSSCG00000011277; ENSSSCG00000016175; ENSSSCG00000012536; ENSSSCG00000003041; ENSSSCG00000006902; ENSSSCG00000007774; ENSSSCG00000009996; ENSSSCG00000016410; ENSSSCG00000016764; ENSSSCG00000003887; ENSSSCG00000006857; ENSSSCG00000005400; ENSSSCG00000002658; ENSSSCG00000015404; ENSSSCG00000015323;…
Biological process	regulation of biological quality	GO:0065008	10379	1055	877	126	0.143672	2.45486e-05	ENSSSCG00000000030; ENSSSCG00000008813; ENSSSCG00000009399; ENSSSCG00000005699; ENSSSCG00000015911; ENSSSCG00000013487; ENSSSCG00000012120; ENSSSCG00000013733; ENSSSCG00000010591; ENSSSCG00000000857; ENSSSCG00000014093; ENSSSCG00000017908; ENSSSCG00000012536; ENSSSCG00000000991; ENSSSCG00000014796; ENSSSCG00000007774; ENSSSCG00000007710; ENSSSCG00000009996; ENSSSCG00000016764; ENSSSCG00000003887;…
Biological process	anatomical structure morphogenesis	GO:0009653	10379	814	877	120	0.13683	3.8711e-10	ENSSSCG00000016035; ENSSSCG00000002010; ENSSSCG00000007091; ENSSSCG00000000857; ENSSSCG00000005106; ENSSSCG00000017908; ENSSSCG00000011277; ENSSSCG00000000991; ENSSSCG00000006902; ENSSSCG00000014796; ENSSSCG00000009996; ENSSSCG00000016410; ENSSSCG00000008072; ENSSSCG00000006857; ENSSSCG00000002658; ENSSSCG00000005512; ENSSSCG00000015404; ENSSSCG00000015323; ENSSSCG00000014328; ENSSSCG00000004218;…
Biological process	negative regulation of biological process	GO:0048519	10379	957	877	115	0.131129	4.45454e-05	ENSSSCG00000007091; ENSSSCG00000012120; ENSSSCG00000000857; ENSSSCG00000016657; ENSSSCG00000006902; ENSSSCG00000007710; ENSSSCG00000009996; ENSSSCG00000008072; ENSSSCG00000016764; ENSSSCG00000017927; ENSSSCG00000005400; ENSSSCG00000017912; ENSSSCG00000009661; ENSSSCG00000008336; ENSSSCG00000003108; ENSSSCG00000005995; ENSSSCG00000004154; ENSSSCG00000015652; ENSSSCG00000006297; ENSSSCG00000017954;…
Biological process	response to stress	GO:0006950	10379	990	877	109	0.124287	0.00191719	ENSSSCG00000012545; ENSSSCG00000000030; ENSSSCG00000009399; ENSSSCG00000005699; ENSSSCG00000000857; ENSSSCG00000005106; ENSSSCG00000011877; ENSSSCG00000011910; ENSSSCG00000003286; ENSSSCG00000000991; ENSSSCG00000016657; ENSSSCG00000007774; ENSSSCG00000005512; ENSSSCG00000004250; ENSSSCG00000013588; ENSSSCG00000015652; ENSSSCG00000017954; ENSSSCG00000009031; ENSSSCG00000000293; ENSSSCG00000017229;…
Biological process	negative regulation of cellular process	GO:0048523	10379	869	877	97	0.110604	0.00224504	ENSSSCG00000007091; ENSSSCG00000012120; ENSSSCG00000000857; ENSSSCG00000006902; ENSSSCG00000007710; ENSSSCG00000009996; ENSSSCG00000008072; ENSSSCG00000016764; ENSSSCG00000017927; ENSSSCG00000017912; ENSSSCG00000003108; ENSSSCG00000005995; ENSSSCG00000004154; ENSSSCG00000015652; ENSSSCG00000006297; ENSSSCG00000017954; ENSSSCG00000009031; ENSSSCG00000015239; ENSSSCG00000016847; ENSSSCG00000017187;…
Biological process	catabolic process	GO:0009056	10379	955	877	96	0.109464	0.0376094	ENSSSCG00000009892; ENSSSCG00000008813; ENSSSCG00000016557; ENSSSCG00000003949; ENSSSCG00000002152; ENSSSCG00000000265; ENSSSCG00000006647; ENSSSCG00000007239; ENSSSCG00000003018; ENSSSCG00000000857; ENSSSCG00000011660; ENSSSCG00000006359; ENSSSCG00000007710; ENSSSCG00000015034; ENSSSCG00000015810; ENSSSCG00000001552; ENSSSCG00000015476; ENSSSCG00000015652; ENSSSCG00000011723; ENSSSCG00000014221;…
Biological process	regulation of developmental process	GO:0050793	10379	683	877	85	0.0969213	0.00014724	ENSSSCG00000000857; ENSSSCG00000005106; ENSSSCG00000006902; ENSSSCG00000009996; ENSSSCG00000008072; ENSSSCG00000016764; ENSSSCG00000003887; ENSSSCG00000002658; ENSSSCG00000005512; ENSSSCG00000010373; ENSSSCG00000015652; ENSSSCG00000004822; ENSSSCG00000017954; ENSSSCG00000004649; ENSSSCG00000011618; ENSSSCG00000004241; ENSSSCG00000016847; ENSSSCG00000017187; ENSSSCG00000002507; ENSSSCG00000015873;…
Biological process	response to external stimulus	GO:0009605	10379	480	877	84	0.0957811	5.26327e-11	ENSSSCG00000000030; ENSSSCG00000009399; ENSSSCG00000005699; ENSSSCG00000003113; ENSSSCG00000000857; ENSSSCG00000005106; ENSSSCG00000013106; ENSSSCG00000016657; ENSSSCG00000006902; ENSSSCG00000014796; ENSSSCG00000005400; ENSSSCG00000005512; ENSSSCG00000015323; ENSSSCG00000015652; ENSSSCG00000017954; ENSSSCG00000016580; ENSSSCG00000000293; ENSSSCG00000011316; ENSSSCG00000017229; ENSSSCG00000004649;…
Biological process	cell proliferation	GO:0008283	10379	532	877	81	0.0923603	9.02233e-08	ENSSSCG00000007091; ENSSSCG00000000857; ENSSSCG00000003041; ENSSSCG00000009996; ENSSSCG00000016522; ENSSSCG00000016764; ENSSSCG00000005995; ENSSSCG00000015652; ENSSSCG00000006297; ENSSSCG00000001771; ENSSSCG00000003386; ENSSSCG00000004649; ENSSSCG00000017187; ENSSSCG00000003293; ENSSSCG00000002507; ENSSSCG00000000544; ENSSSCG00000010486; ENSSSCG00000017548; ENSSSCG00000011744; ENSSSCG00000006279;…
Biological process	cell adhesion	GO:0007155	10379	437	877	78	0.0889396	1.01678e-10	ENSSSCG00000009361; ENSSSCG00000009099; ENSSSCG00000005699; ENSSSCG00000013655; ENSSSCG00000006857; ENSSSCG00000015433; ENSSSCG00000000852; ENSSSCG00000017579; ENSSSCG00000006297; ENSSSCG00000000293; ENSSSCG00000003847; ENSSSCG00000016754; ENSSSCG00000015239; ENSSSCG00000005751; ENSSSCG00000016799; ENSSSCG00000011391; ENSSSCG00000004428; ENSSSCG00000011959; ENSSSCG00000004961; ENSSSCG00000007678;…
Biological process	regulation of multicellular organismal process	GO:0051239	10379	488	877	78	0.0889396	1.90929e-08	ENSSSCG00000013487; ENSSSCG00000000857; ENSSSCG00000005106; ENSSSCG00000009996; ENSSSCG00000008072; ENSSSCG00000016764; ENSSSCG00000003887; ENSSSCG00000005512; ENSSSCG00000009661; ENSSSCG00000008336; ENSSSCG00000010373; ENSSSCG00000015652; ENSSSCG00000001771; ENSSSCG00000017954; ENSSSCG00000004649; ENSSSCG00000011618; ENSSSCG00000004241; ENSSSCG00000016847; ENSSSCG00000017187; ENSSSCG00000015873;…
Biological process	immune response	GO:0006955	10379	402	877	76	0.0866591	1.01528e-11	ENSSSCG00000012545; ENSSSCG00000013655; ENSSSCG00000011877; ENSSSCG00000001464; ENSSSCG00000003041; ENSSSCG00000007774; ENSSSCG00000009996; ENSSSCG00000001457; ENSSSCG00000005512; ENSSSCG00000014310; ENSSSCG00000015652; ENSSSCG00000001403; ENSSSCG00000017187; ENSSSCG00000013549; ENSSSCG00000007901; ENSSSCG00000008978; ENSSSCG00000005369; ENSSSCG00000017723; ENSSSCG00000001472; ENSSSCG00000001394;…
Biological process	positive regulation of metabolic process	GO:0009893	10379	591	877	75	0.0855188	0.000199711	ENSSSCG00000002010; ENSSSCG00000007091; ENSSSCG00000000857; ENSSSCG00000007710; ENSSSCG00000009996; ENSSSCG00000016764; ENSSSCG00000002658; ENSSSCG00000015652; ENSSSCG00000017954; ENSSSCG00000004649; ENSSSCG00000011618; ENSSSCG00000015239; ENSSSCG00000016847; ENSSSCG00000003293; ENSSSCG00000002507; ENSSSCG00000007901; ENSSSCG00000014429; ENSSSCG00000005369; ENSSSCG00000011744; ENSSSCG00000011579;…
Biological process	response to chemical stimulus	GO:0042221	10379	571	877	69	0.0786773	0.00138274	ENSSSCG00000012789; ENSSSCG00000003113; ENSSSCG00000013106; ENSSSCG00000018042; ENSSSCG00000005400; ENSSSCG00000005512; ENSSSCG00000016610; ENSSSCG00000015652; ENSSSCG00000009031; ENSSSCG00000011316; ENSSSCG00000007199; ENSSSCG00000004649; ENSSSCG00000012712; ENSSSCG00000003045; ENSSSCG00000015873; ENSSSCG00000007901; ENSSSCG00000011713; ENSSSCG00000011579; ENSSSCG00000001945; ENSSSCG00000001059;…
Biological process	system process	GO:0003008	10379	473	877	65	0.0741163	5.288e-05	ENSSSCG00000012753; ENSSSCG00000008813; ENSSSCG00000015911; ENSSSCG00000013487; ENSSSCG00000016467; ENSSSCG00000013733; ENSSSCG00000000857; ENSSSCG00000012536; ENSSSCG00000014796; ENSSSCG00000005400; ENSSSCG00000009661; ENSSSCG00000015323; ENSSSCG00000017579; ENSSSCG00000016610; ENSSSCG00000001771; ENSSSCG00000016580; ENSSSCG00000009031; ENSSSCG00000000293; ENSSSCG00000017229; ENSSSCG00000004241;…
Biological process	embryonic development	GO:0009790	10379	480	877	64	0.0729761	0.000147687	ENSSSCG00000007091; ENSSSCG00000006902; ENSSSCG00000014796; ENSSSCG00000009996; ENSSSCG00000016410; ENSSSCG00000006857; ENSSSCG00000002658; ENSSSCG00000005512; ENSSSCG00000015404; ENSSSCG00000004218; ENSSSCG00000017579; ENSSSCG00000015652; ENSSSCG00000004822; ENSSSCG00000009031; ENSSSCG00000011618; ENSSSCG00000004241; ENSSSCG00000004428; ENSSSCG00000005369; ENSSSCG00000011744; ENSSSCG00000006279;…
Biological process	cell motion	GO:0006928	10379	365	877	56	0.063854	7.48522e-06	ENSSSCG00000013655; ENSSSCG00000007091; ENSSSCG00000008918; ENSSSCG00000012120; ENSSSCG00000000857; ENSSSCG00000011277; ENSSSCG00000016410; ENSSSCG00000005512; ENSSSCG00000015404; ENSSSCG00000014328; ENSSSCG00000000293; ENSSSCG00000004399; ENSSSCG00000004649; ENSSSCG00000004241; ENSSSCG00000016847; ENSSSCG00000017187; ENSSSCG00000004755; ENSSSCG00000004428; ENSSSCG00000017548; ENSSSCG00000005369;…
Biological process	localization of cell	GO:0051674	10379	365	877	56	0.063854	7.48522e-06	ENSSSCG00000013655; ENSSSCG00000007091; ENSSSCG00000008918; ENSSSCG00000012120; ENSSSCG00000000857; ENSSSCG00000011277; ENSSSCG00000016410; ENSSSCG00000005512; ENSSSCG00000015404; ENSSSCG00000014328; ENSSSCG00000000293; ENSSSCG00000004399; ENSSSCG00000004649; ENSSSCG00000004241; ENSSSCG00000016847; ENSSSCG00000017187; ENSSSCG00000004755; ENSSSCG00000004428; ENSSSCG00000017548; ENSSSCG00000005369;…
Biological process	cell motility	GO:0048870	10379	311	877	51	0.0581528	2.79655e-06	ENSSSCG00000013655; ENSSSCG00000007091; ENSSSCG00000008918; ENSSSCG00000012120; ENSSSCG00000000857; ENSSSCG00000011277; ENSSSCG00000016410; ENSSSCG00000005512; ENSSSCG00000015404; ENSSSCG00000014328; ENSSSCG00000000293; ENSSSCG00000004399; ENSSSCG00000004649; ENSSSCG00000004241; ENSSSCG00000016847; ENSSSCG00000017187; ENSSSCG00000004755; ENSSSCG00000004428; ENSSSCG00000005369; ENSSSCG00000004961;…
Biological process	behavior	GO:0007610	10379	270	877	49	0.0558723	2.04949e-07	ENSSSCG00000015911; ENSSSCG00000011692; ENSSSCG00000003113; ENSSSCG00000011277; ENSSSCG00000013106; ENSSSCG00000006902; ENSSSCG00000005512; ENSSSCG00000003108; ENSSSCG00000000293; ENSSSCG00000011316; ENSSSCG00000004649; ENSSSCG00000012712; ENSSSCG00000003045; ENSSSCG00000014027; ENSSSCG00000011713; ENSSSCG00000006753; ENSSSCG00000001945; ENSSSCG00000017723; ENSSSCG00000001589; ENSSSCG00000006298;…
Biological process	negative regulation of developmental process	GO:0051093	10379	326	877	49	0.0558723	4.78412e-05	ENSSSCG00000000857; ENSSSCG00000006902; ENSSSCG00000009996; ENSSSCG00000008072; ENSSSCG00000017954; ENSSSCG00000016847; ENSSSCG00000017187; ENSSSCG00000002507; ENSSSCG00000000544; ENSSSCG00000010486; ENSSSCG00000017548; ENSSSCG00000013916; ENSSSCG00000006753; ENSSSCG00000017723; ENSSSCG00000006747; ENSSSCG00000015753; ENSSSCG00000004181; ENSSSCG00000010896; ENSSSCG00000009004; ENSSSCG00000017530;…
Biological process	cell cycle	GO:0007049	10379	347	877	47	0.0535918	0.000781807	ENSSSCG00000004782; ENSSSCG00000003949; ENSSSCG00000000265; ENSSSCG00000015924; ENSSSCG00000000857; ENSSSCG00000009996; ENSSSCG00000016764; ENSSSCG00000001776; ENSSSCG00000003273; ENSSSCG00000005995; ENSSSCG00000011207; ENSSSCG00000006333; ENSSSCG00000000188; ENSSSCG00000012976; ENSSSCG00000005056; ENSSSCG00000017011; ENSSSCG00000016627; ENSSSCG00000000976; ENSSSCG00000008561; ENSSSCG00000000586;…
Biological process	regulation of immune system process	GO:0002682	10379	232	877	46	0.0524515	3.15792e-08	ENSSSCG00000013655; ENSSSCG00000011877; ENSSSCG00000003041; ENSSSCG00000009996; ENSSSCG00000016764; ENSSSCG00000003887; ENSSSCG00000005512; ENSSSCG00000015652; ENSSSCG00000017187; ENSSSCG00000013549; ENSSSCG00000005210; ENSSSCG00000001059; ENSSSCG00000001472; ENSSSCG00000015894; ENSSSCG00000004181; ENSSSCG00000006764; ENSSSCG00000000251; ENSSSCG00000003608; ENSSSCG00000017530; ENSSSCG00000016121;…
Biological process	positive regulation of developmental process	GO:0051094	10379	326	877	44	0.050171	0.00122137	ENSSSCG00000005106; ENSSSCG00000006902; ENSSSCG00000009996; ENSSSCG00000016764; ENSSSCG00000003887; ENSSSCG00000002658; ENSSSCG00000005512; ENSSSCG00000010373; ENSSSCG00000015652; ENSSSCG00000004822; ENSSSCG00000011618; ENSSSCG00000004241; ENSSSCG00000014429; ENSSSCG00000017548; ENSSSCG00000011579; ENSSSCG00000001059; ENSSSCG00000006747; ENSSSCG00000002792; ENSSSCG00000004181; ENSSSCG00000003608;…
Biological process	regulation of localization	GO:0032879	10379	262	877	42	0.0478905	3.66532e-05	ENSSSCG00000013655; ENSSSCG00000000857; ENSSSCG00000009996; ENSSSCG00000015652; ENSSSCG00000009600; ENSSSCG00000004649; ENSSSCG00000016847; ENSSSCG00000004755; ENSSSCG00000003293; ENSSSCG00000013549; ENSSSCG00000015873; ENSSSCG00000011713; ENSSSCG00000014429; ENSSSCG00000004509; ENSSSCG00000011579; ENSSSCG00000001945; ENSSSCG00000006298; ENSSSCG00000011479; ENSSSCG00000003608; ENSSSCG00000011727;…
Biological process	reproductive process	GO:0022414	10379	377	877	42	0.0478905	0.0382832	ENSSSCG00000001478; ENSSSCG00000013655; ENSSSCG00000000857; ENSSSCG00000002979; ENSSSCG00000009996; ENSSSCG00000002658; ENSSSCG00000004399; ENSSSCG00000003847; ENSSSCG00000000544; ENSSSCG00000000188; ENSSSCG00000012976; ENSSSCG00000001945; ENSSSCG00000002977; ENSSSCG00000016627; ENSSSCG00000000976; ENSSSCG00000015854; ENSSSCG00000000586; ENSSSCG00000017530; ENSSSCG00000016892; ENSSSCG00000014214;…
Biological process	cell activation	GO:0001775	10379	218	877	39	0.0444698	5.15125e-06	ENSSSCG00000013655; ENSSSCG00000011877; ENSSSCG00000003041; ENSSSCG00000015652; ENSSSCG00000017187; ENSSSCG00000013549; ENSSSCG00000002507; ENSSSCG00000011713; ENSSSCG00000010486; ENSSSCG00000005210; ENSSSCG00000001059; ENSSSCG00000001472; ENSSSCG00000015894; ENSSSCG00000004181; ENSSSCG00000006764; ENSSSCG00000010865; ENSSSCG00000003608; ENSSSCG00000017530; ENSSSCG00000016121; ENSSSCG00000011899;…
Biological process	cell cycle process	GO:0022402	10379	237	877	37	0.0421893	0.00018307	ENSSSCG00000004782; ENSSSCG00000003949; ENSSSCG00000000265; ENSSSCG00000015924; ENSSSCG00000000857; ENSSSCG00000009996; ENSSSCG00000016764; ENSSSCG00000005995; ENSSSCG00000011207; ENSSSCG00000006333; ENSSSCG00000000188; ENSSSCG00000012976; ENSSSCG00000005056; ENSSSCG00000017011; ENSSSCG00000016627; ENSSSCG00000008561; ENSSSCG00000000586; ENSSSCG00000004518; ENSSSCG00000001077; ENSSSCG00000010908;…
Biological process	leukocyte activation	GO:0045321	10379	202	877	36	0.041049	1.28912e-05	ENSSSCG00000013655; ENSSSCG00000011877; ENSSSCG00000003041; ENSSSCG00000015652; ENSSSCG00000017187; ENSSSCG00000013549; ENSSSCG00000002507; ENSSSCG00000010486; ENSSSCG00000005210; ENSSSCG00000001059; ENSSSCG00000001472; ENSSSCG00000015894; ENSSSCG00000004181; ENSSSCG00000006764; ENSSSCG00000010865; ENSSSCG00000003608; ENSSSCG00000017530; ENSSSCG00000016121; ENSSSCG00000011899; ENSSSCG00000010908;…
Biological process	positive regulation of immune system process	GO:0002684	10379	156	877	35	0.0399088	6.04079e-08	ENSSSCG00000013655; ENSSSCG00000011877; ENSSSCG00000003041; ENSSSCG00000005512; ENSSSCG00000017187; ENSSSCG00000013549; ENSSSCG00000005210; ENSSSCG00000001059; ENSSSCG00000015894; ENSSSCG00000004181; ENSSSCG00000006764; ENSSSCG00000000251; ENSSSCG00000003608; ENSSSCG00000017530; ENSSSCG00000016121; ENSSSCG00000000648; ENSSSCG00000011899; ENSSSCG00000010908; ENSSSCG00000007007; ENSSSCG00000009002;…
Biological process	immune system development	GO:0002520	10379	252	877	34	0.0387685	0.00421534	ENSSSCG00000003041; ENSSSCG00000009996; ENSSSCG00000016764; ENSSSCG00000003887; ENSSSCG00000015652; ENSSSCG00000009600; ENSSSCG00000001403; ENSSSCG00000017187; ENSSSCG00000002507; ENSSSCG00000011579; ENSSSCG00000001059; ENSSSCG00000001472; ENSSSCG00000004181; ENSSSCG00000006764; ENSSSCG00000010865; ENSSSCG00000003608; ENSSSCG00000017530; ENSSSCG00000016121; ENSSSCG00000016892; ENSSSCG00000001456;…
Biological process	anatomical structure formation involved in morphogenesis	GO:0048646	10379	261	877	33	0.0376283	0.0124081	ENSSSCG00000007091; ENSSSCG00000005512; ENSSSCG00000015404; ENSSSCG00000017579; ENSSSCG00000009031; ENSSSCG00000011618; ENSSSCG00000016847; ENSSSCG00000004755; ENSSSCG00000000544; ENSSSCG00000001945; ENSSSCG00000017723; ENSSSCG00000015753; ENSSSCG00000003471; ENSSSCG00000009004; ENSSSCG00000015357; ENSSSCG00000013408; ENSSSCG00000008134; ENSSSCG00000009148; ENSSSCG00000017611; ENSSSCG00000009520;…
Biological process	regulation of response to stimulus	GO:0048583	10379	229	877	33	0.0376283	0.0016486	ENSSSCG00000005106; ENSSSCG00000011877; ENSSSCG00000003041; ENSSSCG00000016657; ENSSSCG00000005400; ENSSSCG00000005512; ENSSSCG00000015652; ENSSSCG00000017187; ENSSSCG00000006764; ENSSSCG00000000251; ENSSSCG00000003608; ENSSSCG00000011802; ENSSSCG00000017530; ENSSSCG00000016121; ENSSSCG00000000648; ENSSSCG00000010908; ENSSSCG00000007007; ENSSSCG00000009002; ENSSSCG00000001456; ENSSSCG00000010054;…
Biological process	regulation of cellular component organization	GO:0051128	10379	209	877	30	0.0342075	0.00278602	ENSSSCG00000012120; ENSSSCG00000000857; ENSSSCG00000005106; ENSSSCG00000006747; ENSSSCG00000015894; ENSSSCG00000011727; ENSSSCG00000015067; ENSSSCG00000012119; ENSSSCG00000000648; ENSSSCG00000012517; ENSSSCG00000016631; ENSSSCG00000009104; ENSSSCG00000006286; ENSSSCG00000005750; ENSSSCG00000007697; ENSSSCG00000015896; ENSSSCG00000002421; ENSSSCG00000008348; ENSSSCG00000005267; ENSSSCG00000008090;…
Biological process	pattern specification process	GO:0007389	10379	212	877	28	0.031927	0.0117136	ENSSSCG00000001478; ENSSSCG00000007091; ENSSSCG00000011692; ENSSSCG00000016410; ENSSSCG00000015404; ENSSSCG00000009031; ENSSSCG00000016847; ENSSSCG00000017187; ENSSSCG00000001945; ENSSSCG00000000937; ENSSSCG00000015983; ENSSSCG00000009004; ENSSSCG00000015357; ENSSSCG00000003539; ENSSSCG00000016892; ENSSSCG00000009148; ENSSSCG00000007012; ENSSSCG00000017611; ENSSSCG00000005063; ENSSSCG00000009867;…
Biological process	extracellular structure organization	GO:0043062	10379	108	877	24	0.027366	8.53593e-06	ENSSSCG00000009361; ENSSSCG00000009099; ENSSSCG00000006857; ENSSSCG00000017579; ENSSSCG00000006297; ENSSSCG00000011959; ENSSSCG00000008655; ENSSSCG00000015894; ENSSSCG00000004013; ENSSSCG00000010150; ENSSSCG00000014316; ENSSSCG00000001832; ENSSSCG00000012121; ENSSSCG00000014232; ENSSSCG00000005750; ENSSSCG00000001404; ENSSSCG00000015896; ENSSSCG00000008875; ENSSSCG00000008841; ENSSSCG00000015326;…
Biological process	immune effector process	GO:0002252	10379	152	877	24	0.027366	0.00202481	ENSSSCG00000013655; ENSSSCG00000005512; ENSSSCG00000015652; ENSSSCG00000017187; ENSSSCG00000005369; ENSSSCG00000010865; ENSSSCG00000000251; ENSSSCG00000011727; ENSSSCG00000017530; ENSSSCG00000016121; ENSSSCG00000010908; ENSSSCG00000001456; ENSSSCG00000009051; ENSSSCG00000009646; ENSSSCG00000005742; ENSSSCG00000012643; ENSSSCG00000001404; ENSSSCG00000002123; ENSSSCG00000015070; ENSSSCG00000015137;…
Biological process	positive regulation of response to stimulus	GO:0048584	10379	138	877	23	0.0262258	0.00119532	ENSSSCG00000005106; ENSSSCG00000011877; ENSSSCG00000003041; ENSSSCG00000005512; ENSSSCG00000006764; ENSSSCG00000000251; ENSSSCG00000003608; ENSSSCG00000017530; ENSSSCG00000016121; ENSSSCG00000000648; ENSSSCG00000010908; ENSSSCG00000007007; ENSSSCG00000009002; ENSSSCG00000001456; ENSSSCG00000011938; ENSSSCG00000009051; ENSSSCG00000012643; ENSSSCG00000001404; ENSSSCG00000015137; ENSSSCG00000016718;…
Biological process	taxis	GO:0042330	10379	96	877	22	0.0250855	1.19609e-05	ENSSSCG00000003113; ENSSSCG00000013106; ENSSSCG00000005512; ENSSSCG00000011316; ENSSSCG00000004649; ENSSSCG00000012712; ENSSSCG00000011713; ENSSSCG00000017723; ENSSSCG00000006298; ENSSSCG00000012402; ENSSSCG00000017705; ENSSSCG00000002421; ENSSSCG00000017008; ENSSSCG00000017698; ENSSSCG00000011721; ENSSSCG00000016183; ENSSSCG00000017721; ENSSSCG00000011630; ENSSSCG00000012445; ENSSSCG00000013593;…
Biological process	coagulation	GO:0050817	10379	115	877	21	0.0239453	0.000570984	ENSSSCG00000000030; ENSSSCG00000009399; ENSSSCG00000005699; ENSSSCG00000008336; ENSSSCG00000011713; ENSSSCG00000011802; ENSSSCG00000006289; ENSSSCG00000016634; ENSSSCG00000012121; ENSSSCG00000015403; ENSSSCG00000002421; ENSSSCG00000010370; ENSSSCG00000008348; ENSSSCG00000005267; ENSSSCG00000011721; ENSSSCG00000001018; ENSSSCG00000016032; ENSSSCG00000011323; ENSSSCG00000005948; ENSSSCG00000012445;…
Biological process	cytokine production	GO:0001816	10379	134	877	21	0.0239453	0.00410089	ENSSSCG00000012789; ENSSSCG00000005512; ENSSSCG00000015652; ENSSSCG00000017187; ENSSSCG00000011579; ENSSSCG00000001059; ENSSSCG00000017723; ENSSSCG00000017530; ENSSSCG00000016121; ENSSSCG00000000648; ENSSSCG00000007007; ENSSSCG00000009002; ENSSSCG00000005742; ENSSSCG00000001404; ENSSSCG00000008090; ENSSSCG00000015070; ENSSSCG00000007468; ENSSSCG00000015037; ENSSSCG00000015137; ENSSSCG00000000641;…
Biological process	positive regulation of multicellular organismal process	GO:0051240	10379	127	877	21	0.0239453	0.00211867	ENSSSCG00000013487; ENSSSCG00000005512; ENSSSCG00000009661; ENSSSCG00000014429; ENSSSCG00000001059; ENSSSCG00000017530; ENSSSCG00000016892; ENSSSCG00000000648; ENSSSCG00000007007; ENSSSCG00000009002; ENSSSCG00000016634; ENSSSCG00000010054; ENSSSCG00000005742; ENSSSCG00000001404; ENSSSCG00000017041; ENSSSCG00000008090; ENSSSCG00000015037; ENSSSCG00000007501; ENSSSCG00000000641; ENSSSCG00000012652;…
Biological process	regulation of body fluid levels	GO:0050878	10379	121	877	20	0.022805	0.00268552	ENSSSCG00000000030; ENSSSCG00000009399; ENSSSCG00000005699; ENSSSCG00000017908; ENSSSCG00000011713; ENSSSCG00000011802; ENSSSCG00000006289; ENSSSCG00000016634; ENSSSCG00000012121; ENSSSCG00000015479; ENSSSCG00000015403; ENSSSCG00000002421; ENSSSCG00000008348; ENSSSCG00000011721; ENSSSCG00000001018; ENSSSCG00000016032; ENSSSCG00000011323; ENSSSCG00000005948; ENSSSCG00000012445; ENSSSCG00000013868;
Biological process	negative regulation of multicellular organismal process	GO:0051241	10379	86	877	19	0.0216648	7.91269e-05	ENSSSCG00000008072; ENSSSCG00000009661; ENSSSCG00000008336; ENSSSCG00000015652; ENSSSCG00000014429; ENSSSCG00000017548; ENSSSCG00000011579; ENSSSCG00000001059; ENSSSCG00000011802; ENSSSCG00000013408; ENSSSCG00000007007; ENSSSCG00000001404; ENSSSCG00000009867; ENSSSCG00000015479; ENSSSCG00000010370; ENSSSCG00000015320; ENSSSCG00000005267; ENSSSCG00000004248; ENSSSCG00000009218;
Biological process	positive regulation of cellular component organization	GO:0051130	10379	99	877	19	0.0216648	0.000544088	ENSSSCG00000000857; ENSSSCG00000005106; ENSSSCG00000006747; ENSSSCG00000011727; ENSSSCG00000015067; ENSSSCG00000000648; ENSSSCG00000006286; ENSSSCG00000007697; ENSSSCG00000002421; ENSSSCG00000008348; ENSSSCG00000005267; ENSSSCG00000008090; ENSSSCG00000012680; ENSSSCG00000017722; ENSSSCG00000007423; ENSSSCG00000010567; ENSSSCG00000014852; ENSSSCG00000009076; ENSSSCG00000002385;
Biological process	positive regulation of transport	GO:0051050	10379	96	877	17	0.0193843	0.00260069	ENSSSCG00000015652; ENSSSCG00000013549; ENSSSCG00000011713; ENSSSCG00000004509; ENSSSCG00000011727; ENSSSCG00000006215; ENSSSCG00000000648; ENSSSCG00000008134; ENSSSCG00000009002; ENSSSCG00000006286; ENSSSCG00000001404; ENSSSCG00000005267; ENSSSCG00000011721; ENSSSCG00000008090; ENSSSCG00000012680; ENSSSCG00000015137; ENSSSCG00000002385;
Biological process	response to endogenous stimulus	GO:0009719	10379	109	877	16	0.018244	0.0204293	ENSSSCG00000015652; ENSSSCG00000015873; ENSSSCG00000011579; ENSSSCG00000001945; ENSSSCG00000009789; ENSSSCG00000017530; ENSSSCG00000008758; ENSSSCG00000016634; ENSSSCG00000010054; ENSSSCG00000005742; ENSSSCG00000001404; ENSSSCG00000016588; ENSSSCG00000017041; ENSSSCG00000007277; ENSSSCG00000015320; ENSSSCG00000002385;
Biological process	chromosome segregation	GO:0007059	10379	38	877	15	0.0171038	1.72124e-07	ENSSSCG00000000265; ENSSSCG00000015924; ENSSSCG00000011207; ENSSSCG00000017011; ENSSSCG00000004518; ENSSSCG00000017473; ENSSSCG00000009104; ENSSSCG00000016313; ENSSSCG00000017032; ENSSSCG00000016092; ENSSSCG00000011731; ENSSSCG00000003931; ENSSSCG00000015604; ENSSSCG00000003697; ENSSSCG00000013332;
Biological process	tissue remodeling	GO:0048771	10379	88	877	15	0.0171038	0.00652313	ENSSSCG00000000857; ENSSSCG00000009996; ENSSSCG00000015404; ENSSSCG00000014429; ENSSSCG00000016634; ENSSSCG00000016343; ENSSSCG00000005742; ENSSSCG00000017041; ENSSSCG00000015320; ENSSSCG00000010126; ENSSSCG00000010567; ENSSSCG00000009218; ENSSSCG00000007501; ENSSSCG00000006161; ENSSSCG00000002385;
Biological process	developmental growth	GO:0048589	10379	71	877	13	0.0148233	0.00595507	ENSSSCG00000000857; ENSSSCG00000005106; ENSSSCG00000016175; ENSSSCG00000017954; ENSSSCG00000004241; ENSSSCG00000000544; ENSSSCG00000000115; ENSSSCG00000015067; ENSSSCG00000013408; ENSSSCG00000007136; ENSSSCG00000017722; ENSSSCG00000016405; ENSSSCG00000010951;
Biological process	detection of stimulus	GO:0051606	10379	58	877	12	0.013683	0.00288281	ENSSSCG00000014796; ENSSSCG00000015323; ENSSSCG00000016610; ENSSSCG00000016580; ENSSSCG00000017548; ENSSSCG00000017725; ENSSSCG00000000648; ENSSSCG00000001636; ENSSSCG00000004330; ENSSSCG00000015137; ENSSSCG00000014852; ENSSSCG00000002385;
Biological process	leukocyte migration	GO:0050900	10379	38	877	12	0.013683	4.21668e-05	ENSSSCG00000013655; ENSSSCG00000005512; ENSSSCG00000017187; ENSSSCG00000017723; ENSSSCG00000015956; ENSSSCG00000009002; ENSSSCG00000006286; ENSSSCG00000005742; ENSSSCG00000001404; ENSSSCG00000015479; ENSSSCG00000006862; ENSSSCG00000013593;
Biological process	regulation of locomotion	GO:0040012	10379	79	877	12	0.013683	0.0326076	ENSSSCG00000013655; ENSSSCG00000000857; ENSSSCG00000004649; ENSSSCG00000004755; ENSSSCG00000001945; ENSSSCG00000009002; ENSSSCG00000006286; ENSSSCG00000007697; ENSSSCG00000009867; ENSSSCG00000015479; ENSSSCG00000008841; ENSSSCG00000017722;
Biological process	regulation of locomotion	GO:0040012	10379	81	877	12	0.013683	0.0386425	ENSSSCG00000013655; ENSSSCG00000000857; ENSSSCG00000004649; ENSSSCG00000004755; ENSSSCG00000001945; ENSSSCG00000009002; ENSSSCG00000006286; ENSSSCG00000007697; ENSSSCG00000009867; ENSSSCG00000015479; ENSSSCG00000008841; ENSSSCG00000017722;
Biological process	activation of immune response	GO:0002253	10379	62	877	11	0.0125428	0.0138138	ENSSSCG00000011877; ENSSSCG00000003041; ENSSSCG00000005512; ENSSSCG00000006764; ENSSSCG00000000251; ENSSSCG00000003608; ENSSSCG00000000648; ENSSSCG00000010908; ENSSSCG00000009002; ENSSSCG00000011938; ENSSSCG00000000641;
Biological process	adult behavior	GO:0030534	10379	60	877	11	0.0125428	0.0108611	ENSSSCG00000015911; ENSSSCG00000003045; ENSSSCG00000005742; ENSSSCG00000016588; ENSSSCG00000017041; ENSSSCG00000007277; ENSSSCG00000017948; ENSSSCG00000011524; ENSSSCG00000016718; ENSSSCG00000015297; ENSSSCG00000015982;
Biological process	antigen processing and presentation	GO:0019882	10379	56	877	11	0.0125428	0.00642301	ENSSSCG00000013655; ENSSSCG00000001464; ENSSSCG00000001457; ENSSSCG00000001472; ENSSSCG00000001394; ENSSSCG00000001456; ENSSSCG00000001454; ENSSSCG00000004100; ENSSSCG00000001398; ENSSSCG00000001461; ENSSSCG00000001453;
Biological process	hormone metabolic process	GO:0042445	10379	63	877	11	0.0125428	0.0154999	ENSSSCG00000008813; ENSSSCG00000010591; ENSSSCG00000014093; ENSSSCG00000004822; ENSSSCG00000005369; ENSSSCG00000007849; ENSSSCG00000006215; ENSSSCG00000015930; ENSSSCG00000016588; ENSSSCG00000015070; ENSSSCG00000006245;
Biological process	maintenance of location	GO:0051235	10379	56	877	11	0.0125428	0.00642301	ENSSSCG00000012120; ENSSSCG00000011207; ENSSSCG00000009600; ENSSSCG00000011579; ENSSSCG00000006298; ENSSSCG00000010896; ENSSSCG00000003608; ENSSSCG00000012119; ENSSSCG00000012517; ENSSSCG00000001404; ENSSSCG00000003697;
Biological process	developmental maturation	GO:0021700	10379	64	877	10	0.0114025	0.0410511	ENSSSCG00000016175; ENSSSCG00000012536; ENSSSCG00000011618; ENSSSCG00000004241; ENSSSCG00000015239; ENSSSCG00000011579; ENSSSCG00000000115; ENSSSCG00000000586; ENSSSCG00000012426; ENSSSCG00000002866;
Biological process	molting cycle	GO:0042303	10379	31	877	10	0.0114025	0.00015092	ENSSSCG00000016175; ENSSSCG00000000991; ENSSSCG00000004649; ENSSSCG00000015239; ENSSSCG00000017548; ENSSSCG00000005369; ENSSSCG00000016892; ENSSSCG00000008134; ENSSSCG00000001404; ENSSSCG00000017462;
Biological process	growth	GO:0040007	10379	27	877	6	0.00684151	0.0227133	ENSSSCG00000016764; ENSSSCG00000010857; ENSSSCG00000004588; ENSSSCG00000007054; ENSSSCG00000007501; ENSSSCG00000002385;
Biological process	multicellular organismal metabolic process	GO:0044236	10379	21	877	6	0.00684151	0.00642635	ENSSSCG00000017579; ENSSSCG00000014429; ENSSSCG00000014988; ENSSSCG00000005750; ENSSSCG00000002385; ENSSSCG00000015068;
Biological process	digestion	GO:0007586	10379	24	877	5	0.00570125	0.0469376	ENSSSCG00000001552; ENSSSCG00000016588; ENSSSCG00000015070; ENSSSCG00000006116; ENSSSCG00000015068;
Biological process	lymphocyte costimulation	GO:0031294	10379	7	877	5	0.00570125	7.74261e-05	ENSSSCG00000013549; ENSSSCG00000015894; ENSSSCG00000016121; ENSSSCG00000011899; ENSSSCG00000016634;
Biological process	positive regulation of cell killing	GO:0031343	10379	16	877	4	0.004561	0.0405432	ENSSSCG00000017530; ENSSSCG00000012643; ENSSSCG00000015137; ENSSSCG00000000641;
Biological process	response to dietary excess	GO:0002021	10379	8	877	3	0.00342075	0.0243762	ENSSSCG00000015873; ENSSSCG00000014429; ENSSSCG00000016588;
Biological process	movement in environment of other organism during symbiotic interaction	GO:0052192	10379	4	877	2	0.0022805	0.038135	ENSSSCG00000013655; ENSSSCG00000012138;
Biological process	negative regulation of viral reproduction	GO:0048525	10379	3	877	2	0.0022805	0.0201943	ENSSSCG00000001404; ENSSSCG00000017705;
#N is number of genes which are annotated to this ontology
#M is number of genes which are annotated to this term
#n is number of the TN-specific highly up-regulated (BHU) genes which are annotated to this ontology
#m is number of the TN-specific highly up-regulated (BHU) genes which are annotated to this term

## Sheet: THU
Supplementary Table S5. Gene ontology (GO) analysis with the BM/TN-specific highly up-regulated (BHU/THU) genes involved in biological process with P-value ˂0.05
GO_ontology	3 Term	3 GO	N	M	n	m	percent	p_value	q_value	GeneList
Biological process	response to stress	GO:0006950	10379	990	365	45	0.123288	0.0431197	ENSSSCG00000012409; ENSSSCG00000013412; ENSSSCG00000017630; ENSSSCG00000013612; ENSSSCG00000004827; ENSSSCG00000006243; ENSSSCG00000005136; ENSSSCG00000007805; ENSSSCG00000012871; ENSSSCG00000012851; ENSSSCG00000012446; ENSSSCG00000014290; ENSSSCG00000017076; ENSSSCG00000013665; ENSSSCG00000003562; ENSSSCG00000011238; ENSSSCG00000016190; ENSSSCG00000017872; ENSSSCG00000000183; ENSSSCG00000013369;…
Biological process	system process	GO:0003008	10379	473	365	36	0.0986301	9.84103e-06	ENSSSCG00000014630; ENSSSCG00000016433; ENSSSCG00000015406; ENSSSCG00000000216; ENSSSCG00000004827; ENSSSCG00000006243; ENSSSCG00000016157; ENSSSCG00000007805; ENSSSCG00000010154; ENSSSCG00000018003; ENSSSCG00000012851; ENSSSCG00000006823; ENSSSCG00000003170; ENSSSCG00000008972; ENSSSCG00000001553; ENSSSCG00000017076; ENSSSCG00000007231; ENSSSCG00000013376; ENSSSCG00000017270; ENSSSCG00000004266;…
Biological process	response to external stimulus	GO:0009605	10379	480	365	25	0.0684932	0.0318867	ENSSSCG00000013412; ENSSSCG00000013612; ENSSSCG00000006823; ENSSSCG00000012446; ENSSSCG00000016129; ENSSSCG00000006588; ENSSSCG00000013665; ENSSSCG00000016190; ENSSSCG00000017872; ENSSSCG00000000183; ENSSSCG00000013369; ENSSSCG00000017863; ENSSSCG00000004157; ENSSSCG00000000699; ENSSSCG00000016972; ENSSSCG00000006403; ENSSSCG00000004956; ENSSSCG00000012296; ENSSSCG00000011715; ENSSSCG00000010480;…
Biological process	behavior	GO:0007610	10379	270	365	22	0.060274	0.000213512	ENSSSCG00000008037; ENSSSCG00000015788; ENSSSCG00000000216; ENSSSCG00000004827; ENSSSCG00000006243; ENSSSCG00000010154; ENSSSCG00000012851; ENSSSCG00000016129; ENSSSCG00000017076; ENSSSCG00000006588; ENSSSCG00000013376; ENSSSCG00000001753; ENSSSCG00000017863; ENSSSCG00000005705; ENSSSCG00000001752; ENSSSCG00000016972; ENSSSCG00000011715; ENSSSCG00000017410; ENSSSCG00000013415; ENSSSCG00000017466;…
Biological process	cellular homeostasis	GO:0019725	10379	239	365	14	0.0383562	0.0427602	ENSSSCG00000016195; ENSSSCG00000007805; ENSSSCG00000012851; ENSSSCG00000005454; ENSSSCG00000017076; ENSSSCG00000016190; ENSSSCG00000011265; ENSSSCG00000001753; ENSSSCG00000003639; ENSSSCG00000001752; ENSSSCG00000016972; ENSSSCG00000004406; ENSSSCG00000015425; ENSSSCG00000004038;
Biological process	DNA packaging	GO:0006323	10379	157	365	11	0.030137	0.0226518	ENSSSCG00000001483; ENSSSCG00000001174; ENSSSCG00000001128; ENSSSCG00000001117; ENSSSCG00000006677; ENSSSCG00000001124; ENSSSCG00000008855; ENSSSCG00000001129; ENSSSCG00000013937; ENSSSCG00000001134; ENSSSCG00000006668;
Biological process	response to biotic stimulus	GO:0009607	10379	176	365	11	0.030137	0.0463185	ENSSSCG00000012409; ENSSSCG00000013612; ENSSSCG00000005136; ENSSSCG00000014290; ENSSSCG00000003799; ENSSSCG00000016190; ENSSSCG00000000492; ENSSSCG00000005139; ENSSSCG00000013415; ENSSSCG00000006589; ENSSSCG00000005137;
Biological process	regulation of growth	GO:0040008 & growth	10379	139	365	11	0.030137	0.00984831	ENSSSCG00000000602; ENSSSCG00000017076; ENSSSCG00000003562; ENSSSCG00000004266; ENSSSCG00000016728; ENSSSCG00000017978; ENSSSCG00000002542; ENSSSCG00000017863; ENSSSCG00000007379; ENSSSCG00000010152; ENSSSCG00000005456;
Biological process	response to other organism	GO:0051707	10379	140	365	11	0.030137	0.0103631	ENSSSCG00000012409; ENSSSCG00000013612; ENSSSCG00000005136; ENSSSCG00000014290; ENSSSCG00000003799; ENSSSCG00000016190; ENSSSCG00000000492; ENSSSCG00000005139; ENSSSCG00000013415; ENSSSCG00000006589; ENSSSCG00000005137;
Biological process	adult behavior	GO:0030534	10379	60	365	7	0.0191781	0.00487791	ENSSSCG00000010154; ENSSSCG00000012851; ENSSSCG00000013376; ENSSSCG00000001753; ENSSSCG00000001752; ENSSSCG00000016972; ENSSSCG00000001751;
Biological process	fertilization	GO:0009566	10379	57	365	6	0.0164384	0.0145475	ENSSSCG00000006758; ENSSSCG00000002980; ENSSSCG00000013440; ENSSSCG00000017486; ENSSSCG00000017493; ENSSSCG00000009610;
Biological process	multicellular organismal response to stress	GO:0033555	10379	25	365	5	0.0136986	0.00155447	ENSSSCG00000004827; ENSSSCG00000006243; ENSSSCG00000012851; ENSSSCG00000017076; ENSSSCG00000017863;
Biological process	multicellular organismal movement	GO:0050879	10379	11	365	3	0.00821918	0.00576621	ENSSSCG00000007805; ENSSSCG00000007424; ENSSSCG00000017500;
Biological process	establishment of RNA localization	GO:0051236	10379	20	365	3	0.00821918	0.031544	ENSSSCG00000012511; ENSSSCG00000009987; ENSSSCG00000012515;
Biological process	response to dietary excess	GO:0002021	10379	8	365	2	0.00547945	0.030009	ENSSSCG00000017076; ENSSSCG00000017863;
Biological process	positive regulation of fibrinolysis	GO:0051919	10379	1	365	1	0.00273973	0.0351672	ENSSSCG00000004038;
#N is number of genes which are annotated to this ontology
#M is number of genes which are annotated to this term
#n is number of the TN-specific highly up-regulated (THU) genes which are annotated to this ontology
#m is number of the TN-specific highly up-regulated (THU) genes which are annotated to this term
