# Supplementary material for: Transcriptome Profiling Identifies Differentially Expressed Genes in Postnatal Developing Pituitary Gland of Miniature Pig
Source: DNA Res. 2013 Nov 26;21(2):207–16. doi: 10.1093/dnares/dst051 (PMC3989491; doi:10.1093/dnares/dst051)
Supplement: Supplementary Data [file supp_dst051_dst051supp_table7.xls]

## Sheet: BM vs. DK
Supplementary Table S7. Distribution of SNPs in the S.scrofa genome
SNPs called between BM and DK
Chromosome	Position	Duroc (DK)	BM1	BM4	BM6	Type	Nucle_mutate	Amino acid_mutate	Position_tag	Postion	Gene
chr1	2090265	G	T	T	T	TV	-	-	intergenic	-	-
chr1	2090729	A	G	G	G	TS	-	-	intergenic	-	-
chr1	2137427	A	G	G	G	TS	GAT->GAC	Asp=>Asp	CDS	1005	ENSSSCG00000004018|ENSSSCT00000004443
chr1	2698461	T	Y	Y	Y	Heterzygote	-	-	intron	-	ENSSSCG00000004021|ENSSSCT00000004446
chr1	2699403	T	K	K	K	Heterzygote	-	-	intron	-	ENSSSCG00000004021|ENSSSCT00000004446
chr1	2699404	G	R	R	R	Heterzygote	-	-	intron	-	ENSSSCG00000004021|ENSSSCT00000004446
chr1	7671855	G	A	A	A	TS	CCG->CCA	Pro=>Pro	CDS	963	ENSSSCG00000004033|ENSSSCT00000004461
chr1	8720768	T	C	C	C	TS	CTT->CTC	Leu=>Leu	CDS	429	ENSSSCG00000004048|ENSSSCT00000004476
chr1	8730314	T	C	C	C	TS	TCA->TCG	Ser=>Ser	CDS	828	ENSSSCG00000004049|ENSSSCT00000004477
chr1	8733621	C	T	T	T	TS	CGC->CAC	Arg->His	CDS	416	ENSSSCG00000004049|ENSSSCT00000004477
chr1	8755404	C	T	T	T	TS	-	-	intron	-	ENSSSCG00000004050|ENSSSCT00000004478
chr1	8755432	C	T	T	T	TS	-	-	intron	-	ENSSSCG00000004050|ENSSSCT00000004478
chr1	8756067	G	A	A	A	TS	-	-	intron	-	ENSSSCG00000004050|ENSSSCT00000004478
chr1	8760949	T	C	C	C	TS	CAA->CAG	Gln=>Gln	CDS	192	ENSSSCG00000004050|ENSSSCT00000004478
chr1	8803971	T	C	C	C	TS	-	-	5'UTR	-20	ENSSSCG00000004051|ENSSSCT00000004479
chr1	8811159	T	C	C	C	TS	TCT->TCC	Ser=>Ser	CDS	417	ENSSSCG00000004051|ENSSSCT00000004479
chr1	8811207	G	A	A	A	TS	GAG->GAA	Glu=>Glu	CDS	465	ENSSSCG00000004051|ENSSSCT00000004479
chr1	8813835	C	T	T	T	TS	-	-	3'UTR	631	ENSSSCG00000004051|ENSSSCT00000004479
chr1	8813869	C	T	T	T	TS	-	-	3'UTR	665	ENSSSCG00000004051|ENSSSCT00000004479
chr1	9119753	A	G	G	G	TS	-	-	3'UTR	183	ENSSSCG00000004052|ENSSSCT00000004480
chr1	9607719	C	Y	Y	Y	Heterzygote	-	-	intergenic	-	-
chr1	9613237	G	A	A	A	TS	-	-	intergenic	-	-
chr1	9615727	T	C	C	C	TS	-	-	intergenic	-	-
chr1	9616687	G	A	A	A	TS	-	-	intergenic	-	-
chr1	9616727	A	G	G	G	TS	-	-	intergenic	-	-
chr1	9616792	T	C	C	C	TS	-	-	intergenic	-	-
chr1	9616796	C	T	T	T	TS	-	-	intergenic	-	-
chr1	9617078	G	T	T	T	TV	-	-	intergenic	-	-
chr1	9617126	G	A	A	A	TS	-	-	intergenic	-	-
chr1	9617223	A	R	R	R	Heterzygote	-	-	intergenic	-	-
chr1	9617485	G	T	T	T	TV	-	-	intergenic	-	-
chr1	9617579	A	R	R	R	Heterzygote	-	-	intergenic	-	-
chr1	9617851	G	A	A	A	TS	-	-	TTS Down	418	ENSSSCG00000004056|ENSSSCT00000004485
chr1	9618043	A	R	R	R	Heterzygote	-	-	TTS Down	226	ENSSSCG00000004056|ENSSSCT00000004485
chr1	9730141	A	G	G	G	TS	TAT->TAC	Tyr=>Tyr	CDS	366	ENSSSCG00000004058|ENSSSCT00000004487
chr1	9730612	C	M	M	M	Heterzygote	-	-	intron	-	ENSSSCG00000004058|ENSSSCT00000004487
chr1	9730613	T	K	K	K	Heterzygote	-	-	intron	-	ENSSSCG00000004058|ENSSSCT00000004487
chr1	9924545	A	R	R	R	Heterzygote	-	-	intergenic	-	-
chr1	9925084	T	C	C	C	TS	-	-	intergenic	-	-
chr1	10482977	C	Y	Y	Y	Heterzygote	CGC->CYC	-	CDS	704	ENSSSCG00000004062|ENSSSCT00000004491
chr1	10483013	T	C	C	C	TS	CAC->CGC	His->Arg	CDS	668	ENSSSCG00000004062|ENSSSCT00000004491
chr1	10716933	T	C	C	C	TS	GGT->GGC	Gly=>Gly	CDS	1656	ENSSSCG00000004064|ENSSSCT00000004493
chr1	10716990	T	C	C	C	TS	CGT->CGC	Arg=>Arg	CDS	1713	ENSSSCG00000004064|ENSSSCT00000004493
chr1	10725688	C	G	G	G	TV	-	-	intergenic	-	-
chr1	13098399	G	A	A	A	TS	TCC->TCT	Ser=>Ser	CDS	1248	ENSSSCG00000004071|ENSSSCT00000004500
chr1	13103050	A	G	G	G	TS	CTG->CCG	Leu->Pro	CDS	905	ENSSSCG00000004071|ENSSSCT00000004500
chr1	13108919	T	C	C	C	TS	ACA->ACG	Thr=>Thr	CDS	831	ENSSSCG00000004071|ENSSSCT00000004500
chr1	14959272	T	C	C	C	TS	-	-	intergenic	-	-
chr1	15013190	C	T	T	T	TS	CTG->TTG	Leu=>Leu	CDS	349	ENSSSCG00000004082|ENSSSCT00000004511
chr1	15035088	G	A	A	A	TS	CTG->CTA	Leu=>Leu	CDS	1050	ENSSSCG00000004082|ENSSSCT00000004511
chr1	15035493	G	A	A	A	TS	TTG->TTA	Leu=>Leu	CDS	1254	ENSSSCG00000004082|ENSSSCT00000004511
chr1	15045934	A	G	G	G	TS	GGA->GGG	Gly=>Gly	CDS	1791	ENSSSCG00000004082|ENSSSCT00000004511
chr1	15045943	A	G	G	G	TS	CAA->CAG	Gln=>Gln	CDS	1800	ENSSSCG00000004082|ENSSSCT00000004511
chr1	15052139	T	C	C	C	TS	TAT->TAC	Tyr=>Tyr	CDS	2277	ENSSSCG00000004082|ENSSSCT00000004511
chr1	15076459	T	C	C	C	TS	TCT->TCC	Ser=>Ser	CDS	4380	ENSSSCG00000004082|ENSSSCT00000004511
chr1	15101905	G	A	A	A	TS	CGG->CGA	Arg=>Arg	CDS	5373	ENSSSCG00000004082|ENSSSCT00000004511
chr1	15101917	T	C	C	C	TS	AGT->AGC	Ser=>Ser	CDS	5385	ENSSSCG00000004082|ENSSSCT00000004511
chr1	15105761	C	T	T	T	TS	GCC->GCT	Ala=>Ala	CDS	5613	ENSSSCG00000004082|ENSSSCT00000004511
chr1	15183170	T	C	C	C	TS	-	-	intergenic	-	-
chr1	15183708	T	G	G	G	TV	-	-	intergenic	-	-
chr1	15183727	T	A	A	A	TV	-	-	intergenic	-	-
chr1	15186649	A	G	G	G	TS	-	-	TTS Down	187	ENSSSCG00000004083|ENSSSCT00000004513
chr1	15789339	A	G	G	G	TS	-	-	intergenic	-	-
chr1	15790036	C	G	G	G	TV	-	-	intergenic	-	-
chr1	15790109	T	C	C	C	TS	-	-	intergenic	-	-
chr1	15790314	T	C	C	C	TS	-	-	intergenic	-	-
chr1	15790677	G	C	C	C	TV	-	-	TTS Down	298	ENSSSCG00000004087|ENSSSCT00000004518
chr1	15790893	T	G	G	G	TV	-	-	TTS Down	82	ENSSSCG00000004087|ENSSSCT00000004518
chr1	15790956	T	C	C	C	TS	-	-	TTS Down	19	ENSSSCG00000004087|ENSSSCT00000004518
chr1	15790959	T	C	C	C	TS	-	-	TTS Down	16	ENSSSCG00000004087|ENSSSCT00000004518
chr1	15805861	G	C	C	C	TV	CTC->CTG	Leu=>Leu	CDS	1593	ENSSSCG00000004087|ENSSSCT00000004518
chr1	15822591	T	C	C	C	TS	GAA->GAG	Glu=>Glu	CDS	864	ENSSSCG00000004087|ENSSSCT00000004518
chr1	15844076	G	R	R	R	Heterzygote	AGC->AGR	-	CDS	438	ENSSSCG00000004087|ENSSSCT00000004518
chr1	15849974	A	G	G	G	TS	ATC->ACC	Ile->Thr	CDS	242	ENSSSCG00000004087|ENSSSCT00000004518
chr1	15954508	G	R	R	R	Heterzygote	TCG->TCR	-	CDS	1074	ENSSSCG00000004089|ENSSSCT00000004520
chr1	16025017	T	C	C	C	TS	AAA->GAA	Lys->Glu	CDS	3268	ENSSSCG00000004091|ENSSSCT00000004522
chr1	16533311	G	C	C	C	TV	-	-	intergenic	-	-
chr1	16533346	G	T	T	T	TV	-	-	intergenic	-	-
chr1	16533363	T	C	C	C	TS	-	-	intergenic	-	-
chr1	16533370	G	A	A	A	TS	-	-	intergenic	-	-
chr1	16533396	A	G	G	G	TS	-	-	intergenic	-	-
chr1	16534307	A	G	G	G	TS	-	-	intergenic	-	-
chr1	16534882	G	T	T	T	TV	-	-	intergenic	-	-
chr1	16534936	C	T	T	T	TS	-	-	intergenic	-	-
chr1	16534964	A	T	T	T	TV	-	-	intergenic	-	-
chr1	16535041	T	C	C	C	TS	-	-	intergenic	-	-
chr1	16535057	T	C	C	C	TS	-	-	intergenic	-	-
chr1	16535167	T	C	C	C	TS	-	-	intergenic	-	-
chr1	16535290	C	A	A	A	TV	-	-	intergenic	-	-
chr1	17131786	A	G	G	G	TS	TCA->TCG	Ser=>Ser	CDS	879	ENSSSCG00000004101|ENSSSCT00000004536
chr1	17135988	C	T	T	T	TS	GAC->GAT	Asp=>Asp	CDS	957	ENSSSCG00000004101|ENSSSCT00000004536
chr1	17156745	T	C	C	C	TS	-	-	TTS Down	441	-
chr1	17157076	G	K	K	K	Heterzygote	-	-	intergenic	-	-
chr1	17157077	C	S	S	S	Heterzygote	-	-	intergenic	-	-
chr1	17215466	C	Y	Y	Y	Heterzygote	-	-	intergenic	-	-
chr1	17215529	C	M	M	M	Heterzygote	-	-	intergenic	-	-
chr1	17283303	C	T	T	T	TS	-	-	5'UTR	-70777	ENSSSCG00000004104|ENSSSCT00000004539
chr1	17304854	T	Y	Y	Y	Heterzygote	-	-	5'UTR	-49226	ENSSSCG00000004104|ENSSSCT00000004539
chr1	17308107	G	K	K	K	Heterzygote	-	-	5'UTR	-45973	ENSSSCG00000004104|ENSSSCT00000004539
chr1	17368316	A	G	G	G	TS	-	-	intron	-	ENSSSCG00000004107|ENSSSCT00000004542
chr1	17399099	G	C	C	C	TV	-	-	intergenic	-	-
chr1	17487246	A	R	R	R	Heterzygote	-	-	TTS Down	421	ENSSSCG00000004110|ENSSSCT00000004545
chr1	18210673	A	T	T	T	TV	-	-	intergenic	-	-
chr1	18211340	T	Y	Y	Y	Heterzygote	-	-	intergenic	-	-
chr1	18211496	G	R	R	R	Heterzygote	-	-	intergenic	-	-
chr1	18212100	G	R	R	R	Heterzygote	-	-	intergenic	-	-
chr1	18212856	C	M	M	M	Heterzygote	-	-	intergenic	-	-
chr1	18213085	A	G	G	G	TS	-	-	intergenic	-	-
chr1	18213440	G	R	R	R	Heterzygote	-	-	intergenic	-	-
chr1	18213598	G	R	R	R	Heterzygote	-	-	intergenic	-	-
chr1	18213643	G	R	R	R	Heterzygote	-	-	intergenic	-	-
chr1	19212212	T	G	G	G	TV	-	-	intergenic	-	-
chr1	19214549	C	T	T	T	TS	-	-	TTS Down	396	ENSSSCG00000004113|ENSSSCT00000004548
chr1	19217114	T	C	C	C	TS	TCA->TCG	Ser=>Ser	CDS	3210	ENSSSCG00000004113|ENSSSCT00000004548
chr1	20669642	G	A	A	A	TS	GCA->ACA	Ala->Thr	CDS	244	ENSSSCG00000004121|ENSSSCT00000004556
chr1	20671216	T	C	C	C	TS	AAT->AAC	Asn=>Asn	CDS	1818	ENSSSCG00000004121|ENSSSCT00000004556
chr1	20671297	C	A	A	A	TV	TCC->TCA	Ser=>Ser	CDS	1899	ENSSSCG00000004121|ENSSSCT00000004556
chr1	20675560	C	T	T	T	TS	-	-	3'UTR	47	ENSSSCG00000004121|ENSSSCT00000004556
chr1	21490073	C	A	A	A	TV	-	-	intergenic	-	-
chr1	21502326	A	G	G	G	TS	GAT->GAC	Asp=>Asp	CDS	1638	ENSSSCG00000004123|ENSSSCT00000004558
chr1	21986254	T	C	C	C	TS	-	-	intergenic	-	-
chr1	21986303	A	G	G	G	TS	-	-	intergenic	-	-
chr1	21986337	G	A	A	A	TS	-	-	intergenic	-	-
chr1	21986373	C	T	T	T	TS	-	-	intergenic	-	-
chr1	21986391	A	G	G	G	TS	-	-	intergenic	-	-
chr1	22211834	T	A	A	A	TV	-	-	TTS Down	183	-
chr1	22646498	T	C	C	C	TS	-	-	intergenic	-	-
chr1	22821068	A	G	G	G	TS	TCA->TCG	Ser=>Ser	CDS	681	ENSSSCG00000004133|ENSSSCT00000004568
chr1	22821074	T	C	C	C	TS	GGT->GGC	Gly=>Gly	CDS	687	ENSSSCG00000004133|ENSSSCT00000004568
chr1	22831023	C	T	T	T	TS	-	-	TTS Down	230	-
chr1	22831186	T	C	C	C	TS	-	-	TTS Down	393	-
chr1	26499313	C	G	G	G	TV	GCC->GGC	Ala->Gly	CDS	299	ENSSSCG00000004142|ENSSSCT00000004577
chr1	26499498	A	G	G	G	TS	AGC->GGC	Ser->Gly	CDS	484	ENSSSCG00000004142|ENSSSCT00000004577
chr1	26857314	C	T	T	T	TS	AAC->AAT	Asn=>Asn	CDS	366	ENSSSCG00000004146|ENSSSCT00000004582
chr1	26859225	G	A	A	A	TS	GCA->ACA	Ala->Thr	CDS	787	ENSSSCG00000004146|ENSSSCT00000004582
chr1	26990697	A	R	R	R	Heterzygote	TTT->TTR	-	CDS	363	ENSSSCG00000004148|ENSSSCT00000004584
chr1	27366215	C	G	G	G	TV	TCC->TCG	Ser=>Ser	CDS	321	ENSSSCG00000004151|ENSSSCT00000004588
chr1	27366291	A	G	G	G	TS	AAA->GAA	Lys->Glu	CDS	397	ENSSSCG00000004151|ENSSSCT00000004588
chr1	27366329	A	G	G	G	TS	AGA->AGG	Arg=>Arg	CDS	435	ENSSSCG00000004151|ENSSSCT00000004588
chr1	27391618	A	G	G	G	TS	-	-	intergenic	-	-
chr1	27391645	A	C	C	C	TV	-	-	intergenic	-	-
chr1	27392153	C	T	T	T	TS	-	-	intergenic	-	-
chr1	27392201	G	S	S	S	Heterzygote	-	-	intergenic	-	-
chr1	27392315	C	T	T	T	TS	-	-	intergenic	-	-
chr1	27392332	C	Y	Y	Y	Heterzygote	-	-	intergenic	-	-
chr1	27392379	C	T	T	T	TS	-	-	intergenic	-	-
chr1	27392435	T	G	G	G	TV	-	-	intergenic	-	-
chr1	27393193	C	T	T	T	TS	-	-	intergenic	-	-
chr1	27393209	C	G	G	G	TV	-	-	intergenic	-	-
chr1	27393227	A	G	G	G	TS	-	-	intergenic	-	-
chr1	27393246	G	A	A	A	TS	-	-	intergenic	-	-
chr1	27393556	G	A	A	A	TS	-	-	intergenic	-	-
chr1	27393825	T	C	C	C	TS	-	-	intergenic	-	-
chr1	27393890	C	T	T	T	TS	-	-	intergenic	-	-
chr1	27394089	A	G	G	G	TS	-	-	intergenic	-	-
chr1	27394287	T	C	C	C	TS	-	-	intergenic	-	-
chr1	27395367	G	T	T	T	TV	-	-	intergenic	-	-
chr1	27396707	C	Y	Y	Y	Heterzygote	-	-	intergenic	-	-
chr1	27396896	T	C	C	C	TS	-	-	intergenic	-	-
chr1	27397132	A	G	G	G	TS	-	-	intergenic	-	-
chr1	27397325	T	W	W	W	Heterzygote	-	-	intergenic	-	-
chr1	27398617	T	C	C	C	TS	-	-	intergenic	-	-
chr1	27398629	T	C	C	C	TS	-	-	intergenic	-	-
chr1	27399033	C	M	M	M	Heterzygote	-	-	TTS Down	297	ENSSSCG00000004152|ENSSSCT00000004590
chr1	27399157	C	Y	Y	Y	Heterzygote	-	-	TTS Down	173	ENSSSCG00000004152|ENSSSCT00000004590
chr1	27399318	G	R	R	R	Heterzygote	-	-	TTS Down	12	ENSSSCG00000004152|ENSSSCT00000004590
chr1	27399322	G	R	R	R	Heterzygote	-	-	TTS Down	8	ENSSSCG00000004152|ENSSSCT00000004590
chr1	29311287	A	W	W	W	Heterzygote	-	-	intron	-	ENSSSCG00000004163|ENSSSCT00000004602
chr1	30022548	A	G	G	G	TS	CAA->CGA	Gln->Arg	CDS	1385	ENSSSCG00000004166|ENSSSCT00000004605
chr1	31739755	C	T	T	T	TS	-	-	intergenic	-	-
chr1	31739806	T	C	C	C	TS	-	-	intergenic	-	-
chr1	31739892	G	A	A	A	TS	-	-	intergenic	-	-
chr1	31740025	G	C	C	C	TV	-	-	intergenic	-	-
chr1	31740373	T	C	C	C	TS	-	-	intergenic	-	-
chr1	31740457	T	C	C	C	TS	-	-	intergenic	-	-
chr1	31740556	G	A	A	A	TS	-	-	intergenic	-	-
chr1	32410319	A	T	T	T	TV	-	-	intron	-	ENSSSCG00000004177|ENSSSCT00000004616
chr1	32410320	A	C	C	C	TV	-	-	intron	-	ENSSSCG00000004177|ENSSSCT00000004616
chr1	32411268	T	G	G	G	TV	-	-	intron	-	ENSSSCG00000004177|ENSSSCT00000004616
chr1	32412305	T	Y	Y	Y	Heterzygote	-	-	intron	-	ENSSSCG00000004177|ENSSSCT00000004616
chr1	32412306	A	R	R	R	Heterzygote	-	-	intron	-	ENSSSCG00000004177|ENSSSCT00000004616
chr1	32684360	T	C	C	C	TS	TGT->CGT	Cys->Arg	CDS	49	ENSSSCG00000004190|ENSSSCT00000004629
chr1	32727796	G	A	A	A	TS	-	-	3'UTR	64	ENSSSCG00000004190|ENSSSCT00000004629
chr1	32728726	C	T	T	T	TS	-	-	intergenic	-	-
chr1	33156677	C	T	T	T	TS	TCC->TCT	Ser=>Ser	CDS	813	ENSSSCG00000004192|ENSSSCT00000004631
chr1	33156854	C	G	G	G	TV	CCC->CCG	Pro=>Pro	CDS	990	ENSSSCG00000004192|ENSSSCT00000004631
chr1	33156857	G	T	T	T	TV	GGG->GGT	Gly=>Gly	CDS	993	ENSSSCG00000004192|ENSSSCT00000004631
chr1	33723233	G	A	A	A	TS	AAG->AAA	Lys=>Lys	CDS	564	ENSSSCG00000004199|ENSSSCT00000004640
chr1	33831057	C	T	T	T	TS	-	-	TTS Down	91	-
chr1	34156894	T	C	C	C	TS	GAA->GAG	Glu=>Glu	CDS	684	ENSSSCG00000004201|ENSSSCT00000004642
chr1	35069960	G	A	A	A	TS	-	-	intergenic	-	-
chr1	35193026	A	G	G	G	TS	TGG->CGG	Trp->Arg	CDS	3475	ENSSSCG00000004207|ENSSSCT00000004648
chr1	36657325	A	G	G	G	TS	GTA->GTG	Val=>Val	CDS	1683	ENSSSCG00000004209|ENSSSCT00000004650
chr1	36657472	T	C	C	C	TS	GCT->GCC	Ala=>Ala	CDS	1830	ENSSSCG00000004209|ENSSSCT00000004650
chr1	37221828	T	C	C	C	TS	-	-	intron	-	ENSSSCG00000004213|ENSSSCT00000004656
chr1	37386231	A	G	G	G	TS	GAT->GGT	Asp->Gly	CDS	902	ENSSSCG00000004215|ENSSSCT00000004658
chr1	37390215	A	G	G	G	TS	TAA->TAG	stop=>stop	CDS	2055	ENSSSCG00000004215|ENSSSCT00000004658
chr1	37500967	T	A	A	A	TV	-	-	intron	-	ENSSSCG00000004216|ENSSSCT00000004659
chr1	38595549	C	T	T	T	TS	-	-	intergenic	-	-
chr1	38608927	A	G	G	G	TS	ATC->ACC	Ile->Thr	CDS	92	ENSSSCG00000004221|ENSSSCT00000004666
chr1	38629291	G	A	A	A	TS	-	-	intergenic	-	-
chr1	38677072	G	A	A	A	TS	ACC->ACT	Thr=>Thr	CDS	1461	ENSSSCG00000004222|ENSSSCT00000004667
chr1	38803802	G	T	T	T	TV	-	-	TTS Down	251	ENSSSCG00000004223|ENSSSCT00000004668
chr1	38803881	A	G	G	G	TS	-	-	TTS Down	172	ENSSSCG00000004223|ENSSSCT00000004668
chr1	38803888	G	A	A	A	TS	-	-	TTS Down	165	ENSSSCG00000004223|ENSSSCT00000004668
chr1	38803894	T	A	A	A	TV	-	-	TTS Down	159	ENSSSCG00000004223|ENSSSCT00000004668
chr1	38804478	A	G	G	G	TS	TTC->CTC	Phe->Leu	CDS	589	ENSSSCG00000004223|ENSSSCT00000004668
chr1	41393546	T	C	C	C	TS	TCC->CCC	Ser->Pro	CDS	766	ENSSSCG00000004235|ENSSSCT00000004680
chr1	41416246	C	T	T	T	TS	GCG->GCA	Ala=>Ala	CDS	291	ENSSSCG00000004236|ENSSSCT00000004681
chr1	42602689	T	A	A	A	TV	-	-	intergenic	-	-
chr1	42602706	C	G	G	G	TV	-	-	intergenic	-	-
chr1	42602716	T	A	A	A	TV	-	-	intergenic	-	-
chr1	42602742	T	C	C	C	TS	-	-	intergenic	-	-
chr1	42602746	C	G	G	G	TV	-	-	intergenic	-	-
chr1	42602765	T	C	C	C	TS	-	-	intergenic	-	-
chr1	42602800	A	G	G	G	TS	-	-	intergenic	-	-
chr1	42712193	G	C	C	C	TV	-	-	intergenic	-	-
chr1	42712205	T	C	C	C	TS	-	-	intergenic	-	-
chr1	42712224	C	A	A	A	TV	-	-	intergenic	-	-
chr1	42712234	G	A	A	A	TS	-	-	intergenic	-	-
chr1	42712254	G	A	A	A	TS	-	-	intergenic	-	-
chr1	43013561	T	G	G	G	TV	-	-	intergenic	-	-
chr1	44342303	T	C	C	C	TS	ACT->ACC	Thr=>Thr	CDS	594	ENSSSCG00000004243|ENSSSCT00000004690
chr1	44342310	A	C	C	C	TV	ATT->CTT	Ile->Leu	CDS	601	ENSSSCG00000004243|ENSSSCT00000004690
chr1	44342321	C	T	T	T	TS	GCC->GCT	Ala=>Ala	CDS	612	ENSSSCG00000004243|ENSSSCT00000004690
chr1	44698446	T	G	G	G	TV	-	-	TTS Down	346	-
chr1	44698945	A	G	G	G	TS	-	-	intergenic	-	-
chr1	44699179	C	A	A	A	TV	-	-	intergenic	-	-
chr1	44699625	G	A	A	A	TS	-	-	intergenic	-	-
chr1	45356036	T	A	A	A	TV	-	-	intergenic	-	-
chr1	45356040	T	G	G	G	TV	-	-	intergenic	-	-
chr1	46216702	A	T	T	T	TV	GCA->GCT	Ala=>Ala	CDS	1008	ENSSSCG00000004253|ENSSSCT00000004701
chr1	47347652	G	A	A	A	TS	-	-	intergenic	-	-
chr1	47348126	G	T	T	T	TV	-	-	TTS Down	260	ENSSSCG00000004267|ENSSSCT00000004716
chr1	47348854	T	A	A	A	TV	TTA->TTT	Leu->Phe	CDS	5391	ENSSSCG00000004267|ENSSSCT00000004716
chr1	47348905	G	A	A	A	TS	CGC->CGT	Arg=>Arg	CDS	5340	ENSSSCG00000004267|ENSSSCT00000004716
chr1	47348927	G	T	T	T	TV	CCT->CAT	Pro->His	CDS	5318	ENSSSCG00000004267|ENSSSCT00000004716
chr1	47348947	G	A	A	A	TS	GTC->GTT	Val=>Val	CDS	5298	ENSSSCG00000004267|ENSSSCT00000004716
chr1	47349148	A	G	G	G	TS	AGT->AGC	Ser=>Ser	CDS	5097	ENSSSCG00000004267|ENSSSCT00000004716
chr1	47349544	G	T	T	T	TV	CCC->CCA	Pro=>Pro	CDS	4701	ENSSSCG00000004267|ENSSSCT00000004716
chr1	47350428	C	T	T	T	TS	GGT->AGT	Gly->Ser	CDS	3817	ENSSSCG00000004267|ENSSSCT00000004716
chr1	48482001	A	C	C	C	TV	-	-	intergenic	-	-
chr1	51484687	A	C	C	C	TV	-	-	intergenic	-	-
chr1	51484718	G	A	A	A	TS	-	-	intergenic	-	-
chr1	51484729	G	A	A	A	TS	-	-	intergenic	-	-
chr1	51484745	A	G	G	G	TS	-	-	intergenic	-	-
chr1	52659857	A	G	G	G	TS	-	-	intron	-	ENSSSCG00000004273|ENSSSCT00000004722
chr1	52659883	T	G	G	G	TV	-	-	intron	-	ENSSSCG00000004273|ENSSSCT00000004722
chr1	52659887	A	G	G	G	TS	-	-	intron	-	ENSSSCG00000004273|ENSSSCT00000004722
chr1	52659917	C	T	T	T	TS	-	-	intron	-	ENSSSCG00000004273|ENSSSCT00000004722
chr1	52659918	A	G	G	G	TS	-	-	intron	-	ENSSSCG00000004273|ENSSSCT00000004722
chr1	52659933	A	G	G	G	TS	-	-	intron	-	ENSSSCG00000004273|ENSSSCT00000004722
chr1	52660003	A	G	G	G	TS	-	-	intron	-	ENSSSCG00000004273|ENSSSCT00000004722
chr1	52660039	A	G	G	G	TS	-	-	intron	-	ENSSSCG00000004273|ENSSSCT00000004722
chr1	52660138	C	A	A	A	TV	-	-	intron	-	ENSSSCG00000004273|ENSSSCT00000004722
chr1	52660315	T	C	C	C	TS	-	-	intron	-	ENSSSCG00000004273|ENSSSCT00000004722
chr1	52660316	G	A	A	A	TS	-	-	intron	-	ENSSSCG00000004273|ENSSSCT00000004722
chr1	53165621	T	C	C	C	TS	GCT->GCC	Ala=>Ala	CDS	3792	ENSSSCG00000004275|ENSSSCT00000004725
chr1	53352364	A	G	G	G	TS	-	-	3'UTR	20	ENSSSCG00000004276|ENSSSCT00000004726
chr1	53762208	G	A	A	A	TS	-	-	TTS Down	164	-
chr1	55558897	G	A	A	A	TS	-	-	intergenic	-	-
chr1	56940840	T	K	K	K	Heterzygote	-	-	intron	-	ENSSSCG00000004293|ENSSSCT00000004747
chr1	56966904	A	G	G	G	TS	TCT->TCC	Ser=>Ser	CDS	483	ENSSSCG00000004293|ENSSSCT00000004747
chr1	56993176	C	G	G	G	TV	GTG->CTG	Val->Leu	CDS	127	ENSSSCG00000004293|ENSSSCT00000004747
chr1	56993177	A	G	G	G	TS	TCT->TCC	Ser=>Ser	CDS	126	ENSSSCG00000004293|ENSSSCT00000004747
chr1	58189727	C	Y	Y	Y	Heterzygote	-	-	TTS Down	336	ENSSSCG00000004297|ENSSSCT00000004751
chr1	58190082	A	W	W	W	Heterzygote	-	-	3'UTR	269	ENSSSCG00000004297|ENSSSCT00000004751
chr1	58190136	T	Y	Y	Y	Heterzygote	-	-	3'UTR	215	ENSSSCG00000004297|ENSSSCT00000004751
chr1	58190162	A	W	W	W	Heterzygote	-	-	3'UTR	189	ENSSSCG00000004297|ENSSSCT00000004751
chr1	58190166	A	R	R	R	Heterzygote	-	-	3'UTR	185	ENSSSCG00000004297|ENSSSCT00000004751
chr1	58190169	C	Y	Y	Y	Heterzygote	-	-	3'UTR	182	ENSSSCG00000004297|ENSSSCT00000004751
chr1	58190175	A	R	R	R	Heterzygote	-	-	3'UTR	176	ENSSSCG00000004297|ENSSSCT00000004751
chr1	58190226	A	W	W	W	Heterzygote	-	-	3'UTR	125	ENSSSCG00000004297|ENSSSCT00000004751
chr1	58190259	A	R	R	R	Heterzygote	-	-	3'UTR	92	ENSSSCG00000004297|ENSSSCT00000004751
chr1	58190431	A	W	W	W	Heterzygote	-	-	intron	-	ENSSSCG00000004297|ENSSSCT00000004751
chr1	58190432	A	R	R	R	Heterzygote	-	-	intron	-	ENSSSCG00000004297|ENSSSCT00000004751
chr1	58190879	C	S	S	S	Heterzygote	-	-	intron	-	ENSSSCG00000004297|ENSSSCT00000004751
chr1	58190880	A	R	R	R	Heterzygote	-	-	intron	-	ENSSSCG00000004297|ENSSSCT00000004751
chr1	58190909	T	Y	Y	Y	Heterzygote	ACA->ACY	-	CDS	246	ENSSSCG00000004297|ENSSSCT00000004751
chr1	58190920	A	R	R	R	Heterzygote	TCG->RCG	-	CDS	235	ENSSSCG00000004297|ENSSSCT00000004751
chr1	58190923	T	K	K	K	Heterzygote	ACC->KCC	-	CDS	232	ENSSSCG00000004297|ENSSSCT00000004751
chr1	58190966	A	R	R	R	Heterzygote	ACT->ACR	-	CDS	189	ENSSSCG00000004297|ENSSSCT00000004751
chr1	58190973	T	K	K	K	Heterzygote	TAC->TKC	-	CDS	182	ENSSSCG00000004297|ENSSSCT00000004751
chr1	58190983	A	R	R	R	Heterzygote	TCC->RCC	-	CDS	172	ENSSSCG00000004297|ENSSSCT00000004751
chr1	58191068	T	Y	Y	Y	Heterzygote	ATA->ATY	-	CDS	87	ENSSSCG00000004297|ENSSSCT00000004751
chr1	58191069	A	W	W	W	Heterzygote	ATA->AWA	-	CDS	86	ENSSSCG00000004297|ENSSSCT00000004751
chr1	58192181	C	M	M	M	Heterzygote	-	-	intron	-	ENSSSCG00000004297|ENSSSCT00000004751
chr1	58192182	A	R	R	R	Heterzygote	-	-	intron	-	ENSSSCG00000004297|ENSSSCT00000004751
chr1	58192293	G	K	K	K	Heterzygote	-	-	TSS Up	-10	ENSSSCG00000004297|ENSSSCT00000004751
chr1	58192295	A	M	M	M	Heterzygote	-	-	TSS Up	-12	ENSSSCG00000004297|ENSSSCT00000004751
chr1	58192312	G	A	A	A	TS	-	-	TSS Up	-29	ENSSSCG00000004297|ENSSSCT00000004751
chr1	58192798	C	A	A	A	TV	-	-	intergenic	-	-
chr1	58192807	C	G	G	G	TV	-	-	intergenic	-	-
chr1	58193733	C	A	A	A	TV	-	-	intergenic	-	-
chr1	58196158	T	A	A	A	TV	-	-	intergenic	-	-
chr1	58206327	G	R	R	R	Heterzygote	-	-	intergenic	-	-
chr1	58206328	A	W	W	W	Heterzygote	-	-	intergenic	-	-
chr1	58206395	G	R	R	R	Heterzygote	-	-	intergenic	-	-
chr1	58344305	A	G	G	G	TS	CCA->CCG	Pro=>Pro	CDS	4332	ENSSSCG00000004298|ENSSSCT00000004752
chr1	58347155	G	A	A	A	TS	ACG->ACA	Thr=>Thr	CDS	7182	ENSSSCG00000004298|ENSSSCT00000004752
chr1	58397990	G	A	A	A	TS	AAG->AAA	Lys=>Lys	CDS	132	ENSSSCG00000004300|ENSSSCT00000004754
chr1	58759543	A	C	C	C	TV	-	-	3'UTR	149	ENSSSCG00000004306|ENSSSCT00000004761
chr1	59460300	A	G	G	G	TS	-	-	intergenic	-	-
chr1	59460322	A	C	C	C	TV	-	-	intergenic	-	-
chr1	59802492	T	G	G	G	TV	-	-	intron	-	ENSSSCG00000004311|ENSSSCT00000004766
chr1	59802511	C	T	T	T	TS	-	-	intron	-	ENSSSCG00000004311|ENSSSCT00000004766
chr1	59802521	G	A	A	A	TS	-	-	intron	-	ENSSSCG00000004311|ENSSSCT00000004766
chr1	59802530	C	T	T	T	TS	-	-	intron	-	ENSSSCG00000004311|ENSSSCT00000004766
chr1	59802572	T	C	C	C	TS	-	-	intron	-	ENSSSCG00000004311|ENSSSCT00000004766
chr1	59901913	A	G	G	G	TS	-	-	TSS Up	-76	-
chr1	59902365	G	C	C	C	TV	GGC->GCC	Gly->Ala	CDS	377	ENSSSCG00000004312|ENSSSCT00000004767
chr1	59903146	T	C	C	C	TS	-	-	intergenic	-	-
chr1	59903482	C	M	M	M	Heterzygote	-	-	intergenic	-	-
chr1	59988809	G	A	A	A	TS	-	-	intergenic	-	-
chr1	61590555	G	A	A	A	TS	-	-	intergenic	-	-
chr1	64919839	G	R	R	R	Heterzygote	-	-	intergenic	-	-
chr1	64919846	A	G	G	G	TS	-	-	intergenic	-	-
chr1	64919860	C	Y	Y	Y	Heterzygote	-	-	intergenic	-	-
chr1	64919863	C	Y	Y	Y	Heterzygote	-	-	intergenic	-	-
chr1	64919923	G	S	S	S	Heterzygote	-	-	intergenic	-	-
chr1	64919938	C	Y	Y	Y	Heterzygote	-	-	intergenic	-	-
chr1	64919952	C	T	T	T	TS	-	-	intergenic	-	-
chr1	64920039	C	Y	Y	Y	Heterzygote	-	-	intergenic	-	-
chr1	64920051	A	G	G	G	TS	-	-	intergenic	-	-
chr1	64920062	G	R	R	R	Heterzygote	-	-	intergenic	-	-
chr1	64920097	C	Y	Y	Y	Heterzygote	-	-	intergenic	-	-
chr1	64920201	T	C	C	C	TS	-	-	intergenic	-	-
chr1	64920204	G	R	R	R	Heterzygote	-	-	intergenic	-	-
chr1	64920264	T	W	W	W	Heterzygote	-	-	intergenic	-	-
chr1	65822897	A	G	G	G	TS	-	-	intergenic	-	-
chr1	66035905	C	G	G	G	TV	-	-	intergenic	-	-
chr1	66037696	T	A	A	A	TV	-	-	intergenic	-	-
chr1	66037732	A	G	G	G	TS	-	-	intergenic	-	-
chr1	66037992	T	G	G	G	TV	-	-	intergenic	-	-
chr1	66038078	T	C	C	C	TS	-	-	intergenic	-	-
chr1	66038253	G	A	A	A	TS	-	-	intergenic	-	-
chr1	66038291	T	A	A	A	TV	-	-	intergenic	-	-
chr1	66038404	A	G	G	G	TS	-	-	intergenic	-	-
chr1	66907097	T	A	A	A	TV	TTT->ATT	Phe->Ile	CDS	505	ENSSSCG00000004339|ENSSSCT00000004795
chr1	66925373	C	T	T	T	TS	ATC->ATT	Ile=>Ile	CDS	975	ENSSSCG00000004339|ENSSSCT00000004795
chr1	69266796	C	T	T	T	TS	GTG->GTA	Val=>Val	CDS	1419	ENSSSCG00000004347|ENSSSCT00000004804
chr1	69292120	C	A	A	A	TV	ACG->ACT	Thr=>Thr	CDS	918	ENSSSCG00000004347|ENSSSCT00000004804
chr1	69709903	G	A	A	A	TS	-	-	3'UTR	54	ENSSSCG00000004349|ENSSSCT00000004806
chr1	69710167	A	C	C	C	TV	CTT->CTG	Leu=>Leu	CDS	456	ENSSSCG00000004349|ENSSSCT00000004806
chr1	69858368	A	M	M	M	Heterzygote	-	-	5'UTR	-29	ENSSSCG00000004353|ENSSSCT00000004810
chr1	69881027	A	G	G	G	TS	-	-	intergenic	-	-
chr1	69944580	A	G	G	G	TS	-	-	intergenic	-	-
chr1	70001486	A	G	G	G	TS	-	-	intergenic	-	-
chr1	70001535	G	A	A	A	TS	-	-	intergenic	-	-
chr1	70001605	T	G	G	G	TV	-	-	intergenic	-	-
chr1	70001624	A	G	G	G	TS	-	-	intergenic	-	-
chr1	70001635	G	A	A	A	TS	-	-	intergenic	-	-
chr1	70001726	A	G	G	G	TS	-	-	intergenic	-	-
chr1	70001851	C	T	T	T	TS	-	-	intergenic	-	-
chr1	70001893	G	T	T	T	TV	-	-	intergenic	-	-
chr1	70001922	T	C	C	C	TS	-	-	intergenic	-	-
chr1	70001942	G	T	T	T	TV	-	-	intergenic	-	-
chr1	70001956	T	C	C	C	TS	-	-	intergenic	-	-
chr1	70002047	G	A	A	A	TS	-	-	intergenic	-	-
chr1	70002073	A	G	G	G	TS	-	-	intergenic	-	-
chr1	70002076	T	C	C	C	TS	-	-	intergenic	-	-
chr1	70749715	A	G	G	G	TS	TCT->TCC	Ser=>Ser	CDS	1254	ENSSSCG00000004358|ENSSSCT00000004815
chr1	70749908	T	G	G	G	TV	CCA->CCC	Pro=>Pro	CDS	1155	ENSSSCG00000004358|ENSSSCT00000004815
chr1	72121293	C	T	T	T	TS	-	-	intergenic	-	-
chr1	72121295	C	T	T	T	TS	-	-	intergenic	-	-
chr1	72121299	C	G	G	G	TV	-	-	intergenic	-	-
chr1	72121313	G	C	C	C	TV	-	-	intergenic	-	-
chr1	72121322	T	C	C	C	TS	-	-	intergenic	-	-
chr1	72121325	T	G	G	G	TV	-	-	intergenic	-	-
chr1	76237693	C	G	G	G	TV	TCC->TCG	Ser=>Ser	CDS	1134	ENSSSCG00000004374|ENSSSCT00000004835
chr1	76660476	A	G	G	G	TS	-	-	intergenic	-	-
chr1	76660488	T	C	C	C	TS	-	-	intergenic	-	-
chr1	76660512	C	T	T	T	TS	-	-	intergenic	-	-
chr1	77632646	T	G	G	G	TV	-	-	intron	-	ENSSSCG00000004382|ENSSSCT00000004844
chr1	77720468	A	C	C	C	TV	-	-	intergenic	-	-
chr1	77721308	A	C	C	C	TV	-	-	TTS Down	274	ENSSSCG00000004383|ENSSSCT00000004845
chr1	78349286	A	M	M	M	Heterzygote	-	-	3'UTR	17214	ENSSSCG00000004387|ENSSSCT00000004850
chr1	78351816	T	C	C	C	TS	-	-	intergenic	-	-
chr1	78353700	T	C	C	C	TS	-	-	intergenic	-	-
chr1	78666906	A	G	G	G	TS	ATT->GTT	Ile->Val	CDS	217	ENSSSCG00000004389|ENSSSCT00000004852
chr1	78666922	C	G	G	G	TV	ACA->AGA	Thr->Arg	CDS	233	ENSSSCG00000004389|ENSSSCT00000004852
chr1	78679381	G	A	A	A	TS	AGG->AGA	Arg=>Arg	CDS	420	ENSSSCG00000004390|ENSSSCT00000004853
chr1	79177145	C	T	T	T	TS	ACT->ATT	Thr->Ile	CDS	584	ENSSSCG00000004393|ENSSSCT00000004856
chr1	79177878	G	C	C	C	TV	-	-	TTS Down	179	-
chr1	79177988	G	A	A	A	TS	-	-	TTS Down	289	-
chr1	79324935	A	G	G	G	TS	-	-	intergenic	-	-
chr1	79324938	G	T	T	T	TV	-	-	intergenic	-	-
chr1	79324983	T	C	C	C	TS	-	-	intergenic	-	-
chr1	79324985	A	G	G	G	TS	-	-	intergenic	-	-
chr1	79325009	T	C	C	C	TS	-	-	intergenic	-	-
chr1	79325028	A	G	G	G	TS	-	-	intergenic	-	-
chr1	79325044	A	G	G	G	TS	-	-	intergenic	-	-
chr1	80143339	T	C	C	C	TS	TAT->TAC	Tyr=>Tyr	CDS	948	ENSSSCG00000004406|ENSSSCT00000004869
chr1	80539711	G	C	C	C	TV	-	-	intron	-	ENSSSCG00000004414|ENSSSCT00000004877
chr1	80546421	A	C	C	C	TV	-	-	TTS Down	39	-
chr1	81045930	G	C	C	C	TV	-	-	intergenic	-	-
chr1	81045970	T	C	C	C	TS	-	-	intergenic	-	-
chr1	81046076	C	A	A	A	TV	-	-	intergenic	-	-
chr1	81174180	C	G	G	G	TV	-	-	TTS Down	173	-
chr1	81174521	A	G	G	G	TS	-	-	intergenic	-	-
chr1	83528040	A	T	T	T	TV	-	-	intergenic	-	-
chr1	85998976	C	A	A	A	TV	-	-	intergenic	-	-
chr1	86264815	A	C	C	C	TV	-	-	5'UTR	-120	ENSSSCG00000004446|ENSSSCT00000004911
chr1	86788193	G	A	A	A	TS	AGA->AAA	Arg->Lys	CDS	536	ENSSSCG00000004452|ENSSSCT00000004917
chr1	86807445	A	G	G	G	TS	-	-	TTS Down	398	ENSSSCG00000004453|ENSSSCT00000004919
chr1	86809792	T	K	K	K	Heterzygote	ACT->ACK	-	CDS	1521	ENSSSCG00000004453|ENSSSCT00000004919
chr1	86821888	T	C	C	C	TS	CAT->CAC	His=>His	CDS	1215	ENSSSCG00000004453|ENSSSCT00000004919
chr1	86840348	T	K	K	K	Heterzygote	-	-	intron	-	ENSSSCG00000004453|ENSSSCT00000004919
chr1	86840350	C	M	M	M	Heterzygote	-	-	intron	-	ENSSSCG00000004453|ENSSSCT00000004919
chr1	86840351	A	W	W	W	Heterzygote	-	-	intron	-	ENSSSCG00000004453|ENSSSCT00000004919
chr1	86892648	G	T	T	T	TV	GCC->GCA	Ala=>Ala	CDS	654	ENSSSCG00000004453|ENSSSCT00000004918
chr1	87200188	C	T	T	T	TS	-	-	3'UTR	30	ENSSSCG00000004454|ENSSSCT00000004920
chr1	87210310	T	C	C	C	TS	-	-	intergenic	-	-
chr1	87210724	A	G	G	G	TS	-	-	intergenic	-	-
chr1	87215440	T	C	C	C	TS	-	-	TSS Up	-204	ENSSSCG00000004455|ENSSSCT00000004921
chr1	87227141	G	A	A	A	TS	AAG->AAA	Lys=>Lys	CDS	708	ENSSSCG00000004456|ENSSSCT00000004922
chr1	87235655	G	A	A	A	TS	GCA->ACA	Ala->Thr	CDS	1135	ENSSSCG00000004456|ENSSSCT00000004922
chr1	87238895	T	C	C	C	TS	CCT->CCC	Pro=>Pro	CDS	1407	ENSSSCG00000004456|ENSSSCT00000004922
chr1	88765782	A	T	T	T	TV	-	-	TTS Down	380	-
chr1	89181519	T	C	C	C	TS	-	-	intergenic	-	-
chr1	89181520	C	T	T	T	TS	-	-	intergenic	-	-
chr1	89181528	T	C	C	C	TS	-	-	intergenic	-	-
chr1	89181558	T	C	C	C	TS	-	-	intergenic	-	-
chr1	89181574	C	T	T	T	TS	-	-	intergenic	-	-
chr1	89181963	G	A	A	A	TS	-	-	intergenic	-	-
chr1	89181971	G	T	T	T	TV	-	-	intergenic	-	-
chr1	89181992	T	C	C	C	TS	-	-	intergenic	-	-
chr1	89182005	A	G	G	G	TS	-	-	intergenic	-	-
chr1	89182007	T	C	C	C	TS	-	-	intergenic	-	-
chr1	89182019	A	G	G	G	TS	-	-	intergenic	-	-
chr1	89182050	C	G	G	G	TV	-	-	intergenic	-	-
chr1	91167616	G	A	A	A	TS	GGG->GGA	Gly=>Gly	CDS	741	ENSSSCG00000004467|ENSSSCT00000004934
chr1	91385688	A	C	C	C	TV	-	-	intergenic	-	-
chr1	91386164	A	G	G	G	TS	-	-	intergenic	-	-
chr1	91386781	C	T	T	T	TS	-	-	intergenic	-	-
chr1	94965924	G	A	A	A	TS	-	-	intergenic	-	-
chr1	94976686	T	C	C	C	TS	AAA->AAG	Lys=>Lys	CDS	3033	ENSSSCG00000004478|ENSSSCT00000004948
chr1	95750510	T	C	C	C	TS	CCT->CCC	Pro=>Pro	CDS	156	ENSSSCG00000004481|ENSSSCT00000004951
chr1	95771253	T	C	C	C	TS	-	-	intron	-	ENSSSCG00000004481|ENSSSCT00000004951
chr1	95800265	A	G	G	G	TS	-	-	3'UTR	387	ENSSSCG00000004481|ENSSSCT00000004951
chr1	95800353	T	C	C	C	TS	-	-	3'UTR	475	ENSSSCG00000004481|ENSSSCT00000004951
chr1	97568696	G	A	A	A	TS	-	-	intron	-	ENSSSCG00000004488|ENSSSCT00000004959
chr1	97568718	T	C	C	C	TS	-	-	intron	-	ENSSSCG00000004488|ENSSSCT00000004959
chr1	97569434	T	Y	Y	Y	Heterzygote	-	-	intron	-	ENSSSCG00000004488|ENSSSCT00000004959
chr1	97569436	A	M	M	M	Heterzygote	-	-	intron	-	ENSSSCG00000004488|ENSSSCT00000004959
chr1	97569446	T	Y	Y	Y	Heterzygote	-	-	intron	-	ENSSSCG00000004488|ENSSSCT00000004959
chr1	97569530	T	Y	Y	Y	Heterzygote	-	-	intron	-	ENSSSCG00000004488|ENSSSCT00000004959
chr1	97569728	C	A	A	A	TV	-	-	intron	-	ENSSSCG00000004488|ENSSSCT00000004959
chr1	97569884	C	A	A	A	TV	-	-	intron	-	ENSSSCG00000004488|ENSSSCT00000004959
chr1	97569964	T	Y	Y	Y	Heterzygote	-	-	intron	-	ENSSSCG00000004488|ENSSSCT00000004959
chr1	97570025	A	R	R	R	Heterzygote	-	-	intron	-	ENSSSCG00000004488|ENSSSCT00000004959
chr1	97570067	A	R	R	R	Heterzygote	-	-	intron	-	ENSSSCG00000004488|ENSSSCT00000004959
chr1	97570267	T	K	K	K	Heterzygote	-	-	intron	-	ENSSSCG00000004488|ENSSSCT00000004959
chr1	97570390	A	R	R	R	Heterzygote	-	-	intron	-	ENSSSCG00000004488|ENSSSCT00000004959
chr1	97570433	A	R	R	R	Heterzygote	-	-	intron	-	ENSSSCG00000004488|ENSSSCT00000004959
chr1	97570465	T	Y	Y	Y	Heterzygote	-	-	intron	-	ENSSSCG00000004488|ENSSSCT00000004959
chr1	97570941	A	G	G	G	TS	-	-	intron	-	ENSSSCG00000004488|ENSSSCT00000004959
chr1	97571644	T	Y	Y	Y	Heterzygote	-	-	intron	-	ENSSSCG00000004488|ENSSSCT00000004959
chr1	97617847	T	Y	Y	Y	Heterzygote	-	-	intron	-	ENSSSCG00000004488|ENSSSCT00000004959
chr1	97617860	A	R	R	R	Heterzygote	-	-	intron	-	ENSSSCG00000004488|ENSSSCT00000004959
chr1	97618506	T	W	W	W	Heterzygote	-	-	intron	-	ENSSSCG00000004488|ENSSSCT00000004959
chr1	98528722	A	G	G	G	TS	-	-	intergenic	-	-
chr1	98528727	T	C	C	C	TS	-	-	intergenic	-	-
chr1	98528758	C	T	T	T	TS	-	-	intergenic	-	-
chr1	98528776	T	C	C	C	TS	-	-	intergenic	-	-
chr1	98528784	C	T	T	T	TS	-	-	intergenic	-	-
chr1	98528800	A	G	G	G	TS	-	-	intergenic	-	-
chr1	99725804	C	T	T	T	TS	CTG->CTA	Leu=>Leu	CDS	681	ENSSSCG00000004498|ENSSSCT00000004969
chr1	99727947	C	T	T	T	TS	GCG->GCA	Ala=>Ala	CDS	567	ENSSSCG00000004498|ENSSSCT00000004969
chr1	99752106	G	C	C	C	TV	-	-	intron	-	ENSSSCG00000004499|ENSSSCT00000004971
chr1	99752306	A	G	G	G	TS	-	-	intron	-	ENSSSCG00000004499|ENSSSCT00000004971
chr1	99753491	G	A	A	A	TS	-	-	intron	-	ENSSSCG00000004499|ENSSSCT00000004971
chr1	99756087	A	G	G	G	TS	-	-	intron	-	ENSSSCG00000004499|ENSSSCT00000004971
chr1	99756200	T	K	K	K	Heterzygote	-	-	intron	-	ENSSSCG00000004499|ENSSSCT00000004971
chr1	99756351	G	C	C	C	TV	-	-	intron	-	ENSSSCG00000004499|ENSSSCT00000004971
chr1	101613095	C	T	T	T	TS	-	-	intergenic	-	-
chr1	101800833	G	R	R	R	Heterzygote	-	-	3'UTR	19	ENSSSCG00000004508|ENSSSCT00000004980
chr1	101800843	G	R	R	R	Heterzygote	-	-	3'UTR	9	ENSSSCG00000004508|ENSSSCT00000004980
chr1	102256617	G	R	R	R	Heterzygote	-	-	5'UTR	-38	ENSSSCG00000004510|ENSSSCT00000004982
chr1	102461877	A	T	T	T	TV	CTT->CTA	Leu=>Leu	CDS	612	ENSSSCG00000004511|ENSSSCT00000004983
chr1	102461879	G	A	A	A	TS	CTT->TTT	Leu->Phe	CDS	610	ENSSSCG00000004511|ENSSSCT00000004983
chr1	102931384	C	T	T	T	TS	-	-	intron	-	ENSSSCG00000004516|ENSSSCT00000004988
chr1	102932890	A	G	G	G	TS	-	-	intron	-	ENSSSCG00000004516|ENSSSCT00000004988
chr1	102933094	C	T	T	T	TS	-	-	intron	-	ENSSSCG00000004516|ENSSSCT00000004988
chr1	102963815	A	G	G	G	TS	CAT->CAC	His=>His	CDS	1944	ENSSSCG00000004517|ENSSSCT00000004989
chr1	103508542	G	A	A	A	TS	-	-	intergenic	-	-
chr1	103667118	T	C	C	C	TS	ATA->ACA	Ile->Thr	CDS	749	ENSSSCG00000004522|ENSSSCT00000004994
chr1	103713789	G	T	T	T	TV	-	-	3'UTR	99	ENSSSCG00000004522|ENSSSCT00000004994
chr1	103851428	C	T	T	T	TS	CTG->TTG	Leu=>Leu	CDS	1165	ENSSSCG00000004524|ENSSSCT00000004998
chr1	103867641	C	T	T	T	TS	-	-	intergenic	-	-
chr1	103870608	C	T	T	T	TS	-	-	intergenic	-	-
chr1	103871560	G	C	C	C	TV	-	-	intergenic	-	-
chr1	103916278	T	C	C	C	TS	-	-	intergenic	-	-
chr1	106541960	G	T	T	T	TV	-	-	intergenic	-	-
chr1	107265576	G	T	T	T	TV	-	-	intergenic	-	-
chr1	107266926	A	G	G	G	TS	-	-	intergenic	-	-
chr1	107612702	A	C	C	C	TV	TAC->GAC	Tyr->Asp	CDS	1198	ENSSSCG00000004535|ENSSSCT00000005009
chr1	107612706	A	T	T	T	TV	AGT->AGA	Ser->Arg	CDS	1194	ENSSSCG00000004535|ENSSSCT00000005009
chr1	108668581	C	A	A	A	TV	-	-	intergenic	-	-
chr1	108668619	T	C	C	C	TS	-	-	intergenic	-	-
chr1	109165227	C	T	T	T	TS	-	-	3'UTR	355	ENSSSCG00000004537|ENSSSCT00000005011
chr1	109175826	T	A	A	A	TV	-	-	intron	-	ENSSSCG00000004537|ENSSSCT00000005011
chr1	109851992	A	M	M	M	Heterzygote	-	-	5'UTR	-3	ENSSSCG00000004539|ENSSSCT00000005014
chr1	109861320	C	T	T	T	TS	-	-	intergenic	-	-
chr1	109861334	A	G	G	G	TS	-	-	intergenic	-	-
chr1	109861856	G	T	T	T	TV	-	-	intergenic	-	-
chr1	109862528	A	G	G	G	TS	-	-	intergenic	-	-
chr1	109863709	C	G	G	G	TV	-	-	intergenic	-	-
chr1	109863905	G	T	T	T	TV	-	-	intergenic	-	-
chr1	109864479	T	C	C	C	TS	-	-	intergenic	-	-
chr1	109864493	A	G	G	G	TS	-	-	intergenic	-	-
chr1	109864510	C	A	A	A	TV	-	-	intergenic	-	-
chr1	109864791	G	A	A	A	TS	-	-	intergenic	-	-
chr1	109865457	G	T	T	T	TV	-	-	intergenic	-	-
chr1	109866712	G	A	A	A	TS	-	-	intergenic	-	-
chr1	109866781	T	C	C	C	TS	-	-	intergenic	-	-
chr1	109866809	A	G	G	G	TS	-	-	intergenic	-	-
chr1	109866856	G	A	A	A	TS	-	-	intergenic	-	-
chr1	110025611	C	Y	Y	Y	Heterzygote	-	-	3'UTR	123	ENSSSCG00000004541|ENSSSCT00000005016
chr1	110040162	A	G	G	G	TS	GTG->GCG	Val->Ala	CDS	398	ENSSSCG00000004541|ENSSSCT00000005016
chr1	110057904	C	G	G	G	TV	-	-	5'UTR	-22	ENSSSCG00000004542|ENSSSCT00000005017
chr1	110073612	A	M	M	M	Heterzygote	TAC->TMC	-	CDS	1616	ENSSSCG00000004542|ENSSSCT00000005017
chr1	110074484	T	C	C	C	TS	-	-	TTS Down	344	-
chr1	110119354	G	A	A	A	TS	-	-	intergenic	-	-
chr1	110119364	T	C	C	C	TS	-	-	intergenic	-	-
chr1	110119519	T	A	A	A	TV	-	-	intergenic	-	-
chr1	110119681	T	C	C	C	TS	-	-	intergenic	-	-
chr1	110119864	C	A	A	A	TV	-	-	intergenic	-	-
chr1	110119874	T	C	C	C	TS	-	-	intergenic	-	-
chr1	110133054	T	C	C	C	TS	GTT->GTC	Val=>Val	CDS	669	ENSSSCG00000004543|ENSSSCT00000005018
chr1	110270525	T	C	C	C	TS	-	-	intron	-	ENSSSCG00000004545|ENSSSCT00000005020
chr1	110270536	C	T	T	T	TS	-	-	intron	-	ENSSSCG00000004545|ENSSSCT00000005020
chr1	110270639	G	T	T	T	TV	-	-	intron	-	ENSSSCG00000004545|ENSSSCT00000005020
chr1	110270800	C	T	T	T	TS	-	-	intron	-	ENSSSCG00000004545|ENSSSCT00000005020
chr1	110270887	T	C	C	C	TS	-	-	intron	-	ENSSSCG00000004545|ENSSSCT00000005020
chr1	110271403	T	G	G	G	TV	-	-	intron	-	ENSSSCG00000004545|ENSSSCT00000005020
chr1	110271448	T	C	C	C	TS	-	-	intron	-	ENSSSCG00000004545|ENSSSCT00000005020
chr1	110271495	T	C	C	C	TS	-	-	intron	-	ENSSSCG00000004545|ENSSSCT00000005020
chr1	110529674	A	G	G	G	TS	-	-	intron	-	ENSSSCG00000004550|ENSSSCT00000005025
chr1	110529866	G	A	A	A	TS	-	-	intron	-	ENSSSCG00000004550|ENSSSCT00000005025
chr1	110532900	G	R	R	R	Heterzygote	-	-	3'UTR	2787	ENSSSCG00000004550|ENSSSCT00000005025
chr1	110533089	C	T	T	T	TS	-	-	3'UTR	2976	ENSSSCG00000004550|ENSSSCT00000005025
chr1	110533982	G	C	C	C	TV	-	-	3'UTR	3869	ENSSSCG00000004550|ENSSSCT00000005025
chr1	110534749	T	C	C	C	TS	-	-	TTS Down	365	ENSSSCG00000004551|ENSSSCT00000005027
chr1	110534996	T	C	C	C	TS	-	-	TTS Down	118	ENSSSCG00000004551|ENSSSCT00000005027
chr1	110541036	G	R	R	R	Heterzygote	TCC->TCR	-	CDS	2877	ENSSSCG00000004551|ENSSSCT00000005027
chr1	110541039	G	R	R	R	Heterzygote	CCC->CCR	-	CDS	2874	ENSSSCG00000004551|ENSSSCT00000005027
chr1	110541306	T	C	C	C	TS	CAA->CAG	Gln=>Gln	CDS	2607	ENSSSCG00000004551|ENSSSCT00000005027
chr1	111159023	A	M	M	M	Heterzygote	-	-	intron	-	ENSSSCG00000004556|ENSSSCT00000005033
chr1	111189595	A	T	T	T	TV	-	-	3'UTR	2	ENSSSCG00000004557|ENSSSCT00000005034
chr1	111194191	C	T	T	T	TS	-	-	intron	-	ENSSSCG00000004557|ENSSSCT00000005034
chr1	111728975	A	G	G	G	TS	AAC->AGC	Asn->Ser	CDS	7223	ENSSSCG00000004561|ENSSSCT00000005038
chr1	111772491	C	T	T	T	TS	AAC->AAT	Asn=>Asn	CDS	12348	ENSSSCG00000004561|ENSSSCT00000005038
chr1	111777506	G	A	A	A	TS	GGG->GGA	Gly=>Gly	CDS	12816	ENSSSCG00000004561|ENSSSCT00000005038
chr1	111779243	T	C	C	C	TS	CTT->CTC	Leu=>Leu	CDS	12963	ENSSSCG00000004561|ENSSSCT00000005038
chr1	111779255	C	T	T	T	TS	CAC->CAT	His=>His	CDS	12975	ENSSSCG00000004561|ENSSSCT00000005038
chr1	111788928	T	C	C	C	TS	CGT->CGC	Arg=>Arg	CDS	14301	ENSSSCG00000004561|ENSSSCT00000005038
chr1	111936022	T	G	G	G	TV	-	-	intergenic	-	-
chr1	111936029	A	G	G	G	TS	-	-	intergenic	-	-
chr1	112156719	A	G	G	G	TS	-	-	intergenic	-	-
chr1	112376628	T	C	C	C	TS	-	-	intergenic	-	-
chr1	112376693	T	Y	Y	Y	Heterzygote	-	-	intergenic	-	-
chr1	112596667	A	M	M	M	Heterzygote	-	-	TTS Down	333	ENSSSCG00000004571|ENSSSCT00000005050
chr1	112596976	G	R	R	R	Heterzygote	-	-	TTS Down	24	ENSSSCG00000004571|ENSSSCT00000005050
chr1	112602243	A	G	G	G	TS	GCT->GCC	Ala=>Ala	CDS	7218	ENSSSCG00000004571|ENSSSCT00000005050
chr1	112636988	T	C	C	C	TS	AAA->AAG	Lys=>Lys	CDS	6324	ENSSSCG00000004571|ENSSSCT00000005050
chr1	112689886	A	G	G	G	TS	AAT->AAC	Asn=>Asn	CDS	4629	ENSSSCG00000004571|ENSSSCT00000005050
chr1	112707428	A	G	G	G	TS	GCT->GCC	Ala=>Ala	CDS	3582	ENSSSCG00000004571|ENSSSCT00000005050
chr1	112750385	T	C	C	C	TS	CAA->CAG	Gln=>Gln	CDS	1311	ENSSSCG00000004571|ENSSSCT00000005050
chr1	113401606	G	T	T	T	TV	GGG->GGT	Gly=>Gly	CDS	10005	ENSSSCG00000004574|ENSSSCT00000005053
chr1	113407341	A	G	G	G	TS	CAA->CAG	Gln=>Gln	CDS	10470	ENSSSCG00000004574|ENSSSCT00000005053
chr1	113788154	T	C	C	C	TS	-	-	intergenic	-	-
chr1	113788169	T	C	C	C	TS	-	-	intergenic	-	-
chr1	113788228	G	A	A	A	TS	-	-	intergenic	-	-
chr1	113788257	T	C	C	C	TS	-	-	intergenic	-	-
chr1	113788302	T	C	C	C	TS	-	-	intergenic	-	-
chr1	113788306	A	G	G	G	TS	-	-	intergenic	-	-
chr1	115255203	G	A	A	A	TS	-	-	intron	-	ENSSSCG00000004578|ENSSSCT00000005057
chr1	115266117	G	C	C	C	TV	-	-	intron	-	ENSSSCG00000004579|ENSSSCT00000005058
chr1	115495958	G	A	A	A	TS	-	-	intergenic	-	-
chr1	116207006	G	R	R	R	Heterzygote	-	-	intergenic	-	-
chr1	116746921	T	C	C	C	TS	-	-	intergenic	-	-
chr1	117028446	G	C	C	C	TV	-	-	intergenic	-	-
chr1	117029201	T	C	C	C	TS	-	-	intergenic	-	-
chr1	117444540	T	C	C	C	TS	-	-	intron	-	ENSSSCG00000004596|ENSSSCT00000005077
chr1	117444562	A	C	C	C	TV	-	-	intron	-	ENSSSCG00000004596|ENSSSCT00000005077
chr1	117444576	T	C	C	C	TS	-	-	intron	-	ENSSSCG00000004596|ENSSSCT00000005077
chr1	118080885	C	G	G	G	TV	-	-	intergenic	-	-
chr1	118099773	T	C	C	C	TS	-	-	intergenic	-	-
chr1	118683697	G	T	T	T	TV	-	-	intergenic	-	-
chr1	118683774	G	A	A	A	TS	-	-	intergenic	-	-
chr1	118684008	A	G	G	G	TS	-	-	intergenic	-	-
chr1	118684214	A	C	C	C	TV	-	-	intergenic	-	-
chr1	118684259	G	A	A	A	TS	-	-	intergenic	-	-
chr1	121067363	A	G	G	G	TS	-	-	intron	-	ENSSSCG00000004608|ENSSSCT00000005089
chr1	121067377	T	C	C	C	TS	-	-	intron	-	ENSSSCG00000004608|ENSSSCT00000005089
chr1	121174803	A	G	G	G	TS	-	-	5'UTR	-17395	ENSSSCG00000004610|ENSSSCT00000005091
chr1	121208937	A	W	W	W	Heterzygote	-	-	intron	-	ENSSSCG00000004610|ENSSSCT00000005091
chr1	121336139	A	G	G	G	TS	GCA->GCG	Ala=>Ala	CDS	492	ENSSSCG00000004612|ENSSSCT00000005093
chr1	121336166	A	G	G	G	TS	GCA->GCG	Ala=>Ala	CDS	519	ENSSSCG00000004612|ENSSSCT00000005093
chr1	121336378	A	G	G	G	TS	-	-	3'UTR	65	ENSSSCG00000004612|ENSSSCT00000005093
chr1	121337005	A	G	G	G	TS	-	-	3'UTR	692	ENSSSCG00000004612|ENSSSCT00000005093
chr1	121338234	A	R	R	R	Heterzygote	-	-	intergenic	-	-
chr1	121338235	A	R	R	R	Heterzygote	-	-	intergenic	-	-
chr1	121338238	A	R	R	R	Heterzygote	-	-	intergenic	-	-
chr1	121361329	C	T	T	T	TS	-	-	intergenic	-	-
chr1	123820585	A	M	M	M	Heterzygote	-	-	intergenic	-	-
chr1	123881411	G	A	A	A	TS	GTG->ATG	Val->Met	CDS	805	ENSSSCG00000004617|ENSSSCT00000005098
chr1	123946398	A	G	G	G	TS	-	-	intron	-	ENSSSCG00000004618|ENSSSCT00000005100
chr1	123946435	G	A	A	A	TS	-	-	intron	-	ENSSSCG00000004618|ENSSSCT00000005100
chr1	124154328	T	C	C	C	TS	CTA->CTG	Leu=>Leu	CDS	4248	ENSSSCG00000004620|ENSSSCT00000005103
chr1	124182372	T	C	C	C	TS	ACA->ACG	Thr=>Thr	CDS	2919	ENSSSCG00000004620|ENSSSCT00000005103
chr1	124451860	G	A	A	A	TS	-	-	intergenic	-	-
chr1	124452093	A	C	C	C	TV	-	-	intergenic	-	-
chr1	125090195	A	G	G	G	TS	-	-	intron	-	ENSSSCG00000004630|ENSSSCT00000005113
chr1	125097651	T	A	A	A	TV	-	-	intron	-	ENSSSCG00000004630|ENSSSCT00000005113
chr1	125098606	G	T	T	T	TV	-	-	intron	-	ENSSSCG00000004630|ENSSSCT00000005113
chr1	125105841	A	C	C	C	TV	GGT->GGG	Gly=>Gly	CDS	6	ENSSSCG00000004630|ENSSSCT00000005113
chr1	125141946	C	G	G	G	TV	-	-	intergenic	-	-
chr1	125141959	A	G	G	G	TS	-	-	intergenic	-	-
chr1	125141982	T	C	C	C	TS	-	-	intergenic	-	-
chr1	125141985	T	G	G	G	TV	-	-	intergenic	-	-
chr1	125141999	A	G	G	G	TS	-	-	intergenic	-	-
chr1	125142023	T	C	C	C	TS	-	-	intergenic	-	-
chr1	125142753	C	A	A	A	TV	-	-	intergenic	-	-
chr1	125142783	T	C	C	C	TS	-	-	intergenic	-	-
chr1	125142808	A	G	G	G	TS	-	-	intergenic	-	-
chr1	125142815	C	T	T	T	TS	-	-	intergenic	-	-
chr1	125142982	A	C	C	C	TV	-	-	intergenic	-	-
chr1	125143012	A	C	C	C	TV	-	-	intergenic	-	-
chr1	125143015	G	A	A	A	TS	-	-	intergenic	-	-
chr1	125143027	C	T	T	T	TS	-	-	intergenic	-	-
chr1	125143050	C	T	T	T	TS	-	-	intergenic	-	-
chr1	125143057	C	G	G	G	TV	-	-	intergenic	-	-
chr1	125143116	A	G	G	G	TS	-	-	intergenic	-	-
chr1	125143122	G	A	A	A	TS	-	-	intergenic	-	-
chr1	125143134	T	C	C	C	TS	-	-	intergenic	-	-
chr1	125143151	T	C	C	C	TS	-	-	intergenic	-	-
chr1	125143160	C	G	G	G	TV	-	-	intergenic	-	-
chr1	125143191	T	C	C	C	TS	-	-	intergenic	-	-
chr1	126144104	G	A	A	A	TS	-	-	intron	-	ENSSSCG00000004636|ENSSSCT00000005121
chr1	126144127	A	G	G	G	TS	-	-	intron	-	ENSSSCG00000004636|ENSSSCT00000005121
chr1	126144133	A	G	G	G	TS	-	-	intron	-	ENSSSCG00000004636|ENSSSCT00000005121
chr1	126144135	A	G	G	G	TS	-	-	intron	-	ENSSSCG00000004636|ENSSSCT00000005121
chr1	126144153	T	C	C	C	TS	-	-	intron	-	ENSSSCG00000004636|ENSSSCT00000005121
chr1	126144206	T	C	C	C	TS	-	-	intron	-	ENSSSCG00000004636|ENSSSCT00000005121
chr1	126144212	C	G	G	G	TV	-	-	intron	-	ENSSSCG00000004636|ENSSSCT00000005121
chr1	126144240	T	C	C	C	TS	-	-	intron	-	ENSSSCG00000004636|ENSSSCT00000005121
chr1	126144244	A	G	G	G	TS	-	-	intron	-	ENSSSCG00000004636|ENSSSCT00000005121
chr1	126144263	A	G	G	G	TS	-	-	intron	-	ENSSSCG00000004636|ENSSSCT00000005121
chr1	126144277	T	G	G	G	TV	-	-	intron	-	ENSSSCG00000004636|ENSSSCT00000005121
chr1	126144312	G	T	T	T	TV	-	-	intron	-	ENSSSCG00000004636|ENSSSCT00000005121
chr1	126144370	A	G	G	G	TS	-	-	intron	-	ENSSSCG00000004636|ENSSSCT00000005121
chr1	126144406	A	G	G	G	TS	-	-	intron	-	ENSSSCG00000004636|ENSSSCT00000005121
chr1	126144421	C	G	G	G	TV	-	-	intron	-	ENSSSCG00000004636|ENSSSCT00000005121
chr1	126144431	T	C	C	C	TS	-	-	intron	-	ENSSSCG00000004636|ENSSSCT00000005121
chr1	126144464	A	G	G	G	TS	-	-	intron	-	ENSSSCG00000004636|ENSSSCT00000005121
chr1	126144466	T	Y	Y	Y	Heterzygote	-	-	intron	-	ENSSSCG00000004636|ENSSSCT00000005121
chr1	126144468	T	Y	Y	Y	Heterzygote	-	-	intron	-	ENSSSCG00000004636|ENSSSCT00000005121
chr1	126144480	A	G	G	G	TS	-	-	intron	-	ENSSSCG00000004636|ENSSSCT00000005121
chr1	126144493	A	G	G	G	TS	-	-	intron	-	ENSSSCG00000004636|ENSSSCT00000005121
chr1	126144520	T	C	C	C	TS	-	-	intron	-	ENSSSCG00000004636|ENSSSCT00000005121
chr1	126144535	A	G	G	G	TS	-	-	intron	-	ENSSSCG00000004636|ENSSSCT00000005121
chr1	126144541	T	C	C	C	TS	-	-	intron	-	ENSSSCG00000004636|ENSSSCT00000005121
chr1	126144628	C	T	T	T	TS	-	-	intron	-	ENSSSCG00000004636|ENSSSCT00000005121
chr1	126203983	A	R	R	R	Heterzygote	-	-	intergenic	-	-
chr1	127725030	C	T	T	T	TS	-	-	3'UTR	3	ENSSSCG00000004651|ENSSSCT00000005136
chr1	127725164	G	T	T	T	TV	CAG->AAG	Gln->Lys	CDS	1246	ENSSSCG00000004651|ENSSSCT00000005136
chr1	127977189	G	C	C	C	TV	-	-	intergenic	-	-
chr1	127977214	C	A	A	A	TV	-	-	intergenic	-	-
chr1	127977228	A	C	C	C	TV	-	-	intergenic	-	-
chr1	127977266	T	G	G	G	TV	-	-	intergenic	-	-
chr1	127977284	A	G	G	G	TS	-	-	intergenic	-	-
chr1	127988522	G	A	A	A	TS	CCG->CCA	Pro=>Pro	CDS	177	ENSSSCG00000004653|ENSSSCT00000005138
chr1	128017999	C	T	T	T	TS	-	-	intron	-	ENSSSCG00000004653|ENSSSCT00000005138
chr1	128032685	G	A	A	A	TS	-	-	intergenic	-	-
chr1	128157679	A	G	G	G	TS	-	-	intron	-	ENSSSCG00000004655|ENSSSCT00000005140
chr1	128744553	A	G	G	G	TS	GTA->GTG	Val=>Val	CDS	5286	ENSSSCG00000004658|ENSSSCT00000005143
chr1	128941588	G	A	A	A	TS	-	-	intron	-	ENSSSCG00000004662|ENSSSCT00000005148
chr1	130848021	C	T	T	T	TS	-	-	intergenic	-	-
chr1	130848024	A	C	C	C	TV	-	-	intergenic	-	-
chr1	130848055	G	C	C	C	TV	-	-	intergenic	-	-
chr1	130848070	C	T	T	T	TS	-	-	intergenic	-	-
chr1	130848081	G	A	A	A	TS	-	-	intergenic	-	-
chr1	130848146	G	A	A	A	TS	-	-	intergenic	-	-
chr1	130848406	T	C	C	C	TS	-	-	intergenic	-	-
chr1	130848438	T	C	C	C	TS	-	-	intergenic	-	-
chr1	130848442	T	C	C	C	TS	-	-	intergenic	-	-
chr1	131771532	A	R	R	R	Heterzygote	-	-	intergenic	-	-
chr1	131771672	A	G	G	G	TS	-	-	intergenic	-	-
chr1	131771864	A	R	R	R	Heterzygote	-	-	intergenic	-	-
chr1	132622261	T	Y	Y	Y	Heterzygote	-	-	intergenic	-	-
chr1	132622314	T	Y	Y	Y	Heterzygote	-	-	intergenic	-	-
chr1	132622317	T	Y	Y	Y	Heterzygote	-	-	intergenic	-	-
chr1	132895064	T	W	W	W	Heterzygote	-	-	3'UTR	459	ENSSSCG00000004687|ENSSSCT00000005176
chr1	132895066	T	W	W	W	Heterzygote	-	-	3'UTR	461	ENSSSCG00000004687|ENSSSCT00000005176
chr1	133174047	T	C	C	C	TS	-	-	intergenic	-	-
chr1	133498740	C	G	G	G	TV	-	-	intergenic	-	-
chr1	133498759	A	G	G	G	TS	-	-	intergenic	-	-
chr1	133831652	C	T	T	T	TS	-	-	3'UTR	427	ENSSSCG00000004696|ENSSSCT00000005186
chr1	133834891	T	Y	Y	Y	Heterzygote	-	-	intron	-	ENSSSCG00000004697|ENSSSCT00000005187
chr1	133834893	A	M	M	M	Heterzygote	-	-	intron	-	ENSSSCG00000004697|ENSSSCT00000005187
chr1	133834927	C	T	T	T	TS	AGG->AGA	Arg=>Arg	CDS	348	ENSSSCG00000004697|ENSSSCT00000005187
chr1	133834952	T	K	K	K	Heterzygote	-	-	intron	-	ENSSSCG00000004697|ENSSSCT00000005187
chr1	133835251	C	S	S	S	Heterzygote	-	-	intron	-	ENSSSCG00000004697|ENSSSCT00000005187
chr1	133835252	A	R	R	R	Heterzygote	-	-	intron	-	ENSSSCG00000004697|ENSSSCT00000005187
chr1	133835420	C	A	A	A	TV	AGC->ATC	Ser->Ile	CDS	158	ENSSSCG00000004697|ENSSSCT00000005187
chr1	133839692	C	T	T	T	TS	-	-	intron	-	ENSSSCG00000004697|ENSSSCT00000005187
chr1	133839756	G	A	A	A	TS	-	-	intron	-	ENSSSCG00000004697|ENSSSCT00000005187
chr1	133839810	G	S	S	S	Heterzygote	-	-	intron	-	ENSSSCG00000004697|ENSSSCT00000005187
chr1	133839811	T	S	S	S	Heterzygote	-	-	intron	-	ENSSSCG00000004697|ENSSSCT00000005187
chr1	133840427	A	C	C	C	TV	-	-	intron	-	ENSSSCG00000004697|ENSSSCT00000005187
chr1	133840749	T	C	C	C	TS	-	-	intron	-	ENSSSCG00000004697|ENSSSCT00000005187
chr1	133841361	C	G	G	G	TV	-	-	intron	-	ENSSSCG00000004697|ENSSSCT00000005187
chr1	133841721	G	S	S	S	Heterzygote	-	-	intron	-	ENSSSCG00000004697|ENSSSCT00000005187
chr1	133841722	G	K	K	K	Heterzygote	-	-	intron	-	ENSSSCG00000004697|ENSSSCT00000005187
chr1	133842450	C	G	G	G	TV	-	-	5'UTR	-76	ENSSSCG00000004697|ENSSSCT00000005187
chr1	133862498	C	A	A	A	TV	-	-	intron	-	ENSSSCG00000004700|ENSSSCT00000005190
chr1	133867127	G	T	T	T	TV	CGA->AGA	Arg=>Arg	CDS	838	ENSSSCG00000004700|ENSSSCT00000005190
chr1	133867246	C	A	A	A	TV	-	-	intron	-	ENSSSCG00000004700|ENSSSCT00000005190
chr1	133869852	T	C	C	C	TS	-	-	intron	-	ENSSSCG00000004700|ENSSSCT00000005190
chr1	133879390	C	T	T	T	TS	-	-	intron	-	ENSSSCG00000004700|ENSSSCT00000005190
chr1	133933798	T	A	A	A	TV	-	-	5'UTR	-75	ENSSSCG00000004703|ENSSSCT00000005194
chr1	133949609	T	G	G	G	TV	GTT->GTG	Val=>Val	CDS	1437	ENSSSCG00000004704|ENSSSCT00000005195
chr1	133989028	A	M	M	M	Heterzygote	-	-	intergenic	-	-
chr1	133989432	T	C	C	C	TS	-	-	intergenic	-	-
chr1	133989887	G	A	A	A	TS	-	-	TTS Down	91	ENSSSCG00000004705|ENSSSCT00000005196
chr1	133990283	A	G	G	G	TS	-	-	3'UTR	19	ENSSSCG00000004705|ENSSSCT00000005196
chr1	133994712	A	G	G	G	TS	-	-	intron	-	ENSSSCG00000004705|ENSSSCT00000005196
chr1	134217813	C	T	T	T	TS	ATC->ATT	Ile=>Ile	CDS	249	ENSSSCG00000004711|ENSSSCT00000005203
chr1	134217994	G	C	C	C	TV	GCC->CCC	Ala->Pro	CDS	430	ENSSSCG00000004711|ENSSSCT00000005203
chr1	134218395	T	A	A	A	TV	CAT->CAA	His->Gln	CDS	831	ENSSSCG00000004711|ENSSSCT00000005203
chr1	134219043	T	C	C	C	TS	TAT->TAC	Tyr=>Tyr	CDS	1479	ENSSSCG00000004711|ENSSSCT00000005203
chr1	134219058	G	A	A	A	TS	GGG->GGA	Gly=>Gly	CDS	1494	ENSSSCG00000004711|ENSSSCT00000005203
chr1	134219348	G	A	A	A	TS	GGA->GAA	Gly->Glu	CDS	1784	ENSSSCG00000004711|ENSSSCT00000005203
chr1	134219385	C	G	G	G	TV	TCC->TCG	Ser=>Ser	CDS	1821	ENSSSCG00000004711|ENSSSCT00000005203
chr1	134219466	A	G	G	G	TS	CCA->CCG	Pro=>Pro	CDS	1902	ENSSSCG00000004711|ENSSSCT00000005203
chr1	134377377	A	T	T	T	TV	-	-	intergenic	-	-
chr1	134377676	G	T	T	T	TV	-	-	intergenic	-	-
chr1	134408549	A	G	G	G	TS	-	-	3'UTR	273	ENSSSCG00000004715|ENSSSCT00000005207
chr1	134408716	C	A	A	A	TV	-	-	3'UTR	106	ENSSSCG00000004715|ENSSSCT00000005207
chr1	134600957	A	G	G	G	TS	-	-	intergenic	-	-
chr1	135149208	T	C	C	C	TS	-	-	intergenic	-	-
chr1	135357769	T	C	C	C	TS	TAT->TAC	Tyr=>Tyr	CDS	273	ENSSSCG00000004730|ENSSSCT00000005226
chr1	135383056	G	A	A	A	TS	GCG->GCA	Ala=>Ala	CDS	1236	ENSSSCG00000004730|ENSSSCT00000005226
chr1	135448202	A	G	G	G	TS	AAA->AGA	Lys->Arg	CDS	2543	ENSSSCG00000004731|ENSSSCT00000005227
chr1	135448547	T	C	C	C	TS	-	-	3'UTR	281	ENSSSCG00000004731|ENSSSCT00000005227
chr1	135448658	T	C	C	C	TS	-	-	3'UTR	392	ENSSSCG00000004731|ENSSSCT00000005227
chr1	135448782	C	T	T	T	TS	-	-	3'UTR	516	ENSSSCG00000004731|ENSSSCT00000005227
chr1	135448813	A	G	G	G	TS	-	-	TTS Down	15	-
chr1	135448949	T	C	C	C	TS	-	-	TTS Down	151	-
chr1	135449104	A	G	G	G	TS	-	-	TTS Down	306	-
chr1	135449432	T	G	G	G	TV	-	-	intergenic	-	-
chr1	135785808	C	T	T	T	TS	GCC->GCT	Ala=>Ala	CDS	831	ENSSSCG00000004735|ENSSSCT00000005231
chr1	135802464	A	G	G	G	TS	-	-	intergenic	-	-
chr1	135802660	A	G	G	G	TS	-	-	intergenic	-	-
chr1	135803351	T	G	G	G	TV	-	-	intergenic	-	-
chr1	135803652	A	G	G	G	TS	-	-	intergenic	-	-
chr1	135803990	T	C	C	C	TS	-	-	intergenic	-	-
chr1	135804056	T	C	C	C	TS	-	-	intergenic	-	-
chr1	135804070	T	C	C	C	TS	-	-	intergenic	-	-
chr1	135804159	T	C	C	C	TS	-	-	intergenic	-	-
chr1	135804331	A	G	G	G	TS	-	-	intergenic	-	-
chr1	135804339	T	C	C	C	TS	-	-	intergenic	-	-
chr1	135804408	A	G	G	G	TS	-	-	intergenic	-	-
chr1	135804490	A	G	G	G	TS	-	-	intergenic	-	-
chr1	135804506	G	A	A	A	TS	-	-	intergenic	-	-
chr1	135804530	A	G	G	G	TS	-	-	intergenic	-	-
chr1	135804544	G	A	A	A	TS	-	-	intergenic	-	-
chr1	135804621	T	G	G	G	TV	-	-	intergenic	-	-
chr1	135804696	A	G	G	G	TS	-	-	intergenic	-	-
chr1	135804698	G	A	A	A	TS	-	-	intergenic	-	-
chr1	135804872	A	C	C	C	TV	-	-	intergenic	-	-
chr1	135804897	C	T	T	T	TS	-	-	intergenic	-	-
chr1	136261652	G	C	C	C	TV	CTG->CTC	Leu=>Leu	CDS	2613	ENSSSCG00000004745|ENSSSCT00000005244
chr1	136263694	C	T	T	T	TS	GCC->GTC	Ala->Val	CDS	3665	ENSSSCG00000004745|ENSSSCT00000005244
chr1	136298033	T	G	G	G	TV	-	-	intergenic	-	-
chr1	136408855	T	G	G	G	TV	-	-	intergenic	-	-
chr1	136409714	T	C	C	C	TS	-	-	intergenic	-	-
chr1	136421324	T	C	C	C	TS	TCT->TCC	Ser=>Ser	CDS	627	ENSSSCG00000004748|ENSSSCT00000005247
chr1	136493965	G	T	T	T	TV	-	-	3'UTR	232	ENSSSCG00000004751|ENSSSCT00000005250
chr1	136519088	A	G	G	G	TS	-	-	intron	-	ENSSSCG00000004751|ENSSSCT00000005250
chr1	136519089	T	A	A	A	TV	-	-	intron	-	ENSSSCG00000004751|ENSSSCT00000005250
chr1	136560858	T	C	C	C	TS	-	-	intron	-	ENSSSCG00000004752|ENSSSCT00000005251
chr1	136907030	T	C	C	C	TS	-	-	TTS Down	96	ENSSSCG00000004757|ENSSSCT00000005256
chr1	136907237	G	A	A	A	TS	GAC->GAT	Asp=>Asp	CDS	2811	ENSSSCG00000004757|ENSSSCT00000005256
chr1	136915655	G	A	A	A	TS	-	-	5'UTR	-62	ENSSSCG00000004757|ENSSSCT00000005256
chr1	136969873	C	G	G	G	TV	CGG->CCG	Arg->Pro	CDS	98	ENSSSCG00000004759|ENSSSCT00000005258
chr1	136993168	C	T	T	T	TS	-	-	intron	-	ENSSSCG00000004760|ENSSSCT00000005259
chr1	136993169	A	G	G	G	TS	-	-	intron	-	ENSSSCG00000004760|ENSSSCT00000005259
chr1	137291279	A	G	G	G	TS	-	-	intergenic	-	-
chr1	137291299	C	G	G	G	TV	-	-	intergenic	-	-
chr1	137291321	T	C	C	C	TS	-	-	intergenic	-	-
chr1	137291324	A	C	C	C	TV	-	-	intergenic	-	-
chr1	137291333	T	C	C	C	TS	-	-	intergenic	-	-
chr1	137312704	A	G	G	G	TS	AAT->AAC	Asn=>Asn	CDS	828	ENSSSCG00000004771|ENSSSCT00000005270
chr1	137318017	T	A	A	A	TV	-	-	intergenic	-	-
chr1	137323948	C	T	T	T	TS	GTG->GTA	Val=>Val	CDS	1263	ENSSSCG00000004772|ENSSSCT00000005271
chr1	137360632	T	Y	Y	Y	Heterzygote	-	-	intron	-	ENSSSCG00000004773|ENSSSCT00000005272
chr1	137361466	A	W	W	W	Heterzygote	-	-	intron	-	ENSSSCG00000004773|ENSSSCT00000005272
chr1	137370417	C	M	M	M	Heterzygote	-	-	intron	-	ENSSSCG00000004773|ENSSSCT00000005272
chr1	137370421	C	S	S	S	Heterzygote	-	-	intron	-	ENSSSCG00000004773|ENSSSCT00000005272
chr1	137598831	A	G	G	G	TS	CAA->CAG	Gln=>Gln	CDS	792	ENSSSCG00000004781|ENSSSCT00000005280
chr1	137712317	A	T	T	T	TV	-	-	intron	-	ENSSSCG00000004782|ENSSSCT00000005281
chr1	137712510	A	G	G	G	TS	-	-	intron	-	ENSSSCG00000004782|ENSSSCT00000005281
chr1	137812691	C	A	A	A	TV	-	-	intergenic	-	-
chr1	137812881	T	C	C	C	TS	-	-	intergenic	-	-
chr1	137812904	C	T	T	T	TS	-	-	intergenic	-	-
chr1	139523000	C	T	T	T	TS	CTG->CTA	Leu=>Leu	CDS	822	ENSSSCG00000004792|ENSSSCT00000005291
chr1	142752322	T	C	C	C	TS	-	-	intergenic	-	-
chr1	142752326	A	G	G	G	TS	-	-	intergenic	-	-
chr1	142752368	T	G	G	G	TV	-	-	intergenic	-	-
chr1	142752388	A	G	G	G	TS	-	-	intergenic	-	-
chr1	143720403	T	C	C	C	TS	AAT->AAC	Asn=>Asn	CDS	3936	ENSSSCG00000004802|ENSSSCT00000005301
chr1	144186944	G	C	C	C	TV	CCG->CCC	Pro=>Pro	CDS	216	ENSSSCG00000004807|ENSSSCT00000005306
chr1	144186946	C	A	A	A	TV	GCA->GAA	Ala->Glu	CDS	218	ENSSSCG00000004807|ENSSSCT00000005306
chr1	144191420	G	R	R	R	Heterzygote	-	-	intron	-	ENSSSCG00000004807|ENSSSCT00000005306
chr1	144198632	A	G	G	G	TS	-	-	intron	-	ENSSSCG00000004807|ENSSSCT00000005306
chr1	145044257	A	G	G	G	TS	-	-	intergenic	-	-
chr1	145047499	A	G	G	G	TS	-	-	intergenic	-	-
chr1	145047732	A	C	C	C	TV	-	-	intergenic	-	-
chr1	145049930	C	T	T	T	TS	-	-	TTS Down	415	ENSSSCG00000004812|ENSSSCT00000005311
chr1	145050821	A	G	G	G	TS	GAA->GAG	Glu=>Glu	CDS	3804	ENSSSCG00000004812|ENSSSCT00000005311
chr1	145067502	A	G	G	G	TS	ATT->ATC	Ile=>Ile	CDS	3357	ENSSSCG00000004812|ENSSSCT00000005311
chr1	145070063	A	G	G	G	TS	GGT->GGC	Gly=>Gly	CDS	3060	ENSSSCG00000004812|ENSSSCT00000005311
chr1	145083472	G	A	A	A	TS	AAC->AAT	Asn=>Asn	CDS	2241	ENSSSCG00000004812|ENSSSCT00000005311
chr1	145091653	A	G	G	G	TS	GCT->GCC	Ala=>Ala	CDS	1734	ENSSSCG00000004812|ENSSSCT00000005311
chr1	145093470	C	A	A	A	TV	CTG->CTT	Leu=>Leu	CDS	1479	ENSSSCG00000004812|ENSSSCT00000005311
chr1	145112813	G	C	C	C	TV	GGC->GGG	Gly=>Gly	CDS	903	ENSSSCG00000004812|ENSSSCT00000005311
chr1	146869935	A	G	G	G	TS	TTT->TCT	Phe->Ser	CDS	1643	ENSSSCG00000004820|ENSSSCT00000005322
chr1	147341015	A	G	G	G	TS	CAA->CAG	Gln=>Gln	CDS	3132	ENSSSCG00000004823|ENSSSCT00000005325
chr1	147433644	T	C	C	C	TS	-	-	intergenic	-	-
chr1	147434568	C	T	T	T	TS	-	-	3'UTR	2218	ENSSSCG00000004824|ENSSSCT00000005326
chr1	147436861	G	A	A	A	TS	ATC->ATT	Ile=>Ile	CDS	1818	ENSSSCG00000004824|ENSSSCT00000005326
chr1	147437694	A	G	G	G	TS	CCT->CCC	Pro=>Pro	CDS	1368	ENSSSCG00000004824|ENSSSCT00000005326
chr1	147437703	G	A	A	A	TS	TGC->TGT	Cys=>Cys	CDS	1359	ENSSSCG00000004824|ENSSSCT00000005326
chr1	147567968	G	T	T	T	TV	-	-	3'UTR	149	ENSSSCG00000004826|ENSSSCT00000005328
chr1	148699428	C	T	T	T	TS	-	-	intergenic	-	-
chr1	148699484	T	C	C	C	TS	-	-	intergenic	-	-
chr1	148700088	T	C	C	C	TS	-	-	intergenic	-	-
chr1	148700936	A	G	G	G	TS	-	-	intergenic	-	-
chr1	148701979	G	A	A	A	TS	-	-	intergenic	-	-
chr1	149818924	A	G	G	G	TS	-	-	intergenic	-	-
chr1	149819189	G	C	C	C	TV	-	-	intergenic	-	-
chr1	149819948	G	T	T	T	TV	-	-	intergenic	-	-
chr1	151131411	T	C	C	C	TS	-	-	intergenic	-	-
chr1	151132403	T	C	C	C	TS	-	-	intergenic	-	-
chr1	151541069	T	C	C	C	TS	GAT->GAC	Asp=>Asp	CDS	954	ENSSSCG00000004844|ENSSSCT00000005346
chr1	151555821	T	G	G	G	TV	-	-	intergenic	-	-
chr1	151556254	G	A	A	A	TS	-	-	intergenic	-	-
chr1	151581664	C	T	T	T	TS	GCG->GCA	Ala=>Ala	CDS	1830	ENSSSCG00000004845|ENSSSCT00000005347
chr1	152749660	T	C	C	C	TS	-	-	intergenic	-	-
chr1	153441526	T	A	A	A	TV	-	-	intron	-	ENSSSCG00000004855|ENSSSCT00000005360
chr1	153441562	T	A	A	A	TV	-	-	intron	-	ENSSSCG00000004855|ENSSSCT00000005360
chr1	154984696	G	C	C	C	TV	-	-	intergenic	-	-
chr1	154984731	G	A	A	A	TS	-	-	intergenic	-	-
chr1	154984780	C	G	G	G	TV	-	-	intergenic	-	-
chr1	154984782	G	A	A	A	TS	-	-	intergenic	-	-
chr1	154985111	T	G	G	G	TV	-	-	intergenic	-	-
chr1	154985121	A	G	G	G	TS	-	-	intergenic	-	-
chr1	154985148	A	G	G	G	TS	-	-	intergenic	-	-
chr1	154985192	A	G	G	G	TS	-	-	intergenic	-	-
chr1	154985290	C	G	G	G	TV	-	-	intergenic	-	-
chr1	154985594	T	C	C	C	TS	-	-	intergenic	-	-
chr1	154986238	T	C	C	C	TS	-	-	intergenic	-	-
chr1	154986705	T	C	C	C	TS	-	-	intergenic	-	-
chr1	154988432	T	C	C	C	TS	-	-	intergenic	-	-
chr1	154988510	A	C	C	C	TV	-	-	intergenic	-	-
chr1	154988598	C	T	T	T	TS	-	-	intergenic	-	-
chr1	154988735	T	C	C	C	TS	-	-	intergenic	-	-
chr1	155345367	T	C	C	C	TS	-	-	intergenic	-	-
chr1	155345381	G	A	A	A	TS	-	-	intergenic	-	-
chr1	155345401	T	C	C	C	TS	-	-	intergenic	-	-
chr1	155345423	C	A	A	A	TV	-	-	intergenic	-	-
chr1	155478871	T	G	G	G	TV	TGG->GGG	Trp->Gly	CDS	2131	ENSSSCG00000004859|ENSSSCT00000005365
chr1	156237638	T	C	C	C	TS	ACT->ACC	Thr=>Thr	CDS	588	ENSSSCG00000004861|ENSSSCT00000005367
chr1	156322196	T	C	C	C	TS	-	-	intergenic	-	-
chr1	156322661	T	G	G	G	TV	-	-	intergenic	-	-
chr1	156322662	G	A	A	A	TS	-	-	intergenic	-	-
chr1	156322954	T	Y	Y	Y	Heterzygote	-	-	intergenic	-	-
chr1	157052065	T	C	C	C	TS	GCA->GCG	Ala=>Ala	CDS	315	ENSSSCG00000004870|ENSSSCT00000005376
chr1	157052094	C	T	T	T	TS	GTT->ATT	Val->Ile	CDS	286	ENSSSCG00000004870|ENSSSCT00000005376
chr1	157105620	T	C	C	C	TS	GAC->GGC	Asp->Gly	CDS	230	ENSSSCG00000004872|ENSSSCT00000005378
chr1	157182006	C	T	T	T	TS	-	-	intron	-	ENSSSCG00000004873|ENSSSCT00000005379
chr1	157208066	T	A	A	A	TV	-	-	intron	-	ENSSSCG00000004873|ENSSSCT00000005379
chr1	157216583	C	G	G	G	TV	-	-	intron	-	ENSSSCG00000004873|ENSSSCT00000005379
chr1	157216686	A	G	G	G	TS	-	-	intron	-	ENSSSCG00000004873|ENSSSCT00000005379
chr1	157216900	A	W	W	W	Heterzygote	-	-	intron	-	ENSSSCG00000004873|ENSSSCT00000005379
chr1	157216906	A	M	M	M	Heterzygote	-	-	intron	-	ENSSSCG00000004873|ENSSSCT00000005379
chr1	157216938	A	G	G	G	TS	-	-	intron	-	ENSSSCG00000004873|ENSSSCT00000005379
chr1	157217422	C	T	T	T	TS	-	-	intron	-	ENSSSCG00000004873|ENSSSCT00000005379
chr1	157289813	A	G	G	G	TS	-	-	intron	-	ENSSSCG00000004873|ENSSSCT00000005379
chr1	159702406	T	C	C	C	TS	ACA->ACG	Thr=>Thr	CDS	1446	ENSSSCG00000004878|ENSSSCT00000005384
chr1	161848431	G	C	C	C	TV	-	-	intergenic	-	-
chr1	161850125	G	A	A	A	TS	-	-	intergenic	-	-
chr1	161852518	T	C	C	C	TS	-	-	intergenic	-	-
chr1	162274896	A	G	G	G	TS	-	-	intergenic	-	-
chr1	162274897	A	G	G	G	TS	-	-	intergenic	-	-
chr1	162274924	A	C	C	C	TV	-	-	intergenic	-	-
chr1	162275166	T	G	G	G	TV	-	-	intergenic	-	-
chr1	162275225	T	C	C	C	TS	-	-	intergenic	-	-
chr1	162275227	T	C	C	C	TS	-	-	intergenic	-	-
chr1	162275233	A	G	G	G	TS	-	-	intergenic	-	-
chr1	162275256	G	A	A	A	TS	-	-	intergenic	-	-
chr1	165165465	A	G	G	G	TS	TCA->TCG	Ser=>Ser	CDS	567	ENSSSCG00000004892|ENSSSCT00000005398
chr1	165181445	A	G	G	G	TS	-	-	3'UTR	116	ENSSSCG00000004892|ENSSSCT00000005398
chr1	165182498	A	R	R	R	Heterzygote	-	-	intergenic	-	-
chr1	165482510	T	C	C	C	TS	-	-	intergenic	-	-
chr1	165486641	C	T	T	T	TS	-	-	intergenic	-	-
chr1	165611347	G	C	C	C	TV	-	-	intergenic	-	-
chr1	165611422	G	A	A	A	TS	-	-	intergenic	-	-
chr1	165612497	A	G	G	G	TS	CCT->CCC	Pro=>Pro	CDS	3201	ENSSSCG00000004896|ENSSSCT00000005402
chr1	166067881	T	G	G	G	TV	-	-	intergenic	-	-
chr1	166068237	C	G	G	G	TV	-	-	TTS Down	465	ENSSSCG00000004899|ENSSSCT00000005405
chr1	166293074	A	G	G	G	TS	-	-	TTS Down	293	ENSSSCG00000004901|ENSSSCT00000005407
chr1	168521428	A	G	G	G	TS	-	-	intergenic	-	-
chr1	168521652	T	C	C	C	TS	-	-	intergenic	-	-
chr1	168694628	C	Y	Y	Y	Heterzygote	-	-	5'UTR	-78	ENSSSCG00000004912|ENSSSCT00000005420
chr1	168703858	G	A	A	A	TS	-	-	intron	-	ENSSSCG00000004912|ENSSSCT00000005420
chr1	168706017	T	C	C	C	TS	TTG->CTG	Leu=>Leu	CDS	409	ENSSSCG00000004912|ENSSSCT00000005420
chr1	168780417	T	G	G	G	TV	CGA->CGC	Arg=>Arg	CDS	465	ENSSSCG00000004915|ENSSSCT00000005423
chr1	168782551	T	C	C	C	TS	AAA->AAG	Lys=>Lys	CDS	246	ENSSSCG00000004915|ENSSSCT00000005423
chr1	169319062	C	T	T	T	TS	-	-	intergenic	-	-
chr1	169320555	T	C	C	C	TS	-	-	intergenic	-	-
chr1	170390888	A	T	T	T	TV	ACG->TCG	Thr->Ser	CDS	235	ENSSSCG00000004931|ENSSSCT00000005441
chr1	170403712	A	M	M	M	Heterzygote	-	-	intergenic	-	-
chr1	170404609	T	C	C	C	TS	-	-	intergenic	-	-
chr1	170452937	T	C	C	C	TS	-	-	intergenic	-	-
chr1	170453017	A	G	G	G	TS	-	-	intergenic	-	-
chr1	170554157	A	T	T	T	TV	-	-	TTS Down	61	ENSSSCG00000004934|ENSSSCT00000005445
chr1	170629411	A	G	G	G	TS	AAG->GAG	Lys->Glu	CDS	70	ENSSSCG00000004935|ENSSSCT00000005446
chr1	170670122	A	G	G	G	TS	-	-	intergenic	-	-
chr1	170868500	T	C	C	C	TS	AGT->GGT	Ser->Gly	CDS	2917	ENSSSCG00000004938|ENSSSCT00000005449
chr1	170959222	C	T	T	T	TS	-	-	intergenic	-	-
chr1	170959333	C	A	A	A	TV	-	-	intergenic	-	-
chr1	170959335	G	T	T	T	TV	-	-	intergenic	-	-
chr1	171582703	T	C	C	C	TS	GGT->GGC	Gly=>Gly	CDS	411	ENSSSCG00000004943|ENSSSCT00000005455
chr1	171626072	T	C	C	C	TS	-	-	TTS Down	109	-
chr1	171629186	A	G	G	G	TS	-	-	3'UTR	84	ENSSSCG00000004944|ENSSSCT00000005456
chr1	171644174	T	Y	Y	Y	Heterzygote	-	-	3'UTR	76	ENSSSCG00000004945|ENSSSCT00000005457
chr1	171644839	T	Y	Y	Y	Heterzygote	AAA->YAA	-	CDS	919	ENSSSCG00000004945|ENSSSCT00000005457
chr1	171644840	C	M	M	M	Heterzygote	-	-	intron	-	ENSSSCG00000004945|ENSSSCT00000005457
chr1	171644842	G	R	R	R	Heterzygote	ATC->ATR	-	CDS	918	ENSSSCG00000004945|ENSSSCT00000005457
chr1	171644843	A	R	R	R	Heterzygote	ATC->ARC	-	CDS	917	ENSSSCG00000004945|ENSSSCT00000005457
chr1	171645156	C	G	G	G	TV	-	-	intron	-	ENSSSCG00000004945|ENSSSCT00000005457
chr1	171646083	G	T	T	T	TV	-	-	intron	-	ENSSSCG00000004945|ENSSSCT00000005457
chr1	171646499	T	K	K	K	Heterzygote	CCA->CCK	-	CDS	444	ENSSSCG00000004945|ENSSSCT00000005457
chr1	171646619	C	M	M	M	Heterzygote	-	-	intron	-	ENSSSCG00000004945|ENSSSCT00000005457
chr1	171646621	A	W	W	W	Heterzygote	-	-	intron	-	ENSSSCG00000004945|ENSSSCT00000005457
chr1	171647193	C	T	T	T	TS	-	-	intron	-	ENSSSCG00000004945|ENSSSCT00000005457
chr1	171647304	A	C	C	C	TV	-	-	intron	-	ENSSSCG00000004945|ENSSSCT00000005457
chr1	171647305	A	T	T	T	TV	-	-	intron	-	ENSSSCG00000004945|ENSSSCT00000005457
chr1	171907598	T	C	C	C	TS	TTT->TTC	Phe=>Phe	CDS	1164	ENSSSCG00000004948|ENSSSCT00000005460
chr1	171968674	A	G	G	G	TS	-	-	intergenic	-	-
chr1	171968684	T	C	C	C	TS	-	-	intergenic	-	-
chr1	171968761	A	G	G	G	TS	-	-	intergenic	-	-
chr1	172329203	C	T	T	T	TS	-	-	3'UTR	193	ENSSSCG00000004951|ENSSSCT00000005463
chr1	172329564	G	R	R	R	Heterzygote	-	-	TTS Down	191	-
chr1	172329798	G	A	A	A	TS	-	-	TTS Down	425	-
chr1	172329850	T	C	C	C	TS	-	-	TTS Down	477	-
chr1	172330022	C	G	G	G	TV	-	-	intergenic	-	-
chr1	172330136	G	C	C	C	TV	-	-	intergenic	-	-
chr1	172336858	G	A	A	A	TS	-	-	intergenic	-	-
chr1	172599806	C	G	G	G	TV	CCA->CGA	Pro->Arg	CDS	14	ENSSSCG00000004954|ENSSSCT00000005466
chr1	172599809	A	G	G	G	TS	AAG->AGG	Lys->Arg	CDS	17	ENSSSCG00000004954|ENSSSCT00000005466
chr1	173253501	A	G	G	G	TS	-	-	intergenic	-	-
chr1	173253816	G	A	A	A	TS	-	-	TTS Down	420	ENSSSCG00000004957|ENSSSCT00000005469
chr1	173253991	G	T	T	T	TV	-	-	TTS Down	245	ENSSSCG00000004957|ENSSSCT00000005469
chr1	173254104	G	C	C	C	TV	-	-	TTS Down	132	ENSSSCG00000004957|ENSSSCT00000005469
chr1	173254177	C	T	T	T	TS	-	-	TTS Down	59	ENSSSCG00000004957|ENSSSCT00000005469
chr1	173254608	G	A	A	A	TS	AAC->AAT	Asn=>Asn	CDS	603	ENSSSCG00000004957|ENSSSCT00000005469
chr1	173446598	C	T	T	T	TS	-	-	intergenic	-	-
chr1	173447302	G	A	A	A	TS	-	-	intergenic	-	-
chr1	173449951	A	G	G	G	TS	GTT->GTC	Val=>Val	CDS	1473	ENSSSCG00000004960|ENSSSCT00000005472
chr1	173450287	A	G	G	G	TS	AAT->AAC	Asn=>Asn	CDS	1137	ENSSSCG00000004960|ENSSSCT00000005472
chr1	173451119	A	C	C	C	TV	GTT->GTG	Val=>Val	CDS	309	ENSSSCG00000004960|ENSSSCT00000005472
chr1	174592502	C	T	T	T	TS	-	-	intergenic	-	-
chr1	175036231	T	K	K	K	Heterzygote	GGA->GGK	-	CDS	201	ENSSSCG00000004970|ENSSSCT00000005482
chr1	175563504	G	T	T	T	TV	-	-	intergenic	-	-
chr1	175563527	T	C	C	C	TS	-	-	intergenic	-	-
chr1	175563545	A	G	G	G	TS	-	-	intergenic	-	-
chr1	175563554	A	G	G	G	TS	-	-	intergenic	-	-
chr1	175563568	T	G	G	G	TV	-	-	intergenic	-	-
chr1	177636127	T	C	C	C	TS	-	-	TTS Down	270	ENSSSCG00000004986|ENSSSCT00000005500
chr1	183627989	T	A	A	A	TV	-	-	intergenic	-	-
chr1	185268988	T	A	A	A	TV	CGA->CGT	Arg=>Arg	CDS	348	ENSSSCG00000005001|ENSSSCT00000005516
chr1	185268994	A	G	G	G	TS	GGT->GGC	Gly=>Gly	CDS	342	ENSSSCG00000005001|ENSSSCT00000005516
chr1	185269015	C	T	T	T	TS	GGG->GGA	Gly=>Gly	CDS	321	ENSSSCG00000005001|ENSSSCT00000005516
chr1	185269018	A	G	G	G	TS	GCT->GCC	Ala=>Ala	CDS	318	ENSSSCG00000005001|ENSSSCT00000005516
chr1	185269029	A	G	G	G	TS	TTG->CTG	Leu=>Leu	CDS	307	ENSSSCG00000005001|ENSSSCT00000005516
chr1	185269036	G	A	A	A	TS	AAC->AAT	Asn=>Asn	CDS	300	ENSSSCG00000005001|ENSSSCT00000005516
chr1	187894860	G	C	C	C	TV	GCC->CCC	Ala->Pro	CDS	382	ENSSSCG00000005006|ENSSSCT00000005522
chr1	187952884	A	R	R	R	Heterzygote	-	-	intron	-	ENSSSCG00000005009|ENSSSCT00000005525
chr1	188037787	T	K	K	K	Heterzygote	-	-	intron	-	ENSSSCG00000005009|ENSSSCT00000005525
chr1	188037879	T	Y	Y	Y	Heterzygote	-	-	intron	-	ENSSSCG00000005009|ENSSSCT00000005525
chr1	188040928	C	T	T	T	TS	CTG->CTA	Leu=>Leu	CDS	2937	ENSSSCG00000005011|ENSSSCT00000005527
chr1	188047042	C	T	T	T	TS	GAG->GAA	Glu=>Glu	CDS	2535	ENSSSCG00000005011|ENSSSCT00000005527
chr1	188394132	C	T	T	T	TS	-	-	intergenic	-	-
chr1	188921492	G	K	K	K	Heterzygote	-	-	3'UTR	358	ENSSSCG00000005024|ENSSSCT00000005540
chr1	188921592	C	T	T	T	TS	-	-	3'UTR	258	ENSSSCG00000005024|ENSSSCT00000005540
chr1	188948861	G	T	T	T	TV	CCC->CCA	Pro=>Pro	CDS	1044	ENSSSCG00000005024|ENSSSCT00000005540
chr1	188979896	A	G	G	G	TS	TAT->TAC	Tyr=>Tyr	CDS	228	ENSSSCG00000005024|ENSSSCT00000005540
chr1	189000583	C	A	A	A	TV	-	-	intergenic	-	-
chr1	189802175	A	C	C	C	TV	-	-	5'UTR	-82642	ENSSSCG00000005028|ENSSSCT00000005544
chr1	189911218	A	G	G	G	TS	-	-	3'UTR	416	ENSSSCG00000005028|ENSSSCT00000005544
chr1	189911425	A	G	G	G	TS	-	-	TTS Down	176	-
chr1	189913030	T	C	C	C	TS	-	-	intergenic	-	-
chr1	189913385	C	A	A	A	TV	-	-	intergenic	-	-
chr1	190630342	A	G	G	G	TS	-	-	intron	-	ENSSSCG00000005034|ENSSSCT00000005550
chr1	190630459	C	A	A	A	TV	-	-	intron	-	ENSSSCG00000005034|ENSSSCT00000005550
chr1	190630920	T	C	C	C	TS	-	-	intron	-	ENSSSCG00000005034|ENSSSCT00000005550
chr1	190631105	C	T	T	T	TS	-	-	intron	-	ENSSSCG00000005034|ENSSSCT00000005550
chr1	190631733	G	A	A	A	TS	-	-	intron	-	ENSSSCG00000005034|ENSSSCT00000005550
chr1	190631896	G	A	A	A	TS	-	-	intron	-	ENSSSCG00000005034|ENSSSCT00000005550
chr1	190657269	T	C	C	C	TS	-	-	intron	-	ENSSSCG00000005034|ENSSSCT00000005550
chr1	190661738	A	G	G	G	TS	-	-	intron	-	ENSSSCG00000005034|ENSSSCT00000005550
chr1	190661902	G	A	A	A	TS	-	-	intron	-	ENSSSCG00000005034|ENSSSCT00000005550
chr1	190661935	G	A	A	A	TS	-	-	intron	-	ENSSSCG00000005034|ENSSSCT00000005550
chr1	190661967	G	A	A	A	TS	-	-	intron	-	ENSSSCG00000005034|ENSSSCT00000005550
chr1	190661982	A	G	G	G	TS	-	-	intron	-	ENSSSCG00000005034|ENSSSCT00000005550
chr1	190662018	G	A	A	A	TS	-	-	intron	-	ENSSSCG00000005034|ENSSSCT00000005550
chr1	190662148	C	T	T	T	TS	-	-	intron	-	ENSSSCG00000005034|ENSSSCT00000005550
chr1	190662170	T	C	C	C	TS	-	-	intron	-	ENSSSCG00000005034|ENSSSCT00000005550
chr1	190662184	C	T	T	T	TS	-	-	intron	-	ENSSSCG00000005034|ENSSSCT00000005550
chr1	190662207	A	G	G	G	TS	-	-	intron	-	ENSSSCG00000005034|ENSSSCT00000005550
chr1	190662208	T	C	C	C	TS	-	-	intron	-	ENSSSCG00000005034|ENSSSCT00000005550
chr1	190662238	C	T	T	T	TS	-	-	intron	-	ENSSSCG00000005034|ENSSSCT00000005550
chr1	190662275	A	G	G	G	TS	-	-	intron	-	ENSSSCG00000005034|ENSSSCT00000005550
chr1	190662318	G	C	C	C	TV	-	-	intron	-	ENSSSCG00000005034|ENSSSCT00000005550
chr1	190662321	A	G	G	G	TS	-	-	intron	-	ENSSSCG00000005034|ENSSSCT00000005550
chr1	190662378	A	G	G	G	TS	-	-	intron	-	ENSSSCG00000005034|ENSSSCT00000005550
chr1	190662434	T	C	C	C	TS	-	-	intron	-	ENSSSCG00000005034|ENSSSCT00000005550
chr1	190662444	C	T	T	T	TS	-	-	intron	-	ENSSSCG00000005034|ENSSSCT00000005550
chr1	190662457	T	A	A	A	TV	-	-	intron	-	ENSSSCG00000005034|ENSSSCT00000005550
chr1	190662464	G	A	A	A	TS	-	-	intron	-	ENSSSCG00000005034|ENSSSCT00000005550
chr1	190662517	C	T	T	T	TS	-	-	intron	-	ENSSSCG00000005034|ENSSSCT00000005550
chr1	190662519	A	G	G	G	TS	-	-	intron	-	ENSSSCG00000005034|ENSSSCT00000005550
chr1	190662528	C	T	T	T	TS	-	-	intron	-	ENSSSCG00000005034|ENSSSCT00000005550
chr1	190662795	T	C	C	C	TS	-	-	intron	-	ENSSSCG00000005034|ENSSSCT00000005550
chr1	190662807	G	T	T	T	TV	-	-	intron	-	ENSSSCG00000005034|ENSSSCT00000005550
chr1	190878254	A	G	G	G	TS	-	-	3'UTR	39	ENSSSCG00000005040|ENSSSCT00000005556
chr1	190994429	A	G	G	G	TS	AAT->AAC	Asn=>Asn	CDS	933	ENSSSCG00000005041|ENSSSCT00000005557
chr1	191959173	C	G	G	G	TV	-	-	3'UTR	20	ENSSSCG00000005045|ENSSSCT00000005561
chr1	192419030	A	G	G	G	TS	-	-	intergenic	-	-
chr1	192438275	G	A	A	A	TS	-	-	intergenic	-	-
chr1	192438639	G	C	C	C	TV	-	-	intergenic	-	-
chr1	192439016	G	T	T	T	TV	-	-	intergenic	-	-
chr1	192440384	A	T	T	T	TV	-	-	intergenic	-	-
chr1	192943998	T	C	C	C	TS	-	-	intergenic	-	-
chr1	193016024	C	Y	Y	Y	Heterzygote	-	-	intergenic	-	-
chr1	193267986	A	C	C	C	TV	-	-	intergenic	-	-
chr1	195163062	G	C	C	C	TV	-	-	intron	-	ENSSSCG00000005066|ENSSSCT00000005583
chr1	195163140	T	C	C	C	TS	-	-	TTS Down	3	-
chr1	196026270	C	Y	Y	Y	Heterzygote	-	-	intergenic	-	-
chr1	196026633	C	T	T	T	TS	-	-	intergenic	-	-
chr1	196158038	A	R	R	R	Heterzygote	ATA->ATR	-	CDS	351	ENSSSCG00000005071|ENSSSCT00000005588
chr1	196238328	T	W	W	W	Heterzygote	-	-	3'UTR	79	ENSSSCG00000005072|ENSSSCT00000005589
chr1	197517540	A	T	T	T	TV	-	-	TTS Down	58	ENSSSCG00000005080|ENSSSCT00000005599
chr1	197517725	A	G	G	G	TS	CTG->CCG	Leu->Pro	CDS	116	ENSSSCG00000005080|ENSSSCT00000005599
chr1	197858037	T	A	A	A	TV	TGT->AGT	Cys->Ser	CDS	2647	ENSSSCG00000005082|ENSSSCT00000005601
chr1	198249481	A	G	G	G	TS	-	-	intergenic	-	-
chr1	199178391	A	G	G	G	TS	-	-	intergenic	-	-
chr1	199179385	G	C	C	C	TV	TCC->TCG	Ser=>Ser	CDS	891	ENSSSCG00000005094|ENSSSCT00000005615
chr1	199825066	T	C	C	C	TS	ATT->ATC	Ile=>Ile	CDS	2130	ENSSSCG00000005096|ENSSSCT00000005617
chr1	199825684	G	A	A	A	TS	CAG->CAA	Gln=>Gln	CDS	2217	ENSSSCG00000005096|ENSSSCT00000005617
chr1	199987924	T	C	C	C	TS	-	-	intergenic	-	-
chr1	200154038	G	A	A	A	TS	-	-	TTS Down	187	-
chr1	200155583	A	C	C	C	TV	-	-	intergenic	-	-
chr1	200157150	T	C	C	C	TS	-	-	intergenic	-	-
chr1	200158042	G	A	A	A	TS	-	-	intergenic	-	-
chr1	200159047	T	C	C	C	TS	-	-	intergenic	-	-
chr1	200266197	G	C	C	C	TV	-	-	intergenic	-	-
chr1	200266218	T	C	C	C	TS	-	-	intergenic	-	-
chr1	200266237	T	C	C	C	TS	-	-	intergenic	-	-
chr1	200315253	A	G	G	G	TS	-	-	intergenic	-	-
chr1	200431693	T	C	C	C	TS	CAC->CGC	His->Arg	CDS	332	ENSSSCG00000005104|ENSSSCT00000005626
chr1	202865230	C	T	T	T	TS	GAG->GAA	Glu=>Glu	CDS	18192	ENSSSCG00000005110|ENSSSCT00000005633
chr1	202911172	T	C	C	C	TS	AAA->AAG	Lys=>Lys	CDS	16023	ENSSSCG00000005110|ENSSSCT00000005633
chr1	202946627	G	A	A	A	TS	GCT->GTT	Ala->Val	CDS	12665	ENSSSCG00000005110|ENSSSCT00000005633
chr1	203475623	C	T	T	T	TS	-	-	intergenic	-	-
chr1	203500642	A	G	G	G	TS	TCA->TCG	Ser=>Ser	CDS	90	ENSSSCG00000005113|ENSSSCT00000005636
chr1	205421674	A	G	G	G	TS	GGA->GGG	Gly=>Gly	CDS	264	ENSSSCG00000005126|ENSSSCT00000005651
chr1	205460106	A	C	C	C	TV	AAG->CAG	Lys->Gln	CDS	2011	ENSSSCG00000005126|ENSSSCT00000005651
chr1	205460429	G	C	C	C	TV	TCG->TCC	Ser=>Ser	CDS	2334	ENSSSCG00000005126|ENSSSCT00000005651
chr1	210262042	C	Y	Y	Y	Heterzygote	-	-	intergenic	-	-
chr1	210262160	A	G	G	G	TS	-	-	intergenic	-	-
chr1	210262385	G	A	A	A	TS	-	-	intergenic	-	-
chr1	210262834	T	C	C	C	TS	-	-	intergenic	-	-
chr1	210263402	T	C	C	C	TS	-	-	intergenic	-	-
chr1	210264491	G	A	A	A	TS	CTG->TTG	Leu=>Leu	CDS	1264	ENSSSCG00000005150|ENSSSCT00000005678
chr1	210265260	C	T	T	T	TS	GAG->GAA	Glu=>Glu	CDS	495	ENSSSCG00000005150|ENSSSCT00000005678
chr1	210265440	G	A	A	A	TS	CAC->CAT	His=>His	CDS	315	ENSSSCG00000005150|ENSSSCT00000005678
chr1	210265883	T	C	C	C	TS	-	-	intron	-	ENSSSCG00000005150|ENSSSCT00000005678
chr1	210748276	T	C	C	C	TS	-	-	intergenic	-	-
chr1	212291310	G	K	K	K	Heterzygote	-	-	intron	-	ENSSSCG00000005169|ENSSSCT00000005698
chr1	212297153	T	C	C	C	TS	-	-	intergenic	-	-
chr1	212547121	T	C	C	C	TS	-	-	intergenic	-	-
chr1	212547123	A	G	G	G	TS	-	-	intergenic	-	-
chr1	212547155	C	T	T	T	TS	-	-	intergenic	-	-
chr1	212610798	A	G	G	G	TS	-	-	TSS Up	-157	ENSSSCG00000005174|ENSSSCT00000005704
chr1	214178363	A	T	T	T	TV	-	-	5'UTR	-50	ENSSSCG00000005177|ENSSSCT00000005707
chr1	216712488	A	G	G	G	TS	-	-	intergenic	-	-
chr1	216712517	A	G	G	G	TS	-	-	intergenic	-	-
chr1	216712528	T	C	C	C	TS	-	-	intergenic	-	-
chr1	216712558	T	G	G	G	TV	-	-	intergenic	-	-
chr1	216712569	G	A	A	A	TS	-	-	intergenic	-	-
chr1	216895012	T	G	G	G	TV	-	-	intergenic	-	-
chr1	217251627	G	T	T	T	TV	-	-	intergenic	-	-
chr1	218704460	A	R	R	R	Heterzygote	CCA->CCR	-	CDS	1326	ENSSSCG00000005191|ENSSSCT00000005723
chr1	218707487	A	R	R	R	Heterzygote	ATC->RTC	-	CDS	1384	ENSSSCG00000005191|ENSSSCT00000005723
chr1	218714862	C	T	T	T	TS	ACC->ACT	Thr=>Thr	CDS	2046	ENSSSCG00000005191|ENSSSCT00000005723
chr1	218723017	A	G	G	G	TS	-	-	TTS Down	416	-
chr1	218994308	C	T	T	T	TS	-	-	3'UTR	22	ENSSSCG00000005192|ENSSSCT00000005724
chr1	226289179	A	G	G	G	TS	-	-	intergenic	-	-
chr1	226290981	G	A	A	A	TS	-	-	intergenic	-	-
chr1	226292094	C	T	T	T	TS	-	-	intergenic	-	-
chr1	226292679	A	G	G	G	TS	-	-	intergenic	-	-
chr1	226293039	T	A	A	A	TV	-	-	intergenic	-	-
chr1	226293251	G	A	A	A	TS	-	-	intergenic	-	-
chr1	226293687	G	C	C	C	TV	-	-	intergenic	-	-
chr1	226296183	C	Y	Y	Y	Heterzygote	-	-	TTS Down	38	ENSSSCG00000005208|ENSSSCT00000005740
chr1	226296451	C	T	T	T	TS	GTA->ATA	Val->Ile	CDS	4039	ENSSSCG00000005208|ENSSSCT00000005740
chr1	226653037	T	C	C	C	TS	TTG->CTG	Leu=>Leu	CDS	304	ENSSSCG00000005212|ENSSSCT00000005745
chr1	226776930	T	C	C	C	TS	-	-	3'UTR	177	ENSSSCG00000005215|ENSSSCT00000005748
chr1	226776942	T	C	C	C	TS	-	-	3'UTR	165	ENSSSCG00000005215|ENSSSCT00000005748
chr1	229940574	T	C	C	C	TS	AAA->AAG	Lys=>Lys	CDS	3255	ENSSSCG00000005232|ENSSSCT00000005766
chr1	230911963	A	G	G	G	TS	-	-	intergenic	-	-
chr1	230912004	T	C	C	C	TS	-	-	intergenic	-	-
chr1	230912040	T	C	C	C	TS	-	-	intergenic	-	-
chr1	230912044	T	G	G	G	TV	-	-	intergenic	-	-
chr1	230912102	A	G	G	G	TS	-	-	intergenic	-	-
chr1	230912174	A	G	G	G	TS	-	-	intergenic	-	-
chr1	230912187	T	C	C	C	TS	-	-	intergenic	-	-
chr1	230912190	G	T	T	T	TV	-	-	intergenic	-	-
chr1	230912349	A	G	G	G	TS	-	-	intergenic	-	-
chr1	230912394	T	C	C	C	TS	-	-	intergenic	-	-
chr1	230912404	C	A	A	A	TV	-	-	intergenic	-	-
chr1	230912417	A	T	T	T	TV	-	-	intergenic	-	-
chr1	230912465	C	A	A	A	TV	-	-	intergenic	-	-
chr1	230912471	T	C	C	C	TS	-	-	intergenic	-	-
chr1	230912507	G	T	T	T	TV	-	-	intergenic	-	-
chr1	230912510	T	C	C	C	TS	-	-	intergenic	-	-
chr1	230912569	A	G	G	G	TS	-	-	intergenic	-	-
chr1	230912571	T	C	C	C	TS	-	-	intergenic	-	-
chr1	230912596	G	T	T	T	TV	-	-	intergenic	-	-
chr1	230912610	T	G	G	G	TV	-	-	intergenic	-	-
chr1	231141152	G	S	S	S	Heterzygote	-	-	intron	-	ENSSSCG00000005234|ENSSSCT00000005768
chr1	232642717	A	G	G	G	TS	-	-	intergenic	-	-
chr1	232642727	A	G	G	G	TS	-	-	intergenic	-	-
chr1	232642734	T	C	C	C	TS	-	-	intergenic	-	-
chr1	232642781	A	G	G	G	TS	-	-	intergenic	-	-
chr1	232642830	C	A	A	A	TV	-	-	intergenic	-	-
chr1	232642853	T	G	G	G	TV	-	-	intergenic	-	-
chr1	232642854	T	C	C	C	TS	-	-	intergenic	-	-
chr1	232642898	A	C	C	C	TV	-	-	intergenic	-	-
chr1	232642909	T	G	G	G	TV	-	-	intergenic	-	-
chr1	232642937	A	G	G	G	TS	-	-	intergenic	-	-
chr1	232642960	T	C	C	C	TS	-	-	intergenic	-	-
chr1	232643029	T	C	C	C	TS	-	-	intergenic	-	-
chr1	232643055	T	C	C	C	TS	-	-	intergenic	-	-
chr1	232643066	A	C	C	C	TV	-	-	intergenic	-	-
chr1	232643091	A	G	G	G	TS	-	-	intergenic	-	-
chr1	232738819	C	G	G	G	TV	ACG->AGG	Thr->Arg	CDS	521	ENSSSCG00000005246|ENSSSCT00000005780
chr1	232922282	G	T	T	T	TV	GCA->TCA	Ala->Ser	CDS	2902	ENSSSCG00000005247|ENSSSCT00000005781
chr1	233071085	A	G	G	G	TS	-	-	intergenic	-	-
chr1	233072006	G	A	A	A	TS	-	-	intergenic	-	-
chr1	233072059	G	A	A	A	TS	-	-	intergenic	-	-
chr1	233072073	T	C	C	C	TS	-	-	intergenic	-	-
chr1	233072312	G	R	R	R	Heterzygote	-	-	intergenic	-	-
chr1	233072746	T	C	C	C	TS	-	-	intergenic	-	-
chr1	233072845	G	A	A	A	TS	-	-	intergenic	-	-
chr1	233073067	T	C	C	C	TS	-	-	intergenic	-	-
chr1	236856966	A	T	T	T	TV	-	-	intergenic	-	-
chr1	236880964	A	C	C	C	TV	-	-	intergenic	-	-
chr1	236882390	C	T	T	T	TS	-	-	intergenic	-	-
chr1	236882391	A	G	G	G	TS	-	-	intergenic	-	-
chr1	238250793	A	T	T	T	TV	-	-	intergenic	-	-
chr1	238252641	A	C	C	C	TV	-	-	intergenic	-	-
chr1	238602790	A	G	G	G	TS	-	-	intron	-	ENSSSCG00000005272|ENSSSCT00000005807
chr1	238602821	T	C	C	C	TS	-	-	intron	-	ENSSSCG00000005272|ENSSSCT00000005807
chr1	238602835	C	T	T	T	TS	-	-	intron	-	ENSSSCG00000005272|ENSSSCT00000005807
chr1	238602956	A	G	G	G	TS	-	-	intron	-	ENSSSCG00000005272|ENSSSCT00000005807
chr1	238603020	A	G	G	G	TS	-	-	intron	-	ENSSSCG00000005272|ENSSSCT00000005807
chr1	238603053	G	A	A	A	TS	-	-	intron	-	ENSSSCG00000005272|ENSSSCT00000005807
chr1	238603074	T	C	C	C	TS	-	-	intron	-	ENSSSCG00000005272|ENSSSCT00000005807
chr1	238603430	C	T	T	T	TS	-	-	intron	-	ENSSSCG00000005272|ENSSSCT00000005807
chr1	238603432	T	C	C	C	TS	-	-	intron	-	ENSSSCG00000005272|ENSSSCT00000005807
chr1	239132578	T	A	A	A	TV	-	-	intergenic	-	-
chr1	239132591	A	C	C	C	TV	-	-	intergenic	-	-
chr1	239132599	A	G	G	G	TS	-	-	intergenic	-	-
chr1	239132606	A	G	G	G	TS	-	-	intergenic	-	-
chr1	239132628	A	G	G	G	TS	-	-	intergenic	-	-
chr1	239132643	C	T	T	T	TS	-	-	intergenic	-	-
chr1	239408136	T	C	C	C	TS	-	-	TSS Up	-9	-
chr1	239408167	T	C	C	C	TS	CTG->CCG	Leu->Pro	CDS	23	ENSSSCG00000005274|ENSSSCT00000005809
chr1	239408186	T	A	A	A	TV	AAT->AAA	Asn->Lys	CDS	42	ENSSSCG00000005274|ENSSSCT00000005809
chr1	239408209	A	G	G	G	TS	CAA->CGA	Gln->Arg	CDS	65	ENSSSCG00000005274|ENSSSCT00000005809
chr1	239408217	T	C	C	C	TS	TGT->CGT	Cys->Arg	CDS	73	ENSSSCG00000005274|ENSSSCT00000005809
chr1	239408229	C	G	G	G	TV	CAG->GAG	Gln->Glu	CDS	85	ENSSSCG00000005274|ENSSSCT00000005809
chr1	239408262	A	G	G	G	TS	ACT->GCT	Thr->Ala	CDS	118	ENSSSCG00000005274|ENSSSCT00000005809
chr1	239408365	A	G	G	G	TS	CAC->CGC	His->Arg	CDS	221	ENSSSCG00000005274|ENSSSCT00000005809
chr1	239408524	T	C	C	C	TS	ACT->ACC	Thr=>Thr	CDS	378	ENSSSCG00000005274|ENSSSCT00000005809
chr1	239408526	T	C	C	C	TS	ATT->ACT	Ile->Thr	CDS	380	ENSSSCG00000005274|ENSSSCT00000005809
chr1	239408537	T	C	C	C	TS	TGC->CGC	Cys->Arg	CDS	391	ENSSSCG00000005274|ENSSSCT00000005809
chr1	239408546	T	C	C	C	TS	TCT->CCT	Ser->Pro	CDS	400	ENSSSCG00000005274|ENSSSCT00000005809
chr1	239408711	T	C	C	C	TS	TGC->CGC	Cys->Arg	CDS	553	ENSSSCG00000005274|ENSSSCT00000005809
chr1	239757419	G	A	A	A	TS	-	-	3'UTR	119	ENSSSCG00000005276|ENSSSCT00000005811
chr1	239783702	G	A	A	A	TS	-	-	intergenic	-	-
chr1	239784260	A	G	G	G	TS	-	-	intergenic	-	-
chr1	239784268	T	C	C	C	TS	-	-	intergenic	-	-
chr1	239982322	A	G	G	G	TS	-	-	TSS Up	-70	-
chr1	239983903	A	G	G	G	TS	-	-	TTS Down	225	-
chr1	239984786	C	A	A	A	TV	-	-	intergenic	-	-
chr1	240096076	G	A	A	A	TS	-	-	intergenic	-	-
chr1	240097715	A	G	G	G	TS	-	-	intergenic	-	-
chr1	240098420	T	C	C	C	TS	-	-	intergenic	-	-
chr1	240160575	A	G	G	G	TS	-	-	intron	-	ENSSSCG00000005278|ENSSSCT00000005813
chr1	241338196	T	Y	Y	Y	Heterzygote	-	-	intergenic	-	-
chr1	241338397	G	R	R	R	Heterzygote	-	-	intergenic	-	-
chr1	241339930	T	K	K	K	Heterzygote	-	-	intergenic	-	-
chr1	241340285	A	G	G	G	TS	-	-	intergenic	-	-
chr1	241340635	A	W	W	W	Heterzygote	-	-	intergenic	-	-
chr1	241341335	G	S	S	S	Heterzygote	-	-	TTS Down	68	ENSSSCG00000005285|ENSSSCT00000005821
chr1	241347330	A	R	R	R	Heterzygote	CAT->CAR	-	CDS	861	ENSSSCG00000005285|ENSSSCT00000005821
chr1	241916082	C	A	A	A	TV	CAT->AAT	His->Asn	CDS	910	ENSSSCG00000005287|ENSSSCT00000005824
chr1	243386175	C	Y	Y	Y	Heterzygote	ATC->ATY	-	CDS	1416	ENSSSCG00000005288|ENSSSCT00000005825
chr1	243386190	C	S	S	S	Heterzygote	CTC->CTS	-	CDS	1431	ENSSSCG00000005288|ENSSSCT00000005825
chr1	245348394	C	T	T	T	TS	-	-	3'UTR	60	ENSSSCG00000005291|ENSSSCT00000005828
chr1	245355571	T	Y	Y	Y	Heterzygote	AAA->AYA	-	CDS	1610	ENSSSCG00000005291|ENSSSCT00000005828
chr1	245355572	T	K	K	K	Heterzygote	AAA->KAA	-	CDS	1609	ENSSSCG00000005291|ENSSSCT00000005828
chr1	246885286	T	C	C	C	TS	-	-	TTS Down	406	ENSSSCG00000005300|ENSSSCT00000005838
chr1	246889833	T	C	C	C	TS	CAT->CAC	His=>His	CDS	447	ENSSSCG00000005300|ENSSSCT00000005838
chr1	246890461	A	G	G	G	TS	-	-	intron	-	ENSSSCG00000005300|ENSSSCT00000005838
chr1	246890462	C	T	T	T	TS	-	-	intron	-	ENSSSCG00000005300|ENSSSCT00000005838
chr1	246979900	A	C	C	C	TV	-	-	intergenic	-	-
chr1	247002778	T	C	C	C	TS	-	-	intergenic	-	-
chr1	247006519	G	K	K	K	Heterzygote	-	-	intron	-	ENSSSCG00000005302|ENSSSCT00000005840
chr1	247014619	C	T	T	T	TS	TCC->TTC	Ser->Phe	CDS	1202	ENSSSCG00000005303|ENSSSCT00000005841
chr1	247016169	G	A	A	A	TS	-	-	intron	-	ENSSSCG00000005303|ENSSSCT00000005841
chr1	247089485	T	C	C	C	TS	GCT->GCC	Ala=>Ala	CDS	489	ENSSSCG00000005305|ENSSSCT00000005843
chr1	247181426	A	T	T	T	TV	CTA->CTT	Leu=>Leu	CDS	3321	ENSSSCG00000005305|ENSSSCT00000005843
chr1	247186089	C	T	T	T	TS	TCC->TCT	Ser=>Ser	CDS	3756	ENSSSCG00000005305|ENSSSCT00000005843
chr1	247186881	T	C	C	C	TS	GAT->GAC	Asp=>Asp	CDS	4197	ENSSSCG00000005305|ENSSSCT00000005843
chr1	247187428	A	G	G	G	TS	-	-	TTS Down	484	-
chr1	247188063	C	T	T	T	TS	-	-	intergenic	-	-
chr1	247413719	T	C	C	C	TS	TCT->TCC	Ser=>Ser	CDS	3606	ENSSSCG00000005308|ENSSSCT00000005846
chr1	247413950	T	C	C	C	TS	ATT->ATC	Ile=>Ile	CDS	3837	ENSSSCG00000005308|ENSSSCT00000005846
chr1	247413956	T	C	C	C	TS	GGT->GGC	Gly=>Gly	CDS	3843	ENSSSCG00000005308|ENSSSCT00000005846
chr1	247437217	G	A	A	A	TS	-	-	3'UTR	9	ENSSSCG00000005310|ENSSSCT00000005848
chr1	247490760	T	C	C	C	TS	GAT->GAC	Asp=>Asp	CDS	846	ENSSSCG00000005315|ENSSSCT00000005853
chr1	247491882	A	G	G	G	TS	AAC->AGC	Asn->Ser	CDS	908	ENSSSCG00000005315|ENSSSCT00000005853
chr1	247494624	C	T	T	T	TS	-	-	3'UTR	30	ENSSSCG00000005316|ENSSSCT00000005855
chr1	247508527	T	K	K	K	Heterzygote	-	-	3'UTR	297	ENSSSCG00000005317|ENSSSCT00000005856
chr1	247508819	G	S	S	S	Heterzygote	-	-	3'UTR	5	ENSSSCG00000005317|ENSSSCT00000005856
chr1	247511321	A	G	G	G	TS	TAT->TAC	Tyr=>Tyr	CDS	6738	ENSSSCG00000005317|ENSSSCT00000005856
chr1	247511369	C	G	G	G	TV	GCG->GCC	Ala=>Ala	CDS	6690	ENSSSCG00000005317|ENSSSCT00000005856
chr1	247517759	A	R	R	R	Heterzygote	GTT->GTR	-	CDS	5493	ENSSSCG00000005317|ENSSSCT00000005856
chr1	247517789	G	S	S	S	Heterzygote	CTC->CTS	-	CDS	5463	ENSSSCG00000005317|ENSSSCT00000005856
chr1	247517813	A	R	R	R	Heterzygote	GCT->GCR	-	CDS	5439	ENSSSCG00000005317|ENSSSCT00000005856
chr1	247517828	T	Y	Y	Y	Heterzygote	CAA->CAY	-	CDS	5424	ENSSSCG00000005317|ENSSSCT00000005856
chr1	247519246	G	A	A	A	TS	AAC->AAT	Asn=>Asn	CDS	4683	ENSSSCG00000005317|ENSSSCT00000005856
chr1	247527329	T	A	A	A	TV	GAA->GAT	Glu->Asp	CDS	2577	ENSSSCG00000005317|ENSSSCT00000005856
chr1	247527331	C	T	T	T	TS	GAA->AAA	Glu->Lys	CDS	2575	ENSSSCG00000005317|ENSSSCT00000005856
chr1	247527407	T	G	G	G	TV	GAG->GCG	Glu->Ala	CDS	2501	ENSSSCG00000005317|ENSSSCT00000005856
chr1	247543684	G	C	C	C	TV	CGG->CCG	Arg->Pro	TSS Up	-426	ENSSSCG00000005317|ENSSSCT00000005856
chr1	247543815	T	C	C	C	TS	-	-	intron	-	ENSSSCG00000005318|ENSSSCT00000005857
chr1	247544103	C	A	A	A	TV	TCC->TCA	Ser=>Ser	CDS	327	ENSSSCG00000005318|ENSSSCT00000005857
chr1	247547926	G	K	K	K	Heterzygote	-	-	intron	-	ENSSSCG00000005318|ENSSSCT00000005857
chr1	247548113	C	Y	Y	Y	Heterzygote	-	-	intron	-	ENSSSCG00000005318|ENSSSCT00000005857
chr1	247548114	A	W	W	W	Heterzygote	-	-	intron	-	ENSSSCG00000005318|ENSSSCT00000005857
chr1	247549272	T	A	A	A	TV	GCA->GCT	Ala=>Ala	CDS	2535	ENSSSCG00000005319|ENSSSCT00000005858
chr1	247550477	T	W	W	W	Heterzygote	-	-	intron	-	ENSSSCG00000005319|ENSSSCT00000005858
chr1	247552256	A	G	G	G	TS	GGT->GGC	Gly=>Gly	CDS	1305	ENSSSCG00000005319|ENSSSCT00000005858
chr1	247560105	A	G	G	G	TS	ATT->ACT	Ile->Thr	CDS	101	ENSSSCG00000005319|ENSSSCT00000005858
chr1	247562718	C	T	T	T	TS	CGC->CGT	Arg=>Arg	CDS	450	ENSSSCG00000005320|ENSSSCT00000005859
chr1	247603736	A	G	G	G	TS	-	-	intergenic	-	-
chr1	247621291	G	A	A	A	TS	-	-	3'UTR	90	ENSSSCG00000005322|ENSSSCT00000005861
chr1	247621360	C	T	T	T	TS	-	-	3'UTR	159	ENSSSCG00000005322|ENSSSCT00000005861
chr1	247622187	C	T	T	T	TS	-	-	intergenic	-	-
chr1	247622638	A	G	G	G	TS	-	-	intergenic	-	-
chr1	247623770	A	G	G	G	TS	-	-	intergenic	-	-
chr1	247626666	A	M	M	M	Heterzygote	GTT->GMT	-	CDS	59	ENSSSCG00000005323|ENSSSCT00000005862
chr1	247675255	A	G	G	G	TS	CAC->CGC	His->Arg	CDS	2114	ENSSSCG00000005325|ENSSSCT00000005864
chr1	247675498	C	Y	Y	Y	Heterzygote	-	-	TTS Down	161	-
chr1	248180568	G	R	R	R	Heterzygote	-	-	3'UTR	1826	ENSSSCG00000005342|ENSSSCT00000005881
chr1	248182520	A	G	G	G	TS	TGT->CGT	Cys->Arg	CDS	1879	ENSSSCG00000005342|ENSSSCT00000005881
chr1	248188206	G	R	R	R	Heterzygote	CGG->RGG	-	CDS	1510	ENSSSCG00000005342|ENSSSCT00000005881
chr1	248306498	A	G	G	G	TS	-	-	intergenic	-	-
chr1	249540629	T	C	C	C	TS	-	-	3'UTR	114	ENSSSCG00000005347|ENSSSCT00000005886
chr1	249566962	T	C	C	C	TS	ATC->GTC	Ile->Val	CDS	637	ENSSSCG00000005349|ENSSSCT00000005888
chr1	250042357	T	C	C	C	TS	-	-	intron	-	ENSSSCG00000005352|ENSSSCT00000005891
chr1	250044456	G	A	A	A	TS	-	-	intron	-	ENSSSCG00000005352|ENSSSCT00000005891
chr1	250987033	T	C	C	C	TS	-	-	intron	-	ENSSSCG00000005366|ENSSSCT00000005906
chr1	251028603	A	T	T	T	TV	ACC->TCC	Thr->Ser	CDS	889	ENSSSCG00000005366|ENSSSCT00000005906
chr1	251028605	C	T	T	T	TS	ACC->ACT	Thr=>Thr	CDS	891	ENSSSCG00000005366|ENSSSCT00000005906
chr1	251030614	A	G	G	G	TS	AAA->AAG	Lys=>Lys	CDS	1113	ENSSSCG00000005366|ENSSSCT00000005906
chr1	251287995	G	R	R	R	Heterzygote	CCC->RCC	-	CDS	934	ENSSSCG00000005370|ENSSSCT00000005910
chr1	251417839	A	G	G	G	TS	-	-	intron	-	ENSSSCG00000005372|ENSSSCT00000005912
chr1	251417840	C	A	A	A	TV	-	-	intron	-	ENSSSCG00000005372|ENSSSCT00000005912
chr1	251432001	C	S	S	S	Heterzygote	-	-	5'UTR	-24	ENSSSCG00000005373|ENSSSCT00000005913
chr1	251432003	C	M	M	M	Heterzygote	-	-	5'UTR	-22	ENSSSCG00000005373|ENSSSCT00000005913
chr1	252346874	C	G	G	G	TV	-	-	intergenic	-	-
chr1	252353247	T	C	C	C	TS	-	-	intergenic	-	-
chr1	252417649	A	G	G	G	TS	-	-	3'UTR	333	ENSSSCG00000005381|ENSSSCT00000005921
chr1	252425052	T	C	C	C	TS	-	-	5'UTR	-4004	ENSSSCG00000005381|ENSSSCT00000005921
chr1	252486860	T	A	A	A	TV	-	-	3'UTR	397	ENSSSCG00000005382|ENSSSCT00000005922
chr1	252488190	C	T	T	T	TS	-	-	intergenic	-	-
chr1	252488358	A	G	G	G	TS	-	-	intergenic	-	-
chr1	252488441	T	C	C	C	TS	-	-	intergenic	-	-
chr1	252489226	C	G	G	G	TV	-	-	intergenic	-	-
chr1	253471085	G	A	A	A	TS	GTG->GTA	Val=>Val	CDS	585	ENSSSCG00000005387|ENSSSCT00000005929
chr1	253656021	A	G	G	G	TS	GGA->GGG	Gly=>Gly	CDS	1197	ENSSSCG00000005388|ENSSSCT00000005931
chr1	253703878	C	T	T	T	TS	CCC->CCT	Pro=>Pro	CDS	2475	ENSSSCG00000005388|ENSSSCT00000005931
chr1	253703879	C	T	T	T	TS	CCA->TCA	Pro->Ser	CDS	2476	ENSSSCG00000005388|ENSSSCT00000005931
chr1	253709009	G	A	A	A	TS	-	-	intergenic	-	-
chr1	253711471	C	G	G	G	TV	GGG->GCG	Gly->Ala	CDS	2567	ENSSSCG00000005389|ENSSSCT00000005932
chr1	253842937	T	C	C	C	TS	AGT->AGC	Ser=>Ser	CDS	183	ENSSSCG00000005390|ENSSSCT00000005933
chr1	254637786	A	G	G	G	TS	-	-	intron	-	ENSSSCG00000005393|ENSSSCT00000005936
chr1	254684867	G	C	C	C	TV	-	-	intron	-	ENSSSCG00000005393|ENSSSCT00000005936
chr1	254685519	A	G	G	G	TS	-	-	intron	-	ENSSSCG00000005393|ENSSSCT00000005936
chr1	254686020	A	T	T	T	TV	-	-	intron	-	ENSSSCG00000005393|ENSSSCT00000005936
chr1	254686707	G	T	T	T	TV	-	-	intron	-	ENSSSCG00000005393|ENSSSCT00000005936
chr1	254686753	T	C	C	C	TS	-	-	intron	-	ENSSSCG00000005393|ENSSSCT00000005936
chr1	254686787	C	T	T	T	TS	-	-	intron	-	ENSSSCG00000005393|ENSSSCT00000005936
chr1	254687321	A	C	C	C	TV	-	-	intron	-	ENSSSCG00000005393|ENSSSCT00000005936
chr1	254687677	A	G	G	G	TS	-	-	intron	-	ENSSSCG00000005393|ENSSSCT00000005936
chr1	254847249	A	R	R	R	Heterzygote	GAA->GAR	-	CDS	537	ENSSSCG00000005399|ENSSSCT00000005942
chr1	254867364	C	Y	Y	Y	Heterzygote	-	-	3'UTR	114	ENSSSCG00000005399|ENSSSCT00000005942
chr1	258931485	G	T	T	T	TV	TGT->TTT	Cys->Phe	CDS	683	ENSSSCG00000005428|ENSSSCT00000005972
chr1	258931503	G	C	C	C	TV	TGT->TCT	Cys->Ser	CDS	665	ENSSSCG00000005428|ENSSSCT00000005972
chr1	258931504	A	C	C	C	TV	ACT->CCT	Thr->Pro	CDS	664	ENSSSCG00000005428|ENSSSCT00000005972
chr1	258931526	A	G	G	G	TS	GGA->GGG	Gly=>Gly	CDS	642	ENSSSCG00000005428|ENSSSCT00000005972
chr1	258931542	T	C	C	C	TS	CTA->CCA	Leu->Pro	CDS	626	ENSSSCG00000005428|ENSSSCT00000005972
chr1	258931550	G	A	A	A	TS	TTG->TTA	Leu=>Leu	CDS	618	ENSSSCG00000005428|ENSSSCT00000005972
chr1	258931557	T	C	C	C	TS	GTA->GCA	Val->Ala	CDS	611	ENSSSCG00000005428|ENSSSCT00000005972
chr1	258931572	C	T	T	T	TS	ACC->ATC	Thr->Ile	CDS	596	ENSSSCG00000005428|ENSSSCT00000005972
chr1	258931657	A	C	C	C	TV	-	-	intron	-	ENSSSCG00000005428|ENSSSCT00000005972
chr1	258931994	T	C	C	C	TS	TCA->CCA	Ser->Pro	CDS	220	ENSSSCG00000005428|ENSSSCT00000005972
chr1	258932046	G	A	A	A	TS	GGG->GGA	Gly=>Gly	CDS	168	ENSSSCG00000005428|ENSSSCT00000005972
chr1	258932077	C	A	A	A	TV	ACG->AAG	Thr->Lys	CDS	137	ENSSSCG00000005428|ENSSSCT00000005972
chr1	258932113	G	A	A	A	TS	TGT->TAT	Cys->Tyr	CDS	101	ENSSSCG00000005428|ENSSSCT00000005972
chr1	258932127	T	A	A	A	TV	AGT->AGA	Ser->Arg	CDS	87	ENSSSCG00000005428|ENSSSCT00000005972
chr1	259324883	T	C	C	C	TS	-	-	intergenic	-	-
chr1	259324894	C	T	T	T	TS	-	-	intergenic	-	-
chr1	259324998	G	T	T	T	TV	-	-	intergenic	-	-
chr1	259325001	A	G	G	G	TS	-	-	intergenic	-	-
chr1	260356630	T	C	C	C	TS	-	-	TSS Up	-30	-
chr1	260356674	C	T	T	T	TS	GGC->GGT	Gly=>Gly	CDS	15	ENSSSCG00000005432|ENSSSCT00000005976
chr1	260356687	A	G	G	G	TS	ATG->GTG	Met->Val	CDS	28	ENSSSCG00000005432|ENSSSCT00000005976
chr1	260356707	A	G	G	G	TS	AAA->AAG	Lys=>Lys	CDS	48	ENSSSCG00000005432|ENSSSCT00000005976
chr1	260356713	G	A	A	A	TS	ACG->ACA	Thr=>Thr	CDS	54	ENSSSCG00000005432|ENSSSCT00000005976
chr1	260356719	A	G	G	G	TS	ACA->ACG	Thr=>Thr	CDS	60	ENSSSCG00000005432|ENSSSCT00000005976
chr1	260356746	T	C	C	C	TS	AAT->AAC	Asn=>Asn	CDS	87	ENSSSCG00000005432|ENSSSCT00000005976
chr1	260356788	A	G	G	G	TS	GAA->GAG	Glu=>Glu	CDS	129	ENSSSCG00000005432|ENSSSCT00000005976
chr1	260356797	A	G	G	G	TS	ACA->ACG	Thr=>Thr	CDS	138	ENSSSCG00000005432|ENSSSCT00000005976
chr1	260356812	G	A	A	A	TS	CTG->CTA	Leu=>Leu	CDS	153	ENSSSCG00000005432|ENSSSCT00000005976
chr1	260356839	A	G	G	G	TS	AAA->AAG	Lys=>Lys	CDS	180	ENSSSCG00000005432|ENSSSCT00000005976
chr1	260356844	A	G	G	G	TS	CAA->CGA	Gln->Arg	CDS	185	ENSSSCG00000005432|ENSSSCT00000005976
chr1	260356865	A	G	G	G	TS	CAC->CGC	His->Arg	CDS	206	ENSSSCG00000005432|ENSSSCT00000005976
chr1	260356866	C	A	A	A	TV	CAC->CAA	His->Gln	CDS	207	ENSSSCG00000005432|ENSSSCT00000005976
chr1	260356893	A	G	G	G	TS	GTA->GTG	Val=>Val	CDS	234	ENSSSCG00000005432|ENSSSCT00000005976
chr1	260356937	C	T	T	T	TS	GCG->GTG	Ala->Val	CDS	278	ENSSSCG00000005432|ENSSSCT00000005976
chr1	260356970	T	C	C	C	TS	TTC->TCC	Phe->Ser	CDS	311	ENSSSCG00000005432|ENSSSCT00000005976
chr1	260356981	G	A	A	A	TS	GTC->ATC	Val->Ile	CDS	322	ENSSSCG00000005432|ENSSSCT00000005976
chr1	260357001	G	A	A	A	TS	CAG->CAA	Gln=>Gln	CDS	342	ENSSSCG00000005432|ENSSSCT00000005976
chr1	260568686	A	G	G	G	TS	ACA->ACG	Thr=>Thr	CDS	5913	ENSSSCG00000005435|ENSSSCT00000005979
chr1	260722018	G	R	R	R	Heterzygote	-	-	intergenic	-	-
chr1	261099281	A	M	M	M	Heterzygote	GAC->GMC	-	CDS	719	ENSSSCG00000005436|ENSSSCT00000005980
chr1	262160522	A	C	C	C	TV	-	-	intergenic	-	-
chr1	262734273	A	R	R	R	Heterzygote	-	-	3'UTR	106	ENSSSCG00000005441|ENSSSCT00000005985
chr1	262734306	C	Y	Y	Y	Heterzygote	-	-	3'UTR	139	ENSSSCG00000005441|ENSSSCT00000005985
chr1	262735342	A	G	G	G	TS	-	-	intergenic	-	-
chr1	262735543	C	Y	Y	Y	Heterzygote	-	-	intergenic	-	-
chr1	262735546	T	G	G	G	TV	-	-	intergenic	-	-
chr1	262735673	G	K	K	K	Heterzygote	-	-	intergenic	-	-
chr1	262735687	A	R	R	R	Heterzygote	-	-	intergenic	-	-
chr1	262755966	G	S	S	S	Heterzygote	-	-	intron	-	ENSSSCG00000005442|ENSSSCT00000005986
chr1	262755977	G	R	R	R	Heterzygote	-	-	intron	-	ENSSSCG00000005442|ENSSSCT00000005986
chr1	263071676	A	G	G	G	TS	-	-	TTS Down	246	-
chr1	263071875	T	C	C	C	TS	-	-	TTS Down	445	-
chr1	263074179	G	A	A	A	TS	-	-	intergenic	-	-
chr1	263874487	T	C	C	C	TS	TTG->CTG	Leu=>Leu	CDS	1774	ENSSSCG00000005451|ENSSSCT00000005996
chr1	263905866	T	C	C	C	TS	-	-	intergenic	-	-
chr1	263906946	A	R	R	R	Heterzygote	-	-	intergenic	-	-
chr1	263906951	A	R	R	R	Heterzygote	-	-	intergenic	-	-
chr1	263906993	A	M	M	M	Heterzygote	-	-	intergenic	-	-
chr1	263907091	T	C	C	C	TS	-	-	intergenic	-	-
chr1	263907529	A	G	G	G	TS	-	-	intergenic	-	-
chr1	263908091	C	A	A	A	TV	-	-	intergenic	-	-
chr1	263908095	G	K	K	K	Heterzygote	-	-	intergenic	-	-
chr1	265131614	T	C	C	C	TS	GCA->GCG	Ala=>Ala	CDS	4449	ENSSSCG00000005459|ENSSSCT00000006004
chr1	265151992	A	G	G	G	TS	GAT->GAC	Asp=>Asp	CDS	2748	ENSSSCG00000005459|ENSSSCT00000006004
chr1	265178530	G	A	A	A	TS	CTC->CTT	Leu=>Leu	CDS	759	ENSSSCG00000005459|ENSSSCT00000006004
chr1	265262557	G	R	R	R	Heterzygote	ACG->ACR	-	CDS	144	ENSSSCG00000005460|ENSSSCT00000006006
chr1	265280156	A	G	G	G	TS	-	-	intergenic	-	-
chr1	265280168	G	A	A	A	TS	-	-	intergenic	-	-
chr1	265280242	C	G	G	G	TV	-	-	intergenic	-	-
chr1	265280262	A	G	G	G	TS	-	-	intergenic	-	-
chr1	265280267	T	Y	Y	Y	Heterzygote	-	-	intergenic	-	-
chr1	265280284	T	C	C	C	TS	-	-	intergenic	-	-
chr1	265280298	G	A	A	A	TS	-	-	intergenic	-	-
chr1	265280316	C	A	A	A	TV	-	-	intergenic	-	-
chr1	265280335	G	A	A	A	TS	-	-	intergenic	-	-
chr1	265301815	G	T	T	T	TV	-	-	intergenic	-	-
chr1	265301820	G	T	T	T	TV	-	-	intergenic	-	-
chr1	265301930	T	A	A	A	TV	-	-	intergenic	-	-
chr1	265329677	C	T	T	T	TS	-	-	intergenic	-	-
chr1	265329837	A	R	R	R	Heterzygote	-	-	intergenic	-	-
chr1	265338030	T	C	C	C	TS	-	-	5'UTR	-8	ENSSSCG00000005462|ENSSSCT00000006008
chr1	265345191	T	W	W	W	Heterzygote	-	-	TTS Down	96	-
chr1	265531802	C	T	T	T	TS	-	-	intergenic	-	-
chr1	265836581	A	W	W	W	Heterzygote	-	-	intergenic	-	-
chr1	266027952	T	Y	Y	Y	Heterzygote	GAT->GAY	-	CDS	873	ENSSSCG00000005467|ENSSSCT00000006013
chr1	266287064	C	Y	Y	Y	Heterzygote	-	-	intergenic	-	-
chr1	266460561	T	Y	Y	Y	Heterzygote	-	-	intergenic	-	-
chr1	266727849	G	A	A	A	TS	-	-	3'UTR	135	ENSSSCG00000005477|ENSSSCT00000006023
chr1	266732934	T	C	C	C	TS	AAG->AGG	Lys->Arg	CDS	2435	ENSSSCG00000005477|ENSSSCT00000006023
chr1	266802367	A	W	W	W	Heterzygote	-	-	TTS Down	54	ENSSSCG00000005478|ENSSSCT00000006024
chr1	266904080	A	G	G	G	TS	GAA->GAG	Glu=>Glu	CDS	1467	ENSSSCG00000005480|ENSSSCT00000006026
chr1	266904105	T	C	C	C	TS	TTG->CTG	Leu=>Leu	CDS	1492	ENSSSCG00000005480|ENSSSCT00000006026
chr1	266923575	T	C	C	C	TS	-	-	intergenic	-	-
chr1	266950509	A	G	G	G	TS	-	-	TTS Down	422	ENSSSCG00000005481|ENSSSCT00000006027
chr1	266952614	A	G	G	G	TS	ACT->ACC	Thr=>Thr	CDS	402	ENSSSCG00000005481|ENSSSCT00000006027
chr1	267716194	A	C	C	C	TV	-	-	intergenic	-	-
chr1	267806437	C	Y	Y	Y	Heterzygote	CTC->CTY	-	CDS	696	ENSSSCG00000005487|ENSSSCT00000006033
chr1	267956189	A	C	C	C	TV	ACA->ACC	Thr=>Thr	CDS	5364	ENSSSCG00000005487|ENSSSCT00000006033
chr1	267956214	A	C	C	C	TV	ACC->CCC	Thr->Pro	CDS	5389	ENSSSCG00000005487|ENSSSCT00000006033
chr1	267956384	T	C	C	C	TS	-	-	3'UTR	75	ENSSSCG00000005487|ENSSSCT00000006033
chr1	267956396	C	T	T	T	TS	-	-	3'UTR	87	ENSSSCG00000005487|ENSSSCT00000006033
chr1	267956646	C	Y	Y	Y	Heterzygote	-	-	TTS Down	16	-
chr1	267956937	T	C	C	C	TS	-	-	TTS Down	307	-
chr1	267957558	G	R	R	R	Heterzygote	-	-	intergenic	-	-
chr1	268241799	T	C	C	C	TS	-	-	TTS Down	190	-
chr1	268423602	T	C	C	C	TS	TGC->CGC	Cys->Arg	CDS	4693	ENSSSCG00000005494|ENSSSCT00000006041
chr1	268429442	A	G	G	G	TS	GAA->GAG	Glu=>Glu	CDS	4410	ENSSSCG00000005494|ENSSSCT00000006041
chr1	268613496	A	G	G	G	TS	ATG->ACG	Met->Thr	CDS	3020	ENSSSCG00000005494|ENSSSCT00000006041
chr1	268615295	C	T	T	T	TS	CCG->CCA	Pro=>Pro	CDS	2928	ENSSSCG00000005494|ENSSSCT00000006041
chr1	270344992	G	C	C	C	TV	GAG->GAC	Glu->Asp	CDS	780	ENSSSCG00000005501|ENSSSCT00000006049
chr1	271631239	C	T	T	T	TS	-	-	TTS Down	61	ENSSSCG00000005503|ENSSSCT00000006051
chr1	273956974	A	G	G	G	TS	GCT->GCC	Ala=>Ala	CDS	2247	ENSSSCG00000005505|ENSSSCT00000006054
chr1	273959867	A	G	G	G	TS	TAT->TAC	Tyr=>Tyr	CDS	2073	ENSSSCG00000005505|ENSSSCT00000006054
chr1	274192231	A	G	G	G	TS	-	-	3'UTR	3438	ENSSSCG00000005506|ENSSSCT00000006055
chr1	274383303	A	T	T	T	TV	-	-	intergenic	-	-
chr1	274389543	T	C	C	C	TS	AGC->GGC	Ser->Gly	CDS	1069	ENSSSCG00000005507|ENSSSCT00000006057
chr1	274439738	T	G	G	G	TV	-	-	intergenic	-	-
chr1	274440382	A	C	C	C	TV	-	-	intergenic	-	-
chr1	274444686	C	G	G	G	TV	CTT->GTT	Leu->Val	CDS	64	ENSSSCG00000005509|ENSSSCT00000006059
chr1	274463608	G	C	C	C	TV	-	-	intergenic	-	-
chr1	274509925	T	C	C	C	TS	GGA->GGG	Gly=>Gly	CDS	174	ENSSSCG00000005510|ENSSSCT00000006060
chr1	274672231	G	A	A	A	TS	-	-	intergenic	-	-
chr1	274833185	T	G	G	G	TV	-	-	intergenic	-	-
chr1	274839810	T	C	C	C	TS	-	-	intergenic	-	-
chr1	274968242	A	M	M	M	Heterzygote	ACC->MCC	-	CDS	385	ENSSSCG00000005515|ENSSSCT00000006065
chr1	274968925	A	G	G	G	TS	TCA->TCG	Ser=>Ser	CDS	459	ENSSSCG00000005515|ENSSSCT00000006065
chr1	274970245	A	C	C	C	TV	-	-	intron	-	ENSSSCG00000005515|ENSSSCT00000006065
chr1	274973924	G	C	C	C	TV	-	-	3'UTR	69	ENSSSCG00000005515|ENSSSCT00000006065
chr1	274973978	G	K	K	K	Heterzygote	-	-	3'UTR	123	ENSSSCG00000005515|ENSSSCT00000006065
chr1	275089330	G	T	T	T	TV	-	-	intergenic	-	-
chr1	275089348	A	G	G	G	TS	-	-	intergenic	-	-
chr1	275089415	A	G	G	G	TS	-	-	intergenic	-	-
chr1	275982474	A	T	T	T	TV	-	-	intergenic	-	-
chr1	275982478	A	C	C	C	TV	-	-	intergenic	-	-
chr1	276104574	C	T	T	T	TS	-	-	TTS Down	264	ENSSSCG00000005531|ENSSSCT00000006082
chr1	276122877	C	T	T	T	TS	CTG->CTA	Leu=>Leu	CDS	63	ENSSSCG00000005531|ENSSSCT00000006082
chr1	276183675	T	C	C	C	TS	-	-	3'UTR	353	ENSSSCG00000005532|ENSSSCT00000006083
chr1	276419116	A	G	G	G	TS	-	-	intergenic	-	-
chr1	276419131	T	C	C	C	TS	-	-	intergenic	-	-
chr1	276419144	C	T	T	T	TS	-	-	intergenic	-	-
chr1	276419148	T	C	C	C	TS	-	-	intergenic	-	-
chr1	276419183	G	C	C	C	TV	-	-	intergenic	-	-
chr1	276419184	A	G	G	G	TS	-	-	intergenic	-	-
chr1	278245122	G	C	C	C	TV	-	-	intergenic	-	-
chr1	278245827	C	T	T	T	TS	-	-	intergenic	-	-
chr1	278246190	C	T	T	T	TS	-	-	TTS Down	282	ENSSSCG00000005574|ENSSSCT00000006127
chr1	278246366	C	A	A	A	TV	-	-	TTS Down	106	ENSSSCG00000005574|ENSSSCT00000006127
chr1	278246414	C	G	G	G	TV	-	-	TTS Down	58	ENSSSCG00000005574|ENSSSCT00000006127
chr1	278246607	C	T	T	T	TS	GAG->GAA	Glu=>Glu	CDS	771	ENSSSCG00000005574|ENSSSCT00000006127
chr1	278246754	T	C	C	C	TS	GAA->GAG	Glu=>Glu	CDS	624	ENSSSCG00000005574|ENSSSCT00000006127
chr1	278250568	G	A	A	A	TS	GAC->GAT	Asp=>Asp	CDS	300	ENSSSCG00000005574|ENSSSCT00000006127
chr1	278587943	G	A	A	A	TS	-	-	intergenic	-	-
chr1	278677867	T	C	C	C	TS	AAA->AAG	Lys=>Lys	CDS	129	ENSSSCG00000005582|ENSSSCT00000006135
chr1	278681622	G	A	A	A	TS	-	-	5'UTR	-65	ENSSSCG00000005582|ENSSSCT00000006135
chr1	279224663	C	A	A	A	TV	-	-	intron	-	ENSSSCG00000005585|ENSSSCT00000006139
chr1	279940191	C	T	T	T	TS	CCG->CCA	Pro=>Pro	CDS	624	ENSSSCG00000005588|ENSSSCT00000006143
chr1	279940369	G	T	T	T	TV	CAG->AAG	Gln->Lys	CDS	448	ENSSSCG00000005588|ENSSSCT00000006143
chr1	280009228	C	T	T	T	TS	-	-	intron	-	ENSSSCG00000005589|ENSSSCT00000006144
chr1	280011380	G	T	T	T	TV	-	-	intron	-	ENSSSCG00000005589|ENSSSCT00000006144
chr1	280011421	T	C	C	C	TS	-	-	intron	-	ENSSSCG00000005589|ENSSSCT00000006144
chr1	280071350	C	T	T	T	TS	-	-	intron	-	ENSSSCG00000005589|ENSSSCT00000006144
chr1	280071351	T	A	A	A	TV	-	-	intron	-	ENSSSCG00000005589|ENSSSCT00000006144
chr1	280123990	T	C	C	C	TS	-	-	intron	-	ENSSSCG00000005589|ENSSSCT00000006144
chr1	280440741	G	A	A	A	TS	-	-	intergenic	-	-
chr1	280473780	G	A	A	A	TS	-	-	3'UTR	354	ENSSSCG00000005595|ENSSSCT00000006152
chr1	280474035	T	C	C	C	TS	-	-	3'UTR	99	ENSSSCG00000005595|ENSSSCT00000006152
chr1	280474122	C	T	T	T	TS	-	-	3'UTR	12	ENSSSCG00000005595|ENSSSCT00000006152
chr1	280478522	C	G	G	G	TV	-	-	intron	-	ENSSSCG00000005595|ENSSSCT00000006152
chr1	280754884	T	C	C	C	TS	-	-	intron	-	ENSSSCG00000005600|ENSSSCT00000006158
chr1	280754885	G	A	A	A	TS	-	-	intron	-	ENSSSCG00000005600|ENSSSCT00000006158
chr1	280755042	G	A	A	A	TS	-	-	intron	-	ENSSSCG00000005600|ENSSSCT00000006158
chr1	280755063	A	G	G	G	TS	-	-	intron	-	ENSSSCG00000005600|ENSSSCT00000006158
chr1	280755064	C	G	G	G	TV	-	-	intron	-	ENSSSCG00000005600|ENSSSCT00000006158
chr1	280755109	T	G	G	G	TV	-	-	intron	-	ENSSSCG00000005600|ENSSSCT00000006158
chr1	280755137	G	C	C	C	TV	-	-	intron	-	ENSSSCG00000005600|ENSSSCT00000006158
chr1	280771186	A	M	M	M	Heterzygote	-	-	intergenic	-	-
chr1	280771369	G	A	A	A	TS	-	-	intergenic	-	-
chr1	280772357	T	C	C	C	TS	-	-	intergenic	-	-
chr1	280787849	T	Y	Y	Y	Heterzygote	TAT->TAY	-	CDS	384	ENSSSCG00000005601|ENSSSCT00000006159
chr1	280788764	T	C	C	C	TS	AAT->AAC	Asn=>Asn	CDS	720	ENSSSCG00000005601|ENSSSCT00000006159
chr1	280789417	A	R	R	R	Heterzygote	-	-	intron	-	ENSSSCG00000005601|ENSSSCT00000006159
chr1	280789848	C	T	T	T	TS	GCC->GCT	Ala=>Ala	CDS	1365	ENSSSCG00000005601|ENSSSCT00000006159
chr1	280790697	T	W	W	W	Heterzygote	-	-	intron	-	ENSSSCG00000005601|ENSSSCT00000006159
chr1	280791208	A	C	C	C	TV	-	-	TTS Down	3	-
chr1	280872913	A	G	G	G	TS	-	-	intergenic	-	-
chr1	280923068	C	T	T	T	TS	-	-	intergenic	-	-
chr1	280923084	A	G	G	G	TS	-	-	intergenic	-	-
chr1	280923134	G	A	A	A	TS	-	-	intergenic	-	-
chr1	280923293	A	G	G	G	TS	-	-	intergenic	-	-
chr1	280923976	G	A	A	A	TS	-	-	intergenic	-	-
chr1	280924081	C	A	A	A	TV	-	-	intergenic	-	-
chr1	280924748	T	C	C	C	TS	-	-	intergenic	-	-
chr1	280924960	A	G	G	G	TS	-	-	intergenic	-	-
chr1	280926197	T	C	C	C	TS	-	-	intergenic	-	-
chr1	280926650	A	C	C	C	TV	-	-	intergenic	-	-
chr1	280933548	A	G	G	G	TS	AGT->AGC	Ser=>Ser	CDS	411	ENSSSCG00000005603|ENSSSCT00000006161
chr1	280942286	C	Y	Y	Y	Heterzygote	-	-	intergenic	-	-
chr1	281426706	G	R	R	R	Heterzygote	-	-	intergenic	-	-
chr1	281428342	A	G	G	G	TS	-	-	intergenic	-	-
chr1	282123322	C	T	T	T	TS	-	-	intergenic	-	-
chr1	282123392	A	G	G	G	TS	-	-	intergenic	-	-
chr1	282123414	T	C	C	C	TS	-	-	intergenic	-	-
chr1	282270121	A	G	G	G	TS	ACA->ACG	Thr=>Thr	CDS	2925	ENSSSCG00000005609|ENSSSCT00000006168
chr1	282272073	A	R	R	R	Heterzygote	ACA->ACR	-	CDS	2943	ENSSSCG00000005609|ENSSSCT00000006168
chr1	282312173	T	A	A	A	TV	-	-	intron	-	ENSSSCG00000005612|ENSSSCT00000006171
chr1	282313281	C	G	G	G	TV	-	-	intron	-	ENSSSCG00000005612|ENSSSCT00000006171
chr1	282313282	A	G	G	G	TS	-	-	intron	-	ENSSSCG00000005612|ENSSSCT00000006171
chr1	282314931	C	S	S	S	Heterzygote	-	-	intron	-	ENSSSCG00000005612|ENSSSCT00000006171
chr1	282315175	A	M	M	M	Heterzygote	-	-	intron	-	ENSSSCG00000005612|ENSSSCT00000006171
chr1	282354054	T	Y	Y	Y	Heterzygote	CTT->CTY	-	CDS	1665	ENSSSCG00000005613|ENSSSCT00000006172
chr1	282356025	A	R	R	R	Heterzygote	AGA->AGR	-	CDS	1902	ENSSSCG00000005613|ENSSSCT00000006172
chr1	282361471	T	C	C	C	TS	-	-	intergenic	-	-
chr1	282361514	G	R	R	R	Heterzygote	-	-	intergenic	-	-
chr1	282361692	C	Y	Y	Y	Heterzygote	-	-	intergenic	-	-
chr1	282362059	T	C	C	C	TS	-	-	TTS Down	286	ENSSSCG00000005614|ENSSSCT00000006173
chr1	282362102	C	Y	Y	Y	Heterzygote	-	-	TTS Down	243	ENSSSCG00000005614|ENSSSCT00000006173
chr1	282363349	G	R	R	R	Heterzygote	CTG->RTG	-	CDS	1636	ENSSSCG00000005614|ENSSSCT00000006173
chr1	282363445	T	K	K	K	Heterzygote	AGG->KGG	-	CDS	1540	ENSSSCG00000005614|ENSSSCT00000006173
chr1	282538994	C	Y	Y	Y	Heterzygote	GAC->GAY	-	CDS	627	ENSSSCG00000005617|ENSSSCT00000006177
chr1	282549831	A	R	R	R	Heterzygote	GAA->GAR	-	CDS	1311	ENSSSCG00000005617|ENSSSCT00000006177
chr1	282550936	T	C	C	C	TS	CTG->CCG	Leu->Pro	CDS	1382	ENSSSCG00000005617|ENSSSCT00000006177
chr1	282567923	G	R	R	R	Heterzygote	-	-	intergenic	-	-
chr1	282630162	A	G	G	G	TS	GAA->GAG	Glu=>Glu	CDS	669	ENSSSCG00000005621|ENSSSCT00000006181
chr1	282630707	C	Y	Y	Y	Heterzygote	-	-	intron	-	ENSSSCG00000005621|ENSSSCT00000006181
chr1	282630708	A	M	M	M	Heterzygote	-	-	intron	-	ENSSSCG00000005621|ENSSSCT00000006181
chr1	282639695	G	R	R	R	Heterzygote	-	-	TTS Down	281	-
chr1	282723150	A	G	G	G	TS	CTA->CTG	Leu=>Leu	CDS	258	ENSSSCG00000005623|ENSSSCT00000006183
chr1	282837196	G	C	C	C	TV	-	-	3'UTR	302	ENSSSCG00000005625|ENSSSCT00000006185
chr1	282838161	A	G	G	G	TS	-	-	TTS Down	257	ENSSSCG00000005626|ENSSSCT00000006186
chr1	282838325	A	G	G	G	TS	-	-	TTS Down	93	ENSSSCG00000005626|ENSSSCT00000006186
chr1	282838769	A	G	G	G	TS	CAT->CAC	His=>His	CDS	153	ENSSSCG00000005626|ENSSSCT00000006186
chr1	282843351	G	R	R	R	Heterzygote	-	-	3'UTR	38	ENSSSCG00000005627|ENSSSCT00000006187
chr1	282843742	A	G	G	G	TS	ATT->ATC	Ile=>Ile	CDS	483	ENSSSCG00000005627|ENSSSCT00000006187
chr1	282843799	G	R	R	R	Heterzygote	AAC->AAR	-	CDS	426	ENSSSCG00000005627|ENSSSCT00000006187
chr1	282846635	T	A	A	A	TV	-	-	intron	-	ENSSSCG00000005627|ENSSSCT00000006187
chr1	282846637	G	T	T	T	TV	-	-	intron	-	ENSSSCG00000005627|ENSSSCT00000006187
chr1	282883240	T	K	K	K	Heterzygote	ACC->KCC	-	CDS	358	ENSSSCG00000005628|ENSSSCT00000006188
chr1	282883313	A	G	G	G	TS	GAT->GAC	Asp=>Asp	CDS	285	ENSSSCG00000005628|ENSSSCT00000006188
chr1	282887456	T	C	C	C	TS	CCA->CCG	Pro=>Pro	CDS	153	ENSSSCG00000005628|ENSSSCT00000006188
chr1	282996553	G	K	K	K	Heterzygote	GTG->GTK	-	CDS	171	ENSSSCG00000005631|ENSSSCT00000006192
chr1	282996634	A	G	G	G	TS	CGA->CGG	Arg=>Arg	CDS	252	ENSSSCG00000005631|ENSSSCT00000006192
chr1	283004220	T	C	C	C	TS	ATT->ATC	Ile=>Ile	CDS	1002	ENSSSCG00000005631|ENSSSCT00000006192
chr1	283006654	G	A	A	A	TS	-	-	TTS Down	331	-
chr1	283006663	G	A	A	A	TS	-	-	TTS Down	340	-
chr1	283007854	A	G	G	G	TS	-	-	intergenic	-	-
chr1	283205573	C	Y	Y	Y	Heterzygote	-	-	intergenic	-	-
chr1	283265187	T	C	C	C	TS	TCA->TCG	Ser=>Ser	CDS	1302	ENSSSCG00000005640|ENSSSCT00000006202
chr1	283265346	T	C	C	C	TS	CCA->CCG	Pro=>Pro	CDS	1143	ENSSSCG00000005640|ENSSSCT00000006202
chr1	283265549	T	C	C	C	TS	ATG->GTG	Met->Val	CDS	940	ENSSSCG00000005640|ENSSSCT00000006202
chr1	283265664	T	C	C	C	TS	CAA->CAG	Gln=>Gln	CDS	825	ENSSSCG00000005640|ENSSSCT00000006202
chr1	283270177	A	G	G	G	TS	GTT->GTC	Val=>Val	CDS	492	ENSSSCG00000005640|ENSSSCT00000006202
chr1	283304516	C	Y	Y	Y	Heterzygote	CTG->YTG	-	CDS	541	ENSSSCG00000005641|ENSSSCT00000006203
chr1	283337935	A	R	R	R	Heterzygote	-	-	3'UTR	131	ENSSSCG00000005643|ENSSSCT00000006205
chr1	283338417	G	R	R	R	Heterzygote	GCG->GRG	-	CDS	2852	ENSSSCG00000005643|ENSSSCT00000006205
chr1	283339070	C	Y	Y	Y	Heterzygote	GGG->GYG	-	CDS	2471	ENSSSCG00000005643|ENSSSCT00000006205
chr1	283341044	A	R	R	R	Heterzygote	CAT->CAR	-	CDS	1821	ENSSSCG00000005643|ENSSSCT00000006205
chr1	283342427	C	Y	Y	Y	Heterzygote	AGT->AYT	-	CDS	1388	ENSSSCG00000005643|ENSSSCT00000006205
chr1	283346067	T	C	C	C	TS	GAA->GAG	Glu=>Glu	CDS	858	ENSSSCG00000005643|ENSSSCT00000006205
chr1	283346239	T	C	C	C	TS	GAA->GAG	Glu=>Glu	CDS	789	ENSSSCG00000005643|ENSSSCT00000006205
chr1	283352712	T	K	K	K	Heterzygote	GGA->GGK	-	CDS	126	ENSSSCG00000005643|ENSSSCT00000006205
chr1	283360853	T	C	C	C	TS	-	-	3'UTR	107	ENSSSCG00000005644|ENSSSCT00000006206
chr1	283360966	G	A	A	A	TS	-	-	3'UTR	220	ENSSSCG00000005644|ENSSSCT00000006206
chr1	283401452	G	K	K	K	Heterzygote	-	-	intron	-	ENSSSCG00000005646|ENSSSCT00000006208
chr1	283402596	A	R	R	R	Heterzygote	CAG->CRG	-	CDS	671	ENSSSCG00000005646|ENSSSCT00000006208
chr1	283402729	A	R	R	R	Heterzygote	-	-	3'UTR	6	ENSSSCG00000005646|ENSSSCT00000006208
chr1	283402734	G	R	R	R	Heterzygote	-	-	3'UTR	11	ENSSSCG00000005646|ENSSSCT00000006208
chr1	283402757	G	R	R	R	Heterzygote	-	-	3'UTR	34	ENSSSCG00000005646|ENSSSCT00000006208
chr1	283402783	C	Y	Y	Y	Heterzygote	-	-	3'UTR	60	ENSSSCG00000005646|ENSSSCT00000006208
chr1	283402984	T	Y	Y	Y	Heterzygote	-	-	3'UTR	261	ENSSSCG00000005646|ENSSSCT00000006208
chr1	283412554	T	C	C	C	TS	GGT->GGC	Gly=>Gly	CDS	72	ENSSSCG00000005647|ENSSSCT00000006209
chr1	283416328	C	Y	Y	Y	Heterzygote	-	-	TSS Up	-4	-
chr1	283422641	C	Y	Y	Y	Heterzygote	-	-	intergenic	-	-
chr1	283422692	A	M	M	M	Heterzygote	-	-	intergenic	-	-
chr1	283557789	T	C	C	C	TS	GAT->GAC	Asp=>Asp	CDS	402	ENSSSCG00000005651|ENSSSCT00000006214
chr1	283559216	T	C	C	C	TS	-	-	intergenic	-	-
chr1	283559649	G	C	C	C	TV	-	-	intergenic	-	-
chr1	283578313	A	G	G	G	TS	GCA->GCG	Ala=>Ala	CDS	213	ENSSSCG00000005652|ENSSSCT00000006215
chr1	283603259	A	M	M	M	Heterzygote	-	-	TTS Down	470	-
chr1	283603424	A	R	R	R	Heterzygote	-	-	intergenic	-	-
chr1	283603431	C	Y	Y	Y	Heterzygote	-	-	intergenic	-	-
chr1	283635283	C	M	M	M	Heterzygote	CGC->CGM	-	CDS	468	ENSSSCG00000005654|ENSSSCT00000006217
chr1	283642987	C	T	T	T	TS	TAC->TAT	Tyr=>Tyr	CDS	1617	ENSSSCG00000005654|ENSSSCT00000006217
chr1	283643889	T	C	C	C	TS	TCT->TCC	Ser=>Ser	CDS	1866	ENSSSCG00000005654|ENSSSCT00000006217
chr1	283643910	T	C	C	C	TS	GAT->GAC	Asp=>Asp	CDS	1887	ENSSSCG00000005654|ENSSSCT00000006217
chr1	283644686	C	A	A	A	TV	GGC->GGA	Gly=>Gly	CDS	2013	ENSSSCG00000005654|ENSSSCT00000006217
chr1	283646649	C	T	T	T	TS	GGC->GGT	Gly=>Gly	CDS	2742	ENSSSCG00000005654|ENSSSCT00000006217
chr1	283648216	C	G	G	G	TV	ACC->ACG	Thr=>Thr	CDS	2901	ENSSSCG00000005654|ENSSSCT00000006217
chr1	283686013	T	K	K	K	Heterzygote	-	-	intron	-	ENSSSCG00000005655|ENSSSCT00000006218
chr1	283711560	T	C	C	C	TS	ACC->GCC	Thr->Ala	CDS	160	ENSSSCG00000005655|ENSSSCT00000006218
chr1	283745619	G	A	A	A	TS	-	-	intergenic	-	-
chr1	283745836	C	T	T	T	TS	-	-	intergenic	-	-
chr1	283801010	A	G	G	G	TS	-	-	intergenic	-	-
chr1	283801527	T	C	C	C	TS	-	-	intergenic	-	-
chr1	283804463	A	G	G	G	TS	-	-	intergenic	-	-
chr1	283819479	T	C	C	C	TS	TAT->TAC	Tyr=>Tyr	CDS	654	ENSSSCG00000005660|ENSSSCT00000006223
chr1	283825837	G	T	T	T	TV	-	-	intergenic	-	-
chr1	283834107	A	T	T	T	TV	GCT->GCA	Ala=>Ala	CDS	771	ENSSSCG00000005662|ENSSSCT00000006225
chr1	283847551	G	A	A	A	TS	TTC->TTT	Phe=>Phe	CDS	1281	ENSSSCG00000005663|ENSSSCT00000006226
chr1	283852369	T	C	C	C	TS	CCA->CCG	Pro=>Pro	CDS	372	ENSSSCG00000005663|ENSSSCT00000006226
chr1	283910991	G	A	A	A	TS	CCG->CCA	Pro=>Pro	CDS	2175	ENSSSCG00000005664|ENSSSCT00000006227
chr1	283950350	A	G	G	G	TS	ACA->ACG	Thr=>Thr	CDS	369	ENSSSCG00000005667|ENSSSCT00000006230
chr1	283974444	T	C	C	C	TS	GCT->GCC	Ala=>Ala	CDS	2535	ENSSSCG00000005667|ENSSSCT00000006230
chr1	283976754	A	G	G	G	TS	CTA->CTG	Leu=>Leu	CDS	2724	ENSSSCG00000005667|ENSSSCT00000006230
chr1	283976772	T	C	C	C	TS	GCT->GCC	Ala=>Ala	CDS	2742	ENSSSCG00000005667|ENSSSCT00000006230
chr1	283982186	C	T	T	T	TS	AAC->AAT	Asn=>Asn	CDS	3666	ENSSSCG00000005667|ENSSSCT00000006230
chr1	283982210	A	G	G	G	TS	GAA->GAG	Glu=>Glu	CDS	3690	ENSSSCG00000005667|ENSSSCT00000006230
chr1	283984281	T	C	C	C	TS	TTG->CTG	Leu=>Leu	CDS	4198	ENSSSCG00000005667|ENSSSCT00000006230
chr1	283986756	C	A	A	A	TV	ATC->ATA	Ile=>Ile	CDS	5184	ENSSSCG00000005667|ENSSSCT00000006230
chr1	283989442	C	M	M	M	Heterzygote	-	-	intron	-	ENSSSCG00000005668|ENSSSCT00000006231
chr1	283990240	A	G	G	G	TS	-	-	intron	-	ENSSSCG00000005668|ENSSSCT00000006231
chr1	283990241	C	T	T	T	TS	-	-	intron	-	ENSSSCG00000005668|ENSSSCT00000006231
chr1	283990338	G	K	K	K	Heterzygote	-	-	intron	-	ENSSSCG00000005668|ENSSSCT00000006231
chr1	283991444	A	R	R	R	Heterzygote	-	-	intron	-	ENSSSCG00000005668|ENSSSCT00000006231
chr1	283991730	A	R	R	R	Heterzygote	-	-	intron	-	ENSSSCG00000005668|ENSSSCT00000006231
chr1	283992558	C	Y	Y	Y	Heterzygote	-	-	intron	-	ENSSSCG00000005668|ENSSSCT00000006231
chr1	283992649	A	R	R	R	Heterzygote	-	-	intron	-	ENSSSCG00000005668|ENSSSCT00000006231
chr1	283994403	C	Y	Y	Y	Heterzygote	GCG->GCY	-	CDS	522	ENSSSCG00000005668|ENSSSCT00000006231
chr1	283994430	T	C	C	C	TS	CGA->CGG	Arg=>Arg	CDS	495	ENSSSCG00000005668|ENSSSCT00000006231
chr1	283994796	G	R	R	R	Heterzygote	GAC->GAR	-	CDS	393	ENSSSCG00000005668|ENSSSCT00000006231
chr1	284024966	T	G	G	G	TV	CTT->CTG	Leu=>Leu	CDS	909	ENSSSCG00000005669|ENSSSCT00000006232
chr1	284033880	C	T	T	T	TS	AGC->AGT	Ser=>Ser	CDS	1173	ENSSSCG00000005669|ENSSSCT00000006232
chr1	284037613	A	G	G	G	TS	-	-	intergenic	-	-
chr1	284037777	C	Y	Y	Y	Heterzygote	-	-	intergenic	-	-
chr1	284037908	T	C	C	C	TS	-	-	intergenic	-	-
chr1	284037960	A	G	G	G	TS	-	-	intergenic	-	-
chr1	284038129	G	S	S	S	Heterzygote	-	-	intergenic	-	-
chr1	284061943	G	A	A	A	TS	-	-	3'UTR	503	ENSSSCG00000005671|ENSSSCT00000006234
chr1	284062037	G	R	R	R	Heterzygote	-	-	3'UTR	409	ENSSSCG00000005671|ENSSSCT00000006234
chr1	284062121	C	T	T	T	TS	-	-	3'UTR	325	ENSSSCG00000005671|ENSSSCT00000006234
chr1	284062181	G	C	C	C	TV	-	-	3'UTR	265	ENSSSCG00000005671|ENSSSCT00000006234
chr1	284062280	G	R	R	R	Heterzygote	-	-	3'UTR	166	ENSSSCG00000005671|ENSSSCT00000006234
chr1	284067028	A	G	G	G	TS	ATT->ATC	Ile=>Ile	CDS	750	ENSSSCG00000005671|ENSSSCT00000006234
chr1	284069421	C	T	T	T	TS	AAG->AAA	Lys=>Lys	CDS	378	ENSSSCG00000005671|ENSSSCT00000006234
chr1	284072959	C	T	T	T	TS	TCG->TCA	Ser=>Ser	CDS	102	ENSSSCG00000005671|ENSSSCT00000006234
chr1	284073842	A	G	G	G	TS	-	-	intron	-	ENSSSCG00000005671|ENSSSCT00000006234
chr1	284075525	A	T	T	T	TV	TTC->TAC	Phe->Tyr	CDS	11	ENSSSCG00000005671|ENSSSCT00000006234
chr1	284075552	G	C	C	C	TV	-	-	5'UTR	-17	ENSSSCG00000005671|ENSSSCT00000006234
chr1	284076347	A	T	T	T	TV	-	-	TSS Up	-123	-
chr1	284076368	A	G	G	G	TS	-	-	TSS Up	-102	-
chr1	284085322	T	C	C	C	TS	AAT->AAC	Asn=>Asn	CDS	168	ENSSSCG00000005672|ENSSSCT00000006235
chr1	284104862	A	G	G	G	TS	-	-	3'UTR	382	ENSSSCG00000005672|ENSSSCT00000006235
chr1	284260688	T	C	C	C	TS	-	-	intergenic	-	-
chr1	284323715	G	A	A	A	TS	-	-	intergenic	-	-
chr1	284557536	G	R	R	R	Heterzygote	-	-	intergenic	-	-
chr1	284557860	T	C	C	C	TS	-	-	TTS Down	229	ENSSSCG00000005679|ENSSSCT00000006244
chr1	284884070	C	T	T	T	TS	-	-	intergenic	-	-
chr1	284942185	T	C	C	C	TS	-	-	3'UTR	141	ENSSSCG00000005691|ENSSSCT00000006258
chr1	285101929	C	A	A	A	TV	-	-	intergenic	-	-
chr1	285241161	T	C	C	C	TS	-	-	intergenic	-	-
chr1	285241270	A	G	G	G	TS	-	-	intergenic	-	-
chr1	285241449	T	C	C	C	TS	-	-	intergenic	-	-
chr1	285241697	G	T	T	T	TV	-	-	intergenic	-	-
chr1	285607957	G	A	A	A	TS	TAC->TAT	Tyr=>Tyr	CDS	399	ENSSSCG00000005700|ENSSSCT00000006269
chr1	285657205	C	T	T	T	TS	TAC->TAT	Tyr=>Tyr	CDS	399	ENSSSCG00000005701|ENSSSCT00000006270
chr1	285683867	T	C	C	C	TS	TTG->CTG	Leu=>Leu	CDS	943	ENSSSCG00000005701|ENSSSCT00000006270
chr1	285683868	T	A	A	A	TV	TTG->TAG	Leu->stop	CDS	944	ENSSSCG00000005701|ENSSSCT00000006270
chr1	285939249	T	C	C	C	TS	-	-	3'UTR	35	ENSSSCG00000005704|ENSSSCT00000006273
chr1	285939505	T	C	C	C	TS	-	-	3'UTR	291	ENSSSCG00000005704|ENSSSCT00000006273
chr1	286025181	A	G	G	G	TS	GAT->GAC	Asp=>Asp	CDS	549	ENSSSCG00000005706|ENSSSCT00000006275
chr1	286188211	A	G	G	G	TS	-	-	TTS Down	107	ENSSSCG00000005708|ENSSSCT00000006277
chr1	286311625	G	S	S	S	Heterzygote	TCG->TCS	-	CDS	2061	ENSSSCG00000005710|ENSSSCT00000006279
chr1	286311646	T	C	C	C	TS	TGT->TGC	Cys=>Cys	CDS	2082	ENSSSCG00000005710|ENSSSCT00000006279
chr1	286311717	T	C	C	C	TS	ATC->ACC	Ile->Thr	CDS	2153	ENSSSCG00000005710|ENSSSCT00000006279
chr1	286374290	A	G	G	G	TS	-	-	intron	-	ENSSSCG00000005711|ENSSSCT00000006280
chr1	286374316	C	Y	Y	Y	Heterzygote	-	-	intron	-	ENSSSCG00000005711|ENSSSCT00000006280
chr1	286374353	G	S	S	S	Heterzygote	-	-	intron	-	ENSSSCG00000005711|ENSSSCT00000006280
chr1	286374508	C	G	G	G	TV	-	-	intron	-	ENSSSCG00000005711|ENSSSCT00000006280
chr1	286374593	A	C	C	C	TV	-	-	intron	-	ENSSSCG00000005711|ENSSSCT00000006280
chr1	286374604	A	G	G	G	TS	-	-	intron	-	ENSSSCG00000005711|ENSSSCT00000006280
chr1	286375201	T	C	C	C	TS	-	-	intron	-	ENSSSCG00000005712|ENSSSCT00000006282
chr1	286375207	G	R	R	R	Heterzygote	-	-	intron	-	ENSSSCG00000005712|ENSSSCT00000006282
chr1	286450868	G	C	C	C	TV	-	-	3'UTR	3628	ENSSSCG00000005711|ENSSSCT00000006281
chr1	286450884	T	C	C	C	TS	-	-	3'UTR	3644	ENSSSCG00000005711|ENSSSCT00000006281
chr1	286793205	T	C	C	C	TS	CCT->CCC	Pro=>Pro	CDS	933	ENSSSCG00000005714|ENSSSCT00000006284
chr1	286798535	T	C	C	C	TS	-	-	intergenic	-	-
chr1	286798777	A	T	T	T	TV	-	-	intergenic	-	-
chr1	286806681	C	T	T	T	TS	CCC->CCT	Pro=>Pro	CDS	417	ENSSSCG00000005715|ENSSSCT00000006285
chr1	286813945	A	T	T	T	TV	-	-	intergenic	-	-
chr1	286814566	C	T	T	T	TS	-	-	intergenic	-	-
chr1	286836100	A	G	G	G	TS	ACA->ACG	Thr=>Thr	CDS	762	ENSSSCG00000005716|ENSSSCT00000006286
chr1	286842519	C	G	G	G	TV	GGC->GGG	Gly=>Gly	CDS	1446	ENSSSCG00000005716|ENSSSCT00000006286
chr1	286843508	A	G	G	G	TS	ACA->ACG	Thr=>Thr	CDS	1671	ENSSSCG00000005716|ENSSSCT00000006286
chr1	286845568	T	C	C	C	TS	TGT->TGC	Cys=>Cys	CDS	1935	ENSSSCG00000005716|ENSSSCT00000006286
chr1	286846512	T	G	G	G	TV	-	-	3'UTR	36	ENSSSCG00000005716|ENSSSCT00000006286
chr1	286846972	C	T	T	T	TS	-	-	TTS Down	426	ENSSSCG00000005717|ENSSSCT00000006287
chr1	286847169	G	C	C	C	TV	-	-	TTS Down	229	ENSSSCG00000005717|ENSSSCT00000006287
chr1	286847308	A	G	G	G	TS	-	-	TTS Down	90	ENSSSCG00000005717|ENSSSCT00000006287
chr1	286847402	T	C	C	C	TS	-	-	3'UTR	589	ENSSSCG00000005717|ENSSSCT00000006287
chr1	286847408	T	C	C	C	TS	-	-	3'UTR	583	ENSSSCG00000005717|ENSSSCT00000006287
chr1	286847435	G	A	A	A	TS	-	-	3'UTR	556	ENSSSCG00000005717|ENSSSCT00000006287
chr1	286847691	A	C	C	C	TV	-	-	3'UTR	300	ENSSSCG00000005717|ENSSSCT00000006287
chr1	286847756	A	G	G	G	TS	-	-	3'UTR	235	ENSSSCG00000005717|ENSSSCT00000006287
chr1	286847768	C	T	T	T	TS	-	-	3'UTR	223	ENSSSCG00000005717|ENSSSCT00000006287
chr1	286847786	G	C	C	C	TV	-	-	3'UTR	205	ENSSSCG00000005717|ENSSSCT00000006287
chr1	286848653	T	K	K	K	Heterzygote	-	-	intron	-	ENSSSCG00000005717|ENSSSCT00000006287
chr1	286848655	C	M	M	M	Heterzygote	-	-	intron	-	ENSSSCG00000005717|ENSSSCT00000006287
chr1	287164890	G	K	K	K	Heterzygote	-	-	3'UTR	345	ENSSSCG00000005720|ENSSSCT00000006290
chr1	287165236	T	Y	Y	Y	Heterzygote	TAA->TYA	-	CDS	935	ENSSSCG00000005720|ENSSSCT00000006290
chr1	287711864	G	R	R	R	Heterzygote	ACC->ACR	-	CDS	7098	ENSSSCG00000005724|ENSSSCT00000006294
chr1	287732467	G	R	R	R	Heterzygote	TCC->TCR	-	CDS	5835	ENSSSCG00000005724|ENSSSCT00000006294
chr1	288158019	C	T	T	T	TS	-	-	intergenic	-	-
chr1	288159966	T	C	C	C	TS	-	-	intergenic	-	-
chr1	288325607	T	Y	Y	Y	Heterzygote	-	-	intergenic	-	-
chr1	288326298	T	C	C	C	TS	-	-	intergenic	-	-
chr1	288326359	A	G	G	G	TS	-	-	intergenic	-	-
chr1	288327119	T	C	C	C	TS	-	-	intergenic	-	-
chr1	288327438	A	G	G	G	TS	-	-	intergenic	-	-
chr1	288331079	T	C	C	C	TS	-	-	TTS Down	129	-
chr1	288389717	A	W	W	W	Heterzygote	-	-	5'UTR	-3186	ENSSSCG00000005737|ENSSSCT00000006308
chr1	288391320	A	R	R	R	Heterzygote	-	-	5'UTR	-1583	ENSSSCG00000005737|ENSSSCT00000006308
chr1	288399383	A	R	R	R	Heterzygote	AGT->AGR	-	CDS	237	ENSSSCG00000005739|ENSSSCT00000006310
chr1	288401417	G	R	R	R	Heterzygote	GCC->GCR	-	CDS	39	ENSSSCG00000005739|ENSSSCT00000006310
chr1	288401444	T	C	C	C	TS	GAA->GAG	Glu=>Glu	CDS	12	ENSSSCG00000005739|ENSSSCT00000006310
chr1	288570931	C	Y	Y	Y	Heterzygote	AAC->AAY	-	CDS	657	ENSSSCG00000005743|ENSSSCT00000006315
chr1	288587044	A	C	C	C	TV	GGA->GGC	Gly=>Gly	CDS	1548	ENSSSCG00000005743|ENSSSCT00000006315
chr1	288597800	C	A	A	A	TV	-	-	intron	-	ENSSSCG00000005741|ENSSSCT00000006312
chr1	288599338	G	A	A	A	TS	-	-	intron	-	ENSSSCG00000005741|ENSSSCT00000006312
chr1	288834873	A	G	G	G	TS	-	-	intron	-	ENSSSCG00000005741|ENSSSCT00000006312
chr1	289068022	A	R	R	R	Heterzygote	-	-	intron	-	ENSSSCG00000005741|ENSSSCT00000006312
chr1	289867771	C	Y	Y	Y	Heterzygote	-	-	3'UTR	110	ENSSSCG00000005759|ENSSSCT00000006335
chr1	289875867	A	M	M	M	Heterzygote	-	-	TTS Down	123	-
chr1	289875871	C	Y	Y	Y	Heterzygote	-	-	TTS Down	127	-
chr1	289881555	G	R	R	R	Heterzygote	-	-	TTS Down	272	ENSSSCG00000005761|ENSSSCT00000006337
chr1	289881585	A	R	R	R	Heterzygote	-	-	TTS Down	242	ENSSSCG00000005761|ENSSSCT00000006337
chr1	289881611	G	S	S	S	Heterzygote	-	-	TTS Down	216	ENSSSCG00000005761|ENSSSCT00000006337
chr1	289884072	G	T	T	T	TV	-	-	intergenic	-	-
chr1	289885538	C	Y	Y	Y	Heterzygote	-	-	intergenic	-	-
chr1	290527873	A	G	G	G	TS	AAT->AAC	Asn=>Asn	TTS Down	5	ENSSSCG00000005768|ENSSSCT00000006344
chr1	290564044	C	Y	Y	Y	Heterzygote	-	-	3'UTR	224	ENSSSCG00000005771|ENSSSCT00000006347
chr1	290564162	A	M	M	M	Heterzygote	-	-	3'UTR	106	ENSSSCG00000005771|ENSSSCT00000006347
chr1	290581995	T	Y	Y	Y	Heterzygote	ATA->YTA	-	CDS	343	ENSSSCG00000005771|ENSSSCT00000006347
chr1	290589052	C	T	T	T	TS	AAG->AAA	Lys=>Lys	CDS	186	ENSSSCG00000005771|ENSSSCT00000006347
chr1	290825661	T	C	C	C	TS	-	-	TTS Down	36	-
chr1	290825775	C	T	T	T	TS	-	-	TTS Down	150	-
chr1	290889185	G	A	A	A	TS	-	-	TTS Down	409	-
chr1	290971972	T	A	A	A	TV	GCA->GCT	Ala=>Ala	CDS	159	ENSSSCG00000005776|ENSSSCT00000006352
chr1	291012624	C	T	T	T	TS	GGC->GGT	Gly=>Gly	CDS	291	ENSSSCG00000005777|ENSSSCT00000006353
chr1	291012772	C	T	T	T	TS	-	-	3'UTR	10	ENSSSCG00000005777|ENSSSCT00000006353
chr1	291012901	T	C	C	C	TS	-	-	3'UTR	139	ENSSSCG00000005777|ENSSSCT00000006353
chr1	291012941	A	G	G	G	TS	-	-	3'UTR	179	ENSSSCG00000005777|ENSSSCT00000006353
chr1	291012973	C	A	A	A	TV	-	-	3'UTR	211	ENSSSCG00000005777|ENSSSCT00000006353
chr1	291079262	C	T	T	T	TS	TAC->TAT	Tyr=>Tyr	CDS	438	ENSSSCG00000005779|ENSSSCT00000006355
chr1	291079292	G	C	C	C	TV	GTG->GTC	Val=>Val	CDS	468	ENSSSCG00000005779|ENSSSCT00000006355
chr1	292273400	A	G	G	G	TS	GCT->GCC	Ala=>Ala	CDS	42	ENSSSCG00000005785|ENSSSCT00000006361
chr1	292333325	A	C	C	C	TV	-	-	3'UTR	456	ENSSSCG00000005784|ENSSSCT00000006360
chr1	292333588	T	C	C	C	TS	-	-	TTS Down	64	-
chr1	292333635	C	T	T	T	TS	-	-	TTS Down	111	-
chr1	292333816	T	C	C	C	TS	-	-	TTS Down	292	-
chr1	292407414	T	C	C	C	TS	-	-	3'UTR	177	ENSSSCG00000005787|ENSSSCT00000006363
chr1	292429931	A	G	G	G	TS	TGC->CGC	Cys->Arg	CDS	895	ENSSSCG00000005787|ENSSSCT00000006363
chr1	292430175	T	C	C	C	TS	GAA->GAG	Glu=>Glu	CDS	651	ENSSSCG00000005787|ENSSSCT00000006363
chr1	293627747	G	T	T	T	TV	-	-	intergenic	-	-
chr1	293628005	T	C	C	C	TS	-	-	intergenic	-	-
chr1	293628014	A	G	G	G	TS	-	-	intergenic	-	-
chr1	294080463	G	T	T	T	TV	-	-	intergenic	-	-
chr1	294081284	C	M	M	M	Heterzygote	-	-	3'UTR	163	ENSSSCG00000005826|ENSSSCT00000006403
chr1	294082171	T	K	K	K	Heterzygote	-	-	intron	-	ENSSSCG00000005826|ENSSSCT00000006403
chr1	294115408	T	A	A	A	TV	-	-	3'UTR	200	ENSSSCG00000005829|ENSSSCT00000006407
chr1	294159040	C	T	T	T	TS	-	-	intron	-	ENSSSCG00000005833|ENSSSCT00000006412
chr1	294159117	A	C	C	C	TV	-	-	intron	-	ENSSSCG00000005833|ENSSSCT00000006412
chr1	294159118	C	A	A	A	TV	-	-	intron	-	ENSSSCG00000005833|ENSSSCT00000006412
chr1	294159181	A	G	G	G	TS	CAC->CGC	His->Arg	CDS	434	ENSSSCG00000005833|ENSSSCT00000006412
chr1	294159197	A	G	G	G	TS	ACC->GCC	Thr->Ala	CDS	418	ENSSSCG00000005833|ENSSSCT00000006412
chr1	294210702	G	R	R	R	Heterzygote	-	-	intron	-	ENSSSCG00000005837|ENSSSCT00000006416
chr1	294211478	G	C	C	C	TV	CTC->CTG	Leu=>Leu	CDS	831	ENSSSCG00000005837|ENSSSCT00000006416
chr1	294234174	G	A	A	A	TS	TCG->TTG	Ser->Leu	CDS	623	ENSSSCG00000005839|ENSSSCT00000006418
chr1	294245237	C	Y	Y	Y	Heterzygote	CGC->CGY	-	CDS	117	ENSSSCG00000005841|ENSSSCT00000006420
chr1	294247200	G	R	R	R	Heterzygote	ACG->ACR	-	CDS	330	ENSSSCG00000005841|ENSSSCT00000006420
chr1	294255119	C	Y	Y	Y	Heterzygote	-	-	3'UTR	252	ENSSSCG00000005842|ENSSSCT00000006421
chr1	294255181	T	K	K	K	Heterzygote	-	-	3'UTR	190	ENSSSCG00000005842|ENSSSCT00000006421
chr1	294255207	G	R	R	R	Heterzygote	-	-	3'UTR	164	ENSSSCG00000005842|ENSSSCT00000006421
chr1	294255321	T	Y	Y	Y	Heterzygote	-	-	3'UTR	50	ENSSSCG00000005842|ENSSSCT00000006421
chr1	294255354	G	R	R	R	Heterzygote	-	-	3'UTR	17	ENSSSCG00000005842|ENSSSCT00000006421
chr1	294256245	A	R	R	R	Heterzygote	TTT->TTR	-	CDS	138	ENSSSCG00000005842|ENSSSCT00000006421
chr1	294347070	C	S	S	S	Heterzygote	GAG->GAS	-	CDS	1293	ENSSSCG00000005849|ENSSSCT00000006428
chr1	294347559	A	R	R	R	Heterzygote	CCT->CCR	-	CDS	804	ENSSSCG00000005849|ENSSSCT00000006428
chr1	294355592	T	G	G	G	TV	-	-	intron	-	ENSSSCG00000005851|ENSSSCT00000006430
chr1	294440133	C	Y	Y	Y	Heterzygote	TTC->TTY	-	CDS	324	ENSSSCG00000005858|ENSSSCT00000006437
chr2	63128	A	C	C	C	TV	TGC->GGC	Cys->Gly	CDS	409	ENSSSCG00000012836|ENSSSCT00000014031
chr2	100315	G	C	C	C	TV	CGG->CGC	Arg=>Arg	CDS	483	ENSSSCG00000012837|ENSSSCT00000014032
chr2	100379	G	A	A	A	TS	-	-	intron	-	ENSSSCG00000012837|ENSSSCT00000014032
chr2	106563	G	C	C	C	TV	-	-	intron	-	ENSSSCG00000012837|ENSSSCT00000014032
chr2	106624	G	A	A	A	TS	CTG->CTA	Leu=>Leu	CDS	759	ENSSSCG00000012837|ENSSSCT00000014032
chr2	114385	C	M	M	M	Heterzygote	-	-	3'UTR	43	ENSSSCG00000012837|ENSSSCT00000014032
chr2	117547	A	G	G	G	TS	ACT->ACC	Thr=>Thr	CDS	429	ENSSSCG00000012838|ENSSSCT00000014033
chr2	142570	T	C	C	C	TS	-	-	5'UTR	-2775	ENSSSCG00000012840|ENSSSCT00000014035
chr2	158325	C	T	T	T	TS	-	-	intron	-	ENSSSCG00000012842|ENSSSCT00000014037
chr2	158326	T	G	G	G	TV	-	-	intron	-	ENSSSCG00000012842|ENSSSCT00000014037
chr2	172199	A	M	M	M	Heterzygote	-	-	5'UTR	-32404	ENSSSCG00000012840|ENSSSCT00000014035
chr2	177908	C	T	T	T	TS	-	-	5'UTR	-38113	ENSSSCG00000012840|ENSSSCT00000014035
chr2	191363	C	A	A	A	TV	-	-	5'UTR	-51568	ENSSSCG00000012840|ENSSSCT00000014035
chr2	191637	T	C	C	C	TS	-	-	5'UTR	-51842	ENSSSCG00000012840|ENSSSCT00000014035
chr2	193850	A	G	G	G	TS	-	-	3'UTR	79	ENSSSCG00000012847|ENSSSCT00000014042
chr2	193915	A	G	G	G	TS	-	-	3'UTR	14	ENSSSCG00000012847|ENSSSCT00000014042
chr2	214329	G	T	T	T	TV	-	-	3'UTR	145	ENSSSCG00000012848|ENSSSCT00000014043
chr2	241206	A	G	G	G	TS	-	-	5'UTR	-101411	ENSSSCG00000012840|ENSSSCT00000014035
chr2	261785	A	R	R	R	Heterzygote	-	-	TSS Up	-124	ENSSSCG00000012840|ENSSSCT00000014035
chr2	292423	T	C	C	C	TS	TAT->TAC	Tyr=>Tyr	CDS	363	ENSSSCG00000012853|ENSSSCT00000014049
chr2	298608	C	G	G	G	TV	-	-	intergenic	-	-
chr2	343103	C	T	T	T	TS	-	-	intergenic	-	-
chr2	346455	T	A	A	A	TV	-	-	intergenic	-	-
chr2	395064	T	G	G	G	TV	-	-	intergenic	-	-
chr2	401364	A	G	G	G	TS	GCT->GCC	Ala=>Ala	CDS	981	ENSSSCG00000012856|ENSSSCT00000014052
chr2	417947	C	T	T	T	TS	CAG->CAA	Gln=>Gln	CDS	96	ENSSSCG00000012856|ENSSSCT00000014052
chr2	519384	T	G	G	G	TV	CGA->CGC	Arg=>Arg	CDS	558	ENSSSCG00000012857|ENSSSCT00000014053
chr2	521435	C	T	T	T	TS	AGG->AAG	Arg->Lys	CDS	269	ENSSSCG00000012857|ENSSSCT00000014053
chr2	546528	C	G	G	G	TV	-	-	3'UTR	100	ENSSSCG00000012859|ENSSSCT00000014055
chr2	548269	T	C	C	C	TS	CCA->CCG	Pro=>Pro	CDS	1194	ENSSSCG00000012859|ENSSSCT00000014055
chr2	548284	A	G	G	G	TS	GCT->GCC	Ala=>Ala	CDS	1179	ENSSSCG00000012859|ENSSSCT00000014055
chr2	549065	C	T	T	T	TS	AGG->AGA	Arg=>Arg	CDS	1011	ENSSSCG00000012859|ENSSSCT00000014055
chr2	554539	G	A	A	A	TS	GAC->GAT	Asp=>Asp	CDS	759	ENSSSCG00000012859|ENSSSCT00000014055
chr2	1428597	G	C	C	C	TV	-	-	intergenic	-	-
chr2	1428684	A	G	G	G	TS	-	-	intergenic	-	-
chr2	1428812	T	G	G	G	TV	-	-	intergenic	-	-
chr2	1431180	A	G	G	G	TS	-	-	TTS Down	95	ENSSSCG00000012867|ENSSSCT00000014063
chr2	1431247	A	G	G	G	TS	-	-	TTS Down	28	ENSSSCG00000012867|ENSSSCT00000014063
chr2	1431292	A	G	G	G	TS	-	-	3'UTR	467	ENSSSCG00000012867|ENSSSCT00000014063
chr2	1431313	A	G	G	G	TS	-	-	3'UTR	446	ENSSSCG00000012867|ENSSSCT00000014063
chr2	1431453	A	G	G	G	TS	-	-	3'UTR	306	ENSSSCG00000012867|ENSSSCT00000014063
chr2	1431668	C	M	M	M	Heterzygote	-	-	3'UTR	91	ENSSSCG00000012867|ENSSSCT00000014063
chr2	1455881	A	G	G	G	TS	GAT->GAC	Asp=>Asp	CDS	513	ENSSSCG00000012867|ENSSSCT00000014063
chr2	1840246	T	C	C	C	TS	-	-	3'UTR	14789	ENSSSCG00000012873|ENSSSCT00000014071
chr2	1840417	G	A	A	A	TS	-	-	3'UTR	14618	ENSSSCG00000012873|ENSSSCT00000014071
chr2	1841370	G	T	T	T	TV	-	-	3'UTR	13665	ENSSSCG00000012873|ENSSSCT00000014071
chr2	1849563	T	Y	Y	Y	Heterzygote	-	-	3'UTR	5472	ENSSSCG00000012873|ENSSSCT00000014071
chr2	2411644	A	R	R	R	Heterzygote	-	-	intergenic	-	-
chr2	2411645	C	Y	Y	Y	Heterzygote	-	-	intergenic	-	-
chr2	2411682	T	Y	Y	Y	Heterzygote	-	-	intergenic	-	-
chr2	2411779	A	R	R	R	Heterzygote	-	-	intergenic	-	-
chr2	2411788	C	Y	Y	Y	Heterzygote	-	-	intergenic	-	-
chr2	2411879	A	R	R	R	Heterzygote	-	-	intergenic	-	-
chr2	2411927	A	R	R	R	Heterzygote	-	-	intergenic	-	-
chr2	2411946	C	S	S	S	Heterzygote	-	-	intergenic	-	-
chr2	2411969	C	Y	Y	Y	Heterzygote	-	-	intergenic	-	-
chr2	2411984	G	R	R	R	Heterzygote	-	-	intergenic	-	-
chr2	2412043	G	R	R	R	Heterzygote	-	-	intergenic	-	-
chr2	2412297	A	R	R	R	Heterzygote	-	-	intergenic	-	-
chr2	2412337	C	M	M	M	Heterzygote	-	-	intergenic	-	-
chr2	2412586	T	G	G	G	TV	-	-	intergenic	-	-
chr2	2413852	G	R	R	R	Heterzygote	-	-	3'UTR	34	ENSSSCG00000012878|ENSSSCT00000014076
chr2	2413868	G	R	R	R	Heterzygote	-	-	3'UTR	18	ENSSSCG00000012878|ENSSSCT00000014076
chr2	2413869	C	Y	Y	Y	Heterzygote	-	-	3'UTR	17	ENSSSCG00000012878|ENSSSCT00000014076
chr2	2413870	G	R	R	R	Heterzygote	-	-	3'UTR	16	ENSSSCG00000012878|ENSSSCT00000014076
chr2	2413872	C	Y	Y	Y	Heterzygote	-	-	3'UTR	14	ENSSSCG00000012878|ENSSSCT00000014076
chr2	2419566	C	Y	Y	Y	Heterzygote	AGC->AYC	-	CDS	1643	ENSSSCG00000012878|ENSSSCT00000014076
chr2	2420522	G	C	C	C	TV	CGT->GGT	Arg->Gly	CDS	1546	ENSSSCG00000012878|ENSSSCT00000014076
chr2	2431246	A	G	G	G	TS	GGT->GGC	Gly=>Gly	CDS	507	ENSSSCG00000012878|ENSSSCT00000014076
chr2	2436676	C	T	T	T	TS	AGG->AGA	Arg=>Arg	CDS	63	ENSSSCG00000012878|ENSSSCT00000014076
chr2	2446740	A	G	G	G	TS	AAC->GAC	Asn->Asp	CDS	430	ENSSSCG00000012879|ENSSSCT00000014077
chr2	2491984	A	G	G	G	TS	-	-	5'UTR	-15479	ENSSSCG00000012880|ENSSSCT00000014078
chr2	2697055	T	C	C	C	TS	-	-	TTS Down	157	ENSSSCG00000012884|ENSSSCT00000014085
chr2	2897459	C	Y	Y	Y	Heterzygote	GTC->YTC	-	CDS	3931	ENSSSCG00000012885|ENSSSCT00000014086
chr2	2930989	T	C	C	C	TS	ATC->GTC	Ile->Val	CDS	1666	ENSSSCG00000012885|ENSSSCT00000014086
chr2	2964639	T	A	A	A	TV	-	-	5'UTR	-7131	ENSSSCG00000012886|ENSSSCT00000014087
chr2	2968613	C	Y	Y	Y	Heterzygote	-	-	5'UTR	-3157	ENSSSCG00000012886|ENSSSCT00000014087
chr2	2973366	A	G	G	G	TS	ACA->ACG	Thr=>Thr	CDS	465	ENSSSCG00000012886|ENSSSCT00000014087
chr2	2973548	T	C	C	C	TS	ATG->ACG	Met->Thr	CDS	647	ENSSSCG00000012886|ENSSSCT00000014087
chr2	2973562	G	A	A	A	TS	GCA->ACA	Ala->Thr	CDS	661	ENSSSCG00000012886|ENSSSCT00000014087
chr2	2974157	T	C	C	C	TS	-	-	intron	-	ENSSSCG00000012885|ENSSSCT00000014086
chr2	3190629	A	R	R	R	Heterzygote	-	-	intron	-	ENSSSCG00000012888|ENSSSCT00000014089
chr2	3249481	A	G	G	G	TS	AAC->AGC	Asn->Ser	CDS	791	ENSSSCG00000012893|ENSSSCT00000014095
chr2	3302308	G	R	R	R	Heterzygote	-	-	intron	-	ENSSSCG00000012894|ENSSSCT00000014096
chr2	3304876	G	R	R	R	Heterzygote	ATC->ATR	-	CDS	639	ENSSSCG00000012896|ENSSSCT00000014099
chr2	3324250	A	T	T	T	TV	-	-	intron	-	ENSSSCG00000012897|ENSSSCT00000014100
chr2	3324357	T	W	W	W	Heterzygote	-	-	intron	-	ENSSSCG00000012897|ENSSSCT00000014100
chr2	3324358	G	R	R	R	Heterzygote	-	-	intron	-	ENSSSCG00000012897|ENSSSCT00000014100
chr2	3373811	T	C	C	C	TS	GCT->GCC	Ala=>Ala	CDS	459	ENSSSCG00000012901|ENSSSCT00000014104
chr2	3417447	G	R	R	R	Heterzygote	-	-	intron	-	ENSSSCG00000012903|ENSSSCT00000014106
chr2	3420778	G	R	R	R	Heterzygote	CCG->CCR	-	CDS	2673	ENSSSCG00000012903|ENSSSCT00000014106
chr2	3423166	C	Y	Y	Y	Heterzygote	ACC->ACY	-	CDS	3585	ENSSSCG00000012903|ENSSSCT00000014106
chr2	3424401	G	R	R	R	Heterzygote	CAC->CAR	-	CDS	825	ENSSSCG00000012904|ENSSSCT00000014107
chr2	3442686	T	C	C	C	TS	ACT->ACC	Thr=>Thr	CDS	420	ENSSSCG00000012905|ENSSSCT00000014108
chr2	3590149	A	G	G	G	TS	-	-	intergenic	-	-
chr2	3796619	T	C	C	C	TS	ACC->GCC	Thr->Ala	CDS	73	ENSSSCG00000012918|ENSSSCT00000014121
chr2	3947847	C	T	T	T	TS	CTC->TTC	Leu->Phe	CDS	1891	ENSSSCG00000012926|ENSSSCT00000014129
chr2	3948046	T	C	C	C	TS	CCT->CCC	Pro=>Pro	CDS	2013	ENSSSCG00000012926|ENSSSCT00000014129
chr2	3948421	A	M	M	M	Heterzygote	-	-	3'UTR	189	ENSSSCG00000012926|ENSSSCT00000014129
chr2	4186293	T	K	K	K	Heterzygote	AGG->KGG	-	CDS	451	ENSSSCG00000012938|ENSSSCT00000014143
chr2	4186303	G	R	R	R	Heterzygote	ACC->ACR	-	CDS	441	ENSSSCG00000012938|ENSSSCT00000014143
chr2	4186324	T	K	K	K	Heterzygote	CGA->CGK	-	CDS	420	ENSSSCG00000012938|ENSSSCT00000014143
chr2	4189600	C	Y	Y	Y	Heterzygote	-	-	intron	-	ENSSSCG00000012938|ENSSSCT00000014143
chr2	4189601	A	R	R	R	Heterzygote	-	-	intron	-	ENSSSCG00000012938|ENSSSCT00000014143
chr2	4189628	T	Y	Y	Y	Heterzygote	AGA->AGY	-	CDS	387	ENSSSCG00000012938|ENSSSCT00000014143
chr2	4189643	T	Y	Y	Y	Heterzygote	GCA->GCY	-	CDS	372	ENSSSCG00000012938|ENSSSCT00000014143
chr2	4232770	G	A	A	A	TS	CCC->CCT	Pro=>Pro	CDS	1227	ENSSSCG00000012940|ENSSSCT00000014145
chr2	4233419	G	A	A	A	TS	AAC->AAT	Asn=>Asn	CDS	819	ENSSSCG00000012940|ENSSSCT00000014145
chr2	4438056	A	G	G	G	TS	-	-	intergenic	-	-
chr2	4438077	T	C	C	C	TS	-	-	intergenic	-	-
chr2	4438198	C	A	A	A	TV	-	-	intergenic	-	-
chr2	4467966	A	G	G	G	TS	-	-	intergenic	-	-
chr2	4467968	G	A	A	A	TS	-	-	intergenic	-	-
chr2	4468252	A	G	G	G	TS	-	-	intergenic	-	-
chr2	4468728	C	G	G	G	TV	-	-	TTS Down	181	ENSSSCG00000012952|ENSSSCT00000014157
chr2	4476086	G	A	A	A	TS	CCG->CCA	Pro=>Pro	CDS	60	ENSSSCG00000012953|ENSSSCT00000014158
chr2	4478490	T	C	C	C	TS	AGT->AGC	Ser=>Ser	CDS	624	ENSSSCG00000012953|ENSSSCT00000014158
chr2	4487368	C	M	M	M	Heterzygote	-	-	intergenic	-	-
chr2	4495786	C	G	G	G	TV	-	-	intron	-	ENSSSCG00000012955|ENSSSCT00000014160
chr2	4495788	G	T	T	T	TV	-	-	intron	-	ENSSSCG00000012955|ENSSSCT00000014160
chr2	4512026	A	G	G	G	TS	-	-	intergenic	-	-
chr2	4512101	A	G	G	G	TS	-	-	intergenic	-	-
chr2	4512244	T	C	C	C	TS	-	-	TTS Down	435	ENSSSCG00000012956|ENSSSCT00000014161
chr2	4653086	C	G	G	G	TV	TCG->TCC	Ser=>Ser	CDS	2409	ENSSSCG00000012957|ENSSSCT00000014162
chr2	4706550	A	G	G	G	TS	TGT->TGC	Cys=>Cys	CDS	255	ENSSSCG00000012961|ENSSSCT00000014167
chr2	4712086	C	A	A	A	TV	-	-	intergenic	-	-
chr2	4734846	A	G	G	G	TS	CCT->CCC	Pro=>Pro	CDS	1710	ENSSSCG00000012963|ENSSSCT00000014169
chr2	4786906	A	W	W	W	Heterzygote	-	-	3'UTR	29	ENSSSCG00000012965|ENSSSCT00000014172
chr2	4787778	T	K	K	K	Heterzygote	-	-	intron	-	ENSSSCG00000012965|ENSSSCT00000014172
chr2	4787781	G	R	R	R	Heterzygote	-	-	intron	-	ENSSSCG00000012965|ENSSSCT00000014172
chr2	4866147	A	G	G	G	TS	-	-	3'UTR	137	ENSSSCG00000012973|ENSSSCT00000014180
chr2	4866466	A	G	G	G	TS	ACT->ACC	Thr=>Thr	CDS	1578	ENSSSCG00000012973|ENSSSCT00000014180
chr2	4867134	C	T	T	T	TS	GGG->AGG	Gly->Arg	CDS	1327	ENSSSCG00000012973|ENSSSCT00000014180
chr2	4867660	G	C	C	C	TV	CTC->CTG	Leu=>Leu	CDS	1104	ENSSSCG00000012973|ENSSSCT00000014180
chr2	4876032	C	T	T	T	TS	TAC->TAT	Tyr=>Tyr	CDS	246	ENSSSCG00000012974|ENSSSCT00000014181
chr2	4876830	A	G	G	G	TS	-	-	TTS Down	90	-
chr2	4876875	A	C	C	C	TV	-	-	TTS Down	135	-
chr2	4876891	A	C	C	C	TV	-	-	TTS Down	151	-
chr2	4877030	G	S	S	S	Heterzygote	-	-	TTS Down	290	-
chr2	4943158	C	T	T	T	TS	TTC->TTT	Phe=>Phe	CDS	93	ENSSSCG00000012977|ENSSSCT00000014185
chr2	4943180	G	C	C	C	TV	GTG->CTG	Val->Leu	CDS	115	ENSSSCG00000012977|ENSSSCT00000014185
chr2	4943189	T	C	C	C	TS	TTC->CTC	Phe->Leu	CDS	124	ENSSSCG00000012977|ENSSSCT00000014185
chr2	4962686	T	W	W	W	Heterzygote	-	-	intron	-	ENSSSCG00000012979|ENSSSCT00000014187
chr2	4962687	G	S	S	S	Heterzygote	-	-	intron	-	ENSSSCG00000012979|ENSSSCT00000014187
chr2	4993626	A	R	R	R	Heterzygote	-	-	intron	-	ENSSSCG00000012980|ENSSSCT00000014188
chr2	5016531	A	G	G	G	TS	-	-	intron	-	ENSSSCG00000012980|ENSSSCT00000014188
chr2	5016711	G	T	T	T	TV	-	-	intron	-	ENSSSCG00000012980|ENSSSCT00000014188
chr2	5016779	T	C	C	C	TS	-	-	intron	-	ENSSSCG00000012980|ENSSSCT00000014188
chr2	5024977	T	C	C	C	TS	-	-	intron	-	ENSSSCG00000012980|ENSSSCT00000014188
chr2	5026664	G	T	T	T	TV	-	-	intron	-	ENSSSCG00000012980|ENSSSCT00000014188
chr2	5068306	A	G	G	G	TS	-	-	intron	-	ENSSSCG00000012980|ENSSSCT00000014188
chr2	5074072	G	A	A	A	TS	-	-	intron	-	ENSSSCG00000012980|ENSSSCT00000014188
chr2	5078603	T	C	C	C	TS	-	-	intron	-	ENSSSCG00000012980|ENSSSCT00000014188
chr2	5211188	C	G	G	G	TV	-	-	intergenic	-	-
chr2	5211244	G	A	A	A	TS	-	-	intergenic	-	-
chr2	5211269	C	T	T	T	TS	-	-	intergenic	-	-
chr2	5211280	A	G	G	G	TS	-	-	intergenic	-	-
chr2	5211384	A	G	G	G	TS	-	-	intergenic	-	-
chr2	5211565	G	A	A	A	TS	-	-	intergenic	-	-
chr2	5211600	A	G	G	G	TS	-	-	intergenic	-	-
chr2	5211771	A	T	T	T	TV	-	-	intergenic	-	-
chr2	5211951	G	A	A	A	TS	-	-	intergenic	-	-
chr2	5212438	T	C	C	C	TS	-	-	intergenic	-	-
chr2	5212846	A	G	G	G	TS	-	-	intergenic	-	-
chr2	5212850	G	T	T	T	TV	-	-	intergenic	-	-
chr2	5212929	T	C	C	C	TS	-	-	intergenic	-	-
chr2	5276579	C	S	S	S	Heterzygote	-	-	intron	-	ENSSSCG00000012995|ENSSSCT00000014205
chr2	5276581	A	M	M	M	Heterzygote	-	-	intron	-	ENSSSCG00000012995|ENSSSCT00000014205
chr2	5398476	A	G	G	G	TS	-	-	3'UTR	245	ENSSSCG00000012999|ENSSSCT00000014210
chr2	5398607	A	G	G	G	TS	-	-	3'UTR	114	ENSSSCG00000012999|ENSSSCT00000014210
chr2	5471981	T	G	G	G	TV	-	-	TSS Up	-495	ENSSSCG00000013001|ENSSSCT00000014212
chr2	5471982	T	C	C	C	TS	-	-	TSS Up	-496	ENSSSCG00000013001|ENSSSCT00000014212
chr2	5484856	T	C	C	C	TS	GAA->GAG	Glu=>Glu	CDS	1332	ENSSSCG00000013005|ENSSSCT00000014216
chr2	5648392	T	C	C	C	TS	-	-	3'UTR	121	ENSSSCG00000013016|ENSSSCT00000014227
chr2	5648413	A	G	G	G	TS	-	-	3'UTR	100	ENSSSCG00000013016|ENSSSCT00000014227
chr2	5648436	T	C	C	C	TS	-	-	3'UTR	77	ENSSSCG00000013016|ENSSSCT00000014227
chr2	5681951	A	G	G	G	TS	-	-	intergenic	-	-
chr2	5716818	C	Y	Y	Y	Heterzygote	GCC->GCY	-	CDS	735	ENSSSCG00000013017|ENSSSCT00000014228
chr2	5716851	C	S	S	S	Heterzygote	GTC->GTS	-	CDS	768	ENSSSCG00000013017|ENSSSCT00000014228
chr2	5716860	C	Y	Y	Y	Heterzygote	GCC->GCY	-	CDS	777	ENSSSCG00000013017|ENSSSCT00000014228
chr2	5750844	T	G	G	G	TV	TGC->GGC	Cys->Gly	CDS	4363	ENSSSCG00000013018|ENSSSCT00000014229
chr2	5762199	T	C	C	C	TS	AAT->AAC	Asn=>Asn	CDS	195	ENSSSCG00000013019|ENSSSCT00000014230
chr2	5765975	A	G	G	G	TS	-	-	TTS Down	359	-
chr2	5765984	C	T	T	T	TS	-	-	TTS Down	368	-
chr2	5951226	T	C	C	C	TS	GTT->GTC	Val=>Val	CDS	4038	ENSSSCG00000013024|ENSSSCT00000014237
chr2	6169217	G	C	C	C	TV	-	-	intron	-	ENSSSCG00000013029|ENSSSCT00000014242
chr2	6169221	G	C	C	C	TV	-	-	intron	-	ENSSSCG00000013029|ENSSSCT00000014242
chr2	6169392	C	S	S	S	Heterzygote	-	-	intron	-	ENSSSCG00000013029|ENSSSCT00000014242
chr2	6169510	A	G	G	G	TS	-	-	intron	-	ENSSSCG00000013029|ENSSSCT00000014242
chr2	6169731	T	G	G	G	TV	CAC->CCC	His->Pro	CDS	65	ENSSSCG00000013029|ENSSSCT00000014242
chr2	6214560	T	K	K	K	Heterzygote	-	-	3'UTR	217	ENSSSCG00000013032|ENSSSCT00000014245
[truncated: 18,004 more rows]

## Sheet: TN vs. DK
Supplementary Table S7. Distribution of SNPs in the S.scrofa genome
SNPs called between TN and DK
Chromosome	Position	Duroc (DK)	BM1	BM4	BM6	Type	Nucle_mutate	Amino acid_mutate	Position_tag	Postion	Gene
chr1	2090265	G	T	T	T	TV	-	-	intergenic	-	-
chr1	2090729	A	G	G	G	TS	-	-	intergenic	-	-
chr1	2137421	A	G	G	G	TS	GCT->GCC	Ala=>Ala	CDS	1011	ENSSSCG00000004018|ENSSSCT00000004443
chr1	2137427	A	G	G	G	TS	GAT->GAC	Asp=>Asp	CDS	1005	ENSSSCG00000004018|ENSSSCT00000004443
chr1	2648983	A	G	G	G	TS	-	-	intron	-	ENSSSCG00000004020|ENSSSCT00000004445
chr1	2675127	T	Y	Y	Y	Heterzygote	-	-	intron	-	ENSSSCG00000004021|ENSSSCT00000004446
chr1	2698461	T	Y	Y	Y	Heterzygote	-	-	intron	-	ENSSSCG00000004021|ENSSSCT00000004446
chr1	2699403	T	K	K	K	Heterzygote	-	-	intron	-	ENSSSCG00000004021|ENSSSCT00000004446
chr1	2699404	G	R	R	R	Heterzygote	-	-	intron	-	ENSSSCG00000004021|ENSSSCT00000004446
chr1	2700142	T	K	K	K	Heterzygote	-	-	intron	-	ENSSSCG00000004021|ENSSSCT00000004446
chr1	2700440	C	T	T	T	TS	-	-	intron	-	ENSSSCG00000004021|ENSSSCT00000004446
chr1	2730655	C	G	G	G	TV	-	-	intron	-	ENSSSCG00000004021|ENSSSCT00000004446
chr1	2730972	C	A	A	A	TV	-	-	intron	-	ENSSSCG00000004021|ENSSSCT00000004446
chr1	5816994	G	S	S	S	Heterzygote	-	-	intergenic	-	-
chr1	5816997	G	S	S	S	Heterzygote	-	-	intergenic	-	-
chr1	5818056	A	G	G	G	TS	-	-	intergenic	-	-
chr1	5819022	G	R	R	R	Heterzygote	-	-	intergenic	-	-
chr1	8720768	T	C	C	C	TS	CTT->CTC	Leu=>Leu	CDS	429	ENSSSCG00000004048|ENSSSCT00000004476
chr1	8755404	C	T	T	T	TS	-	-	intron	-	ENSSSCG00000004050|ENSSSCT00000004478
chr1	8755432	C	T	T	T	TS	-	-	intron	-	ENSSSCG00000004050|ENSSSCT00000004478
chr1	8755815	T	C	C	C	TS	-	-	intron	-	ENSSSCG00000004050|ENSSSCT00000004478
chr1	8756067	G	A	A	A	TS	-	-	intron	-	ENSSSCG00000004050|ENSSSCT00000004478
chr1	8760949	T	C	C	C	TS	CAA->CAG	Gln=>Gln	CDS	192	ENSSSCG00000004050|ENSSSCT00000004478
chr1	8814242	T	Y	Y	Y	Heterzygote	-	-	TTS Down	344	-
chr1	9119740	C	Y	Y	Y	Heterzygote	-	-	3'UTR	196	ENSSSCG00000004052|ENSSSCT00000004480
chr1	9119753	A	G	G	G	TS	-	-	3'UTR	183	ENSSSCG00000004052|ENSSSCT00000004480
chr1	9614274	G	R	R	R	Heterzygote	-	-	intergenic	-	-
chr1	9615949	G	R	R	R	Heterzygote	-	-	intergenic	-	-
chr1	9616665	C	Y	Y	Y	Heterzygote	-	-	intergenic	-	-
chr1	9617985	T	K	K	K	Heterzygote	-	-	TTS Down	284	ENSSSCG00000004056|ENSSSCT00000004485
chr1	9617991	A	R	R	R	Heterzygote	-	-	TTS Down	278	ENSSSCG00000004056|ENSSSCT00000004485
chr1	9730612	C	M	M	M	Heterzygote	-	-	intron	-	ENSSSCG00000004058|ENSSSCT00000004487
chr1	9730613	T	K	K	K	Heterzygote	-	-	intron	-	ENSSSCG00000004058|ENSSSCT00000004487
chr1	10597676	C	S	S	S	Heterzygote	-	-	3'UTR	392	ENSSSCG00000004063|ENSSSCT00000004492
chr1	10597921	C	Y	Y	Y	Heterzygote	-	-	3'UTR	147	ENSSSCG00000004063|ENSSSCT00000004492
chr1	10598028	T	C	C	C	TS	-	-	3'UTR	40	ENSSSCG00000004063|ENSSSCT00000004492
chr1	10644427	G	T	T	T	TV	GGC->GGA	Gly=>Gly	CDS	225	ENSSSCG00000004063|ENSSSCT00000004492
chr1	10716933	T	C	C	C	TS	GGT->GGC	Gly=>Gly	CDS	1656	ENSSSCG00000004064|ENSSSCT00000004493
chr1	10716990	T	C	C	C	TS	CGT->CGC	Arg=>Arg	CDS	1713	ENSSSCG00000004064|ENSSSCT00000004493
chr1	10722813	G	A	A	A	TS	CAG->CAA	Gln=>Gln	CDS	2916	ENSSSCG00000004064|ENSSSCT00000004493
chr1	10724076	A	R	R	R	Heterzygote	-	-	TTS Down	123	-
chr1	13098399	G	A	A	A	TS	TCC->TCT	Ser=>Ser	CDS	1248	ENSSSCG00000004071|ENSSSCT00000004500
chr1	13103050	A	G	G	G	TS	CTG->CCG	Leu->Pro	CDS	905	ENSSSCG00000004071|ENSSSCT00000004500
chr1	14959272	T	C	C	C	TS	-	-	intergenic	-	-
chr1	15013190	C	T	T	T	TS	CTG->TTG	Leu=>Leu	CDS	349	ENSSSCG00000004082|ENSSSCT00000004511
chr1	15024066	G	R	R	R	Heterzygote	CGG->CGR	-	CDS	711	ENSSSCG00000004082|ENSSSCT00000004511
chr1	15035493	G	A	A	A	TS	TTG->TTA	Leu=>Leu	CDS	1254	ENSSSCG00000004082|ENSSSCT00000004511
chr1	15049349	C	M	M	M	Heterzygote	CGG->MGG	-	CDS	2089	ENSSSCG00000004082|ENSSSCT00000004511
chr1	15052139	T	C	C	C	TS	TAT->TAC	Tyr=>Tyr	CDS	2277	ENSSSCG00000004082|ENSSSCT00000004511
chr1	15101905	G	A	A	A	TS	CGG->CGA	Arg=>Arg	CDS	5373	ENSSSCG00000004082|ENSSSCT00000004511
chr1	15101917	T	C	C	C	TS	AGT->AGC	Ser=>Ser	CDS	5385	ENSSSCG00000004082|ENSSSCT00000004511
chr1	15105761	C	T	T	T	TS	GCC->GCT	Ala=>Ala	CDS	5613	ENSSSCG00000004082|ENSSSCT00000004511
chr1	15183170	T	C	C	C	TS	-	-	intergenic	-	-
chr1	15183708	T	G	G	G	TV	-	-	intergenic	-	-
chr1	15183727	T	A	A	A	TV	-	-	intergenic	-	-
chr1	15186649	A	G	G	G	TS	-	-	TTS Down	187	ENSSSCG00000004083|ENSSSCT00000004513
chr1	15789339	A	G	G	G	TS	-	-	intergenic	-	-
chr1	15790036	C	G	G	G	TV	-	-	intergenic	-	-
chr1	15790109	T	C	C	C	TS	-	-	intergenic	-	-
chr1	15790314	T	C	C	C	TS	-	-	intergenic	-	-
chr1	15790677	G	C	C	C	TV	-	-	TTS Down	298	ENSSSCG00000004087|ENSSSCT00000004518
chr1	15790956	T	C	C	C	TS	-	-	TTS Down	19	ENSSSCG00000004087|ENSSSCT00000004518
chr1	15805861	G	C	C	C	TV	CTC->CTG	Leu=>Leu	CDS	1593	ENSSSCG00000004087|ENSSSCT00000004518
chr1	15849974	A	G	G	G	TS	ATC->ACC	Ile->Thr	CDS	242	ENSSSCG00000004087|ENSSSCT00000004518
chr1	16025017	T	C	C	C	TS	AAA->GAA	Lys->Glu	CDS	3268	ENSSSCG00000004091|ENSSSCT00000004522
chr1	16533311	G	C	C	C	TV	-	-	intergenic	-	-
chr1	16533346	G	T	T	T	TV	-	-	intergenic	-	-
chr1	16533363	T	C	C	C	TS	-	-	intergenic	-	-
chr1	16533370	G	A	A	A	TS	-	-	intergenic	-	-
chr1	16533396	A	G	G	G	TS	-	-	intergenic	-	-
chr1	16533528	A	G	G	G	TS	-	-	intergenic	-	-
chr1	16534307	A	G	G	G	TS	-	-	intergenic	-	-
chr1	16534882	G	T	T	T	TV	-	-	intergenic	-	-
chr1	16534936	C	T	T	T	TS	-	-	intergenic	-	-
chr1	16534964	A	T	T	T	TV	-	-	intergenic	-	-
chr1	16535041	T	C	C	C	TS	-	-	intergenic	-	-
chr1	16535057	T	C	C	C	TS	-	-	intergenic	-	-
chr1	16535167	T	C	C	C	TS	-	-	intergenic	-	-
chr1	16535290	C	A	A	A	TV	-	-	intergenic	-	-
chr1	17157188	C	Y	Y	Y	Heterzygote	-	-	intergenic	-	-
chr1	17157418	G	A	A	A	TS	-	-	intergenic	-	-
chr1	17283303	C	T	T	T	TS	-	-	5'UTR	-70777	ENSSSCG00000004104|ENSSSCT00000004539
chr1	17304806	A	R	R	R	Heterzygote	-	-	5'UTR	-49274	ENSSSCG00000004104|ENSSSCT00000004539
chr1	17368316	A	G	G	G	TS	-	-	intron	-	ENSSSCG00000004107|ENSSSCT00000004542
chr1	17399108	T	K	K	K	Heterzygote	-	-	intergenic	-	-
chr1	18210453	C	Y	Y	Y	Heterzygote	-	-	intergenic	-	-
chr1	18210673	A	T	T	T	TV	-	-	intergenic	-	-
chr1	18211222	T	Y	Y	Y	Heterzygote	-	-	intergenic	-	-
chr1	18211271	A	R	R	R	Heterzygote	-	-	intergenic	-	-
chr1	18213085	A	G	G	G	TS	-	-	intergenic	-	-
chr1	19212212	T	G	G	G	TV	-	-	intergenic	-	-
chr1	19214549	C	T	T	T	TS	-	-	TTS Down	396	ENSSSCG00000004113|ENSSSCT00000004548
chr1	19217114	T	C	C	C	TS	TCA->TCG	Ser=>Ser	CDS	3210	ENSSSCG00000004113|ENSSSCT00000004548
chr1	21986254	T	C	C	C	TS	-	-	intergenic	-	-
chr1	21986303	A	G	G	G	TS	-	-	intergenic	-	-
chr1	21986337	G	A	A	A	TS	-	-	intergenic	-	-
chr1	21986373	C	T	T	T	TS	-	-	intergenic	-	-
chr1	21986391	A	G	G	G	TS	-	-	intergenic	-	-
chr1	22831023	C	T	T	T	TS	-	-	TTS Down	230	-
chr1	22831186	T	C	C	C	TS	-	-	TTS Down	393	-
chr1	26499313	C	S	S	S	Heterzygote	GCC->GSC	-	CDS	299	ENSSSCG00000004142|ENSSSCT00000004577
chr1	26499498	A	G	G	G	TS	AGC->GGC	Ser->Gly	CDS	484	ENSSSCG00000004142|ENSSSCT00000004577
chr1	27366215	C	G	G	G	TV	TCC->TCG	Ser=>Ser	CDS	321	ENSSSCG00000004151|ENSSSCT00000004588
chr1	27366291	A	G	G	G	TS	AAA->GAA	Lys->Glu	CDS	397	ENSSSCG00000004151|ENSSSCT00000004588
chr1	27366329	A	G	G	G	TS	AGA->AGG	Arg=>Arg	CDS	435	ENSSSCG00000004151|ENSSSCT00000004588
chr1	27391744	A	W	W	W	Heterzygote	-	-	intergenic	-	-
chr1	29148413	T	C	C	C	TS	CCA->CCG	Pro=>Pro	CDS	774	ENSSSCG00000004162|ENSSSCT00000004601
chr1	29240569	T	A	A	A	TV	-	-	intergenic	-	-
chr1	30009437	A	G	G	G	TS	AAC->GAC	Asn->Asp	CDS	862	ENSSSCG00000004166|ENSSSCT00000004605
chr1	30019186	C	T	T	T	TS	GTC->GTT	Val=>Val	CDS	1320	ENSSSCG00000004166|ENSSSCT00000004605
chr1	30022548	A	G	G	G	TS	CAA->CGA	Gln->Arg	CDS	1385	ENSSSCG00000004166|ENSSSCT00000004605
chr1	30026256	G	A	A	A	TS	TCG->TCA	Ser=>Ser	CDS	1518	ENSSSCG00000004166|ENSSSCT00000004605
chr1	30026262	C	T	T	T	TS	GTC->GTT	Val=>Val	CDS	1524	ENSSSCG00000004166|ENSSSCT00000004605
chr1	30026343	A	G	G	G	TS	AAA->AAG	Lys=>Lys	CDS	1605	ENSSSCG00000004166|ENSSSCT00000004605
chr1	30594155	T	C	C	C	TS	TGT->TGC	Cys=>Cys	CDS	1593	ENSSSCG00000004169|ENSSSCT00000004608
chr1	30659340	C	Y	Y	Y	Heterzygote	-	-	intergenic	-	-
chr1	30659346	C	Y	Y	Y	Heterzygote	-	-	intergenic	-	-
chr1	30659361	G	R	R	R	Heterzygote	-	-	intergenic	-	-
chr1	30659368	T	Y	Y	Y	Heterzygote	-	-	intergenic	-	-
chr1	30659505	A	M	M	M	Heterzygote	-	-	intergenic	-	-
chr1	32410235	A	R	R	R	Heterzygote	-	-	3'UTR	19	ENSSSCG00000004177|ENSSSCT00000004616
chr1	32410319	A	T	T	T	TV	-	-	intron	-	ENSSSCG00000004177|ENSSSCT00000004616
chr1	32410320	A	C	C	C	TV	-	-	intron	-	ENSSSCG00000004177|ENSSSCT00000004616
chr1	32412305	T	Y	Y	Y	Heterzygote	-	-	intron	-	ENSSSCG00000004177|ENSSSCT00000004616
chr1	32412306	A	R	R	R	Heterzygote	-	-	intron	-	ENSSSCG00000004177|ENSSSCT00000004616
chr1	32684360	T	C	C	C	TS	TGT->CGT	Cys->Arg	CDS	49	ENSSSCG00000004190|ENSSSCT00000004629
chr1	33156854	C	G	G	G	TV	CCC->CCG	Pro=>Pro	CDS	990	ENSSSCG00000004192|ENSSSCT00000004631
chr1	35069960	G	A	A	A	TS	-	-	intergenic	-	-
chr1	35193026	A	G	G	G	TS	TGG->CGG	Trp->Arg	CDS	3475	ENSSSCG00000004207|ENSSSCT00000004648
chr1	36657325	A	G	G	G	TS	GTA->GTG	Val=>Val	CDS	1683	ENSSSCG00000004209|ENSSSCT00000004650
chr1	36657472	T	C	C	C	TS	GCT->GCC	Ala=>Ala	CDS	1830	ENSSSCG00000004209|ENSSSCT00000004650
chr1	37386231	A	G	G	G	TS	GAT->GGT	Asp->Gly	CDS	902	ENSSSCG00000004215|ENSSSCT00000004658
chr1	37390215	A	G	G	G	TS	TAA->TAG	stop=>stop	CDS	2055	ENSSSCG00000004215|ENSSSCT00000004658
chr1	37500967	T	A	A	A	TV	-	-	intron	-	ENSSSCG00000004216|ENSSSCT00000004659
chr1	38595108	T	Y	Y	Y	Heterzygote	-	-	intergenic	-	-
chr1	38608927	A	G	G	G	TS	ATC->ACC	Ile->Thr	CDS	92	ENSSSCG00000004221|ENSSSCT00000004666
chr1	38803802	G	T	T	T	TV	-	-	TTS Down	251	ENSSSCG00000004223|ENSSSCT00000004668
chr1	38803888	G	A	A	A	TS	-	-	TTS Down	165	ENSSSCG00000004223|ENSSSCT00000004668
chr1	38803894	T	A	A	A	TV	-	-	TTS Down	159	ENSSSCG00000004223|ENSSSCT00000004668
chr1	38804478	A	G	G	G	TS	TTC->CTC	Phe->Leu	CDS	589	ENSSSCG00000004223|ENSSSCT00000004668
chr1	41393546	T	C	C	C	TS	TCC->CCC	Ser->Pro	CDS	766	ENSSSCG00000004235|ENSSSCT00000004680
chr1	42602689	T	A	A	A	TV	-	-	intergenic	-	-
chr1	42602706	C	G	G	G	TV	-	-	intergenic	-	-
chr1	42602716	T	A	A	A	TV	-	-	intergenic	-	-
chr1	42602742	T	C	C	C	TS	-	-	intergenic	-	-
chr1	42602746	C	G	G	G	TV	-	-	intergenic	-	-
chr1	42602765	T	C	C	C	TS	-	-	intergenic	-	-
chr1	42602800	A	G	G	G	TS	-	-	intergenic	-	-
chr1	42712193	G	C	C	C	TV	-	-	intergenic	-	-
chr1	42712205	T	C	C	C	TS	-	-	intergenic	-	-
chr1	42712224	C	A	A	A	TV	-	-	intergenic	-	-
chr1	42712234	G	A	A	A	TS	-	-	intergenic	-	-
chr1	42712254	G	A	A	A	TS	-	-	intergenic	-	-
chr1	44342303	T	C	C	C	TS	ACT->ACC	Thr=>Thr	CDS	594	ENSSSCG00000004243|ENSSSCT00000004690
chr1	44342310	A	C	C	C	TV	ATT->CTT	Ile->Leu	CDS	601	ENSSSCG00000004243|ENSSSCT00000004690
chr1	44342321	C	T	T	T	TS	GCC->GCT	Ala=>Ala	CDS	612	ENSSSCG00000004243|ENSSSCT00000004690
chr1	45356036	T	A	A	A	TV	-	-	intergenic	-	-
chr1	45356040	T	G	G	G	TV	-	-	intergenic	-	-
chr1	47348126	G	T	T	T	TV	-	-	TTS Down	260	ENSSSCG00000004267|ENSSSCT00000004716
chr1	47348854	T	A	A	A	TV	TTA->TTT	Leu->Phe	CDS	5391	ENSSSCG00000004267|ENSSSCT00000004716
chr1	47348905	G	A	A	A	TS	CGC->CGT	Arg=>Arg	CDS	5340	ENSSSCG00000004267|ENSSSCT00000004716
chr1	47348927	G	T	T	T	TV	CCT->CAT	Pro->His	CDS	5318	ENSSSCG00000004267|ENSSSCT00000004716
chr1	47349148	A	G	G	G	TS	AGT->AGC	Ser=>Ser	CDS	5097	ENSSSCG00000004267|ENSSSCT00000004716
chr1	48482001	A	C	C	C	TV	-	-	intergenic	-	-
chr1	51484687	A	C	C	C	TV	-	-	intergenic	-	-
chr1	51484718	G	A	A	A	TS	-	-	intergenic	-	-
chr1	51484729	G	A	A	A	TS	-	-	intergenic	-	-
chr1	51484745	A	G	G	G	TS	-	-	intergenic	-	-
chr1	52659857	A	G	G	G	TS	-	-	intron	-	ENSSSCG00000004273|ENSSSCT00000004722
chr1	52659883	T	G	G	G	TV	-	-	intron	-	ENSSSCG00000004273|ENSSSCT00000004722
chr1	52659887	A	G	G	G	TS	-	-	intron	-	ENSSSCG00000004273|ENSSSCT00000004722
chr1	52659917	C	T	T	T	TS	-	-	intron	-	ENSSSCG00000004273|ENSSSCT00000004722
chr1	52659918	A	G	G	G	TS	-	-	intron	-	ENSSSCG00000004273|ENSSSCT00000004722
chr1	52659933	A	G	G	G	TS	-	-	intron	-	ENSSSCG00000004273|ENSSSCT00000004722
chr1	52660003	A	G	G	G	TS	-	-	intron	-	ENSSSCG00000004273|ENSSSCT00000004722
chr1	52660039	A	G	G	G	TS	-	-	intron	-	ENSSSCG00000004273|ENSSSCT00000004722
chr1	52660138	C	A	A	A	TV	-	-	intron	-	ENSSSCG00000004273|ENSSSCT00000004722
chr1	52660315	T	C	C	C	TS	-	-	intron	-	ENSSSCG00000004273|ENSSSCT00000004722
chr1	52660316	G	A	A	A	TS	-	-	intron	-	ENSSSCG00000004273|ENSSSCT00000004722
chr1	53165621	T	C	C	C	TS	GCT->GCC	Ala=>Ala	CDS	3792	ENSSSCG00000004275|ENSSSCT00000004725
chr1	53344194	A	G	G	G	TS	ACA->GCA	Thr->Ala	CDS	655	ENSSSCG00000004276|ENSSSCT00000004726
chr1	53352364	A	G	G	G	TS	-	-	3'UTR	20	ENSSSCG00000004276|ENSSSCT00000004726
chr1	53352402	C	T	T	T	TS	-	-	3'UTR	58	ENSSSCG00000004276|ENSSSCT00000004726
chr1	53352623	G	A	A	A	TS	-	-	3'UTR	279	ENSSSCG00000004276|ENSSSCT00000004726
chr1	53762208	G	A	A	A	TS	-	-	TTS Down	164	-
chr1	53799261	T	A	A	A	TV	-	-	intergenic	-	-
chr1	55558897	G	A	A	A	TS	-	-	intergenic	-	-
chr1	56940840	T	K	K	K	Heterzygote	-	-	intron	-	ENSSSCG00000004293|ENSSSCT00000004747
chr1	56966904	A	G	G	G	TS	TCT->TCC	Ser=>Ser	CDS	483	ENSSSCG00000004293|ENSSSCT00000004747
chr1	56993176	C	G	G	G	TV	GTG->CTG	Val->Leu	CDS	127	ENSSSCG00000004293|ENSSSCT00000004747
chr1	56993177	A	G	G	G	TS	TCT->TCC	Ser=>Ser	CDS	126	ENSSSCG00000004293|ENSSSCT00000004747
chr1	57075893	T	C	C	C	TS	-	-	intergenic	-	-
chr1	58189727	C	Y	Y	Y	Heterzygote	-	-	TTS Down	336	ENSSSCG00000004297|ENSSSCT00000004751
chr1	58190082	A	W	W	W	Heterzygote	-	-	3'UTR	269	ENSSSCG00000004297|ENSSSCT00000004751
chr1	58190146	C	Y	Y	Y	Heterzygote	-	-	3'UTR	205	ENSSSCG00000004297|ENSSSCT00000004751
chr1	58190162	A	W	W	W	Heterzygote	-	-	3'UTR	189	ENSSSCG00000004297|ENSSSCT00000004751
chr1	58190166	A	R	R	R	Heterzygote	-	-	3'UTR	185	ENSSSCG00000004297|ENSSSCT00000004751
chr1	58190168	A	R	R	R	Heterzygote	-	-	3'UTR	183	ENSSSCG00000004297|ENSSSCT00000004751
chr1	58190175	A	R	R	R	Heterzygote	-	-	3'UTR	176	ENSSSCG00000004297|ENSSSCT00000004751
chr1	58190226	A	W	W	W	Heterzygote	-	-	3'UTR	125	ENSSSCG00000004297|ENSSSCT00000004751
chr1	58190322	A	R	R	R	Heterzygote	-	-	3'UTR	29	ENSSSCG00000004297|ENSSSCT00000004751
chr1	58190333	A	W	W	W	Heterzygote	-	-	3'UTR	18	ENSSSCG00000004297|ENSSSCT00000004751
chr1	58190336	C	Y	Y	Y	Heterzygote	-	-	3'UTR	15	ENSSSCG00000004297|ENSSSCT00000004751
chr1	58190337	C	Y	Y	Y	Heterzygote	-	-	3'UTR	14	ENSSSCG00000004297|ENSSSCT00000004751
chr1	58190338	C	Y	Y	Y	Heterzygote	-	-	3'UTR	13	ENSSSCG00000004297|ENSSSCT00000004751
chr1	58190392	T	Y	Y	Y	Heterzygote	ACC->YCC	-	CDS	310	ENSSSCG00000004297|ENSSSCT00000004751
chr1	58190431	A	W	W	W	Heterzygote	-	-	intron	-	ENSSSCG00000004297|ENSSSCT00000004751
chr1	58190432	A	R	R	R	Heterzygote	-	-	intron	-	ENSSSCG00000004297|ENSSSCT00000004751
chr1	58190879	C	S	S	S	Heterzygote	-	-	intron	-	ENSSSCG00000004297|ENSSSCT00000004751
chr1	58190880	A	R	R	R	Heterzygote	-	-	intron	-	ENSSSCG00000004297|ENSSSCT00000004751
chr1	58190909	T	Y	Y	Y	Heterzygote	ACA->ACY	-	CDS	246	ENSSSCG00000004297|ENSSSCT00000004751
chr1	58190920	A	R	R	R	Heterzygote	TCG->RCG	-	CDS	235	ENSSSCG00000004297|ENSSSCT00000004751
chr1	58190923	T	K	K	K	Heterzygote	ACC->KCC	-	CDS	232	ENSSSCG00000004297|ENSSSCT00000004751
chr1	58190966	A	R	R	R	Heterzygote	ACT->ACR	-	CDS	189	ENSSSCG00000004297|ENSSSCT00000004751
chr1	58190973	T	K	K	K	Heterzygote	TAC->TKC	-	CDS	182	ENSSSCG00000004297|ENSSSCT00000004751
chr1	58190983	A	R	R	R	Heterzygote	TCC->RCC	-	CDS	172	ENSSSCG00000004297|ENSSSCT00000004751
chr1	58190997	A	M	M	M	Heterzygote	ATG->AMG	-	CDS	158	ENSSSCG00000004297|ENSSSCT00000004751
chr1	58191068	T	Y	Y	Y	Heterzygote	ATA->ATY	-	CDS	87	ENSSSCG00000004297|ENSSSCT00000004751
chr1	58191069	A	W	W	W	Heterzygote	ATA->AWA	-	CDS	86	ENSSSCG00000004297|ENSSSCT00000004751
chr1	58192181	C	M	M	M	Heterzygote	-	-	intron	-	ENSSSCG00000004297|ENSSSCT00000004751
chr1	58192182	A	R	R	R	Heterzygote	-	-	intron	-	ENSSSCG00000004297|ENSSSCT00000004751
chr1	58192229	G	R	R	R	Heterzygote	CTG->RTG	-	CDS	55	ENSSSCG00000004297|ENSSSCT00000004751
chr1	58192293	G	K	K	K	Heterzygote	-	-	TSS Up	-10	ENSSSCG00000004297|ENSSSCT00000004751
chr1	58192295	A	M	M	M	Heterzygote	-	-	TSS Up	-12	ENSSSCG00000004297|ENSSSCT00000004751
chr1	58192312	G	A	A	A	TS	-	-	TSS Up	-29	ENSSSCG00000004297|ENSSSCT00000004751
chr1	58192798	C	A	A	A	TV	-	-	intergenic	-	-
chr1	58192807	C	G	G	G	TV	-	-	intergenic	-	-
chr1	58193733	C	A	A	A	TV	-	-	intergenic	-	-
chr1	58196158	T	A	A	A	TV	-	-	intergenic	-	-
chr1	58206327	G	R	R	R	Heterzygote	-	-	intergenic	-	-
chr1	58206328	A	W	W	W	Heterzygote	-	-	intergenic	-	-
chr1	58206331	T	K	K	K	Heterzygote	-	-	intergenic	-	-
chr1	58344305	A	G	G	G	TS	CCA->CCG	Pro=>Pro	CDS	4332	ENSSSCG00000004298|ENSSSCT00000004752
chr1	58345991	A	G	G	G	TS	GTA->GTG	Val=>Val	CDS	6018	ENSSSCG00000004298|ENSSSCT00000004752
chr1	58346470	C	G	G	G	TV	ACT->AGT	Thr->Ser	CDS	6497	ENSSSCG00000004298|ENSSSCT00000004752
chr1	58346813	T	C	C	C	TS	AAT->AAC	Asn=>Asn	CDS	6840	ENSSSCG00000004298|ENSSSCT00000004752
chr1	58347155	G	A	A	A	TS	ACG->ACA	Thr=>Thr	CDS	7182	ENSSSCG00000004298|ENSSSCT00000004752
chr1	58397990	G	A	A	A	TS	AAG->AAA	Lys=>Lys	CDS	132	ENSSSCG00000004300|ENSSSCT00000004754
chr1	58599509	T	C	C	C	TS	-	-	intron	-	ENSSSCG00000004304|ENSSSCT00000004759
chr1	58759543	A	C	C	C	TV	-	-	3'UTR	149	ENSSSCG00000004306|ENSSSCT00000004761
chr1	58766675	A	M	M	M	Heterzygote	GTT->GMT	-	CDS	443	ENSSSCG00000004307|ENSSSCT00000004762
chr1	59460300	A	G	G	G	TS	-	-	intergenic	-	-
chr1	59460322	A	C	C	C	TV	-	-	intergenic	-	-
chr1	59802492	T	G	G	G	TV	-	-	intron	-	ENSSSCG00000004311|ENSSSCT00000004766
chr1	59802511	C	T	T	T	TS	-	-	intron	-	ENSSSCG00000004311|ENSSSCT00000004766
chr1	59802521	G	A	A	A	TS	-	-	intron	-	ENSSSCG00000004311|ENSSSCT00000004766
chr1	59802530	C	T	T	T	TS	-	-	intron	-	ENSSSCG00000004311|ENSSSCT00000004766
chr1	59802572	T	C	C	C	TS	-	-	intron	-	ENSSSCG00000004311|ENSSSCT00000004766
chr1	59903146	T	C	C	C	TS	-	-	intergenic	-	-
chr1	59988809	G	A	A	A	TS	-	-	intergenic	-	-
chr1	64919839	G	R	R	R	Heterzygote	-	-	intergenic	-	-
chr1	64919923	G	S	S	S	Heterzygote	-	-	intergenic	-	-
chr1	64919952	C	T	T	T	TS	-	-	intergenic	-	-
chr1	64920051	A	G	G	G	TS	-	-	intergenic	-	-
chr1	64920063	G	K	K	K	Heterzygote	-	-	intergenic	-	-
chr1	64920201	T	C	C	C	TS	-	-	intergenic	-	-
chr1	65822897	A	G	G	G	TS	-	-	intergenic	-	-
chr1	66035905	C	G	G	G	TV	-	-	intergenic	-	-
chr1	66037696	T	A	A	A	TV	-	-	intergenic	-	-
chr1	66037732	A	G	G	G	TS	-	-	intergenic	-	-
chr1	66037992	T	G	G	G	TV	-	-	intergenic	-	-
chr1	66038078	T	C	C	C	TS	-	-	intergenic	-	-
chr1	66038253	G	A	A	A	TS	-	-	intergenic	-	-
chr1	66038291	T	A	A	A	TV	-	-	intergenic	-	-
chr1	66038404	A	G	G	G	TS	-	-	intergenic	-	-
chr1	69263598	C	T	T	T	TS	-	-	3'UTR	118	ENSSSCG00000004347|ENSSSCT00000004804
chr1	69266796	C	T	T	T	TS	GTG->GTA	Val=>Val	CDS	1419	ENSSSCG00000004347|ENSSSCT00000004804
chr1	69858368	A	M	M	M	Heterzygote	-	-	5'UTR	-29	ENSSSCG00000004353|ENSSSCT00000004810
chr1	69881027	A	G	G	G	TS	-	-	intergenic	-	-
chr1	69944580	A	G	G	G	TS	-	-	intergenic	-	-
chr1	70001486	A	G	G	G	TS	-	-	intergenic	-	-
chr1	70001535	G	A	A	A	TS	-	-	intergenic	-	-
chr1	70001605	T	G	G	G	TV	-	-	intergenic	-	-
chr1	70001624	A	G	G	G	TS	-	-	intergenic	-	-
chr1	70001635	G	A	A	A	TS	-	-	intergenic	-	-
chr1	70001726	A	G	G	G	TS	-	-	intergenic	-	-
chr1	70001851	C	T	T	T	TS	-	-	intergenic	-	-
chr1	70001893	G	T	T	T	TV	-	-	intergenic	-	-
chr1	70001922	T	C	C	C	TS	-	-	intergenic	-	-
chr1	70001942	G	T	T	T	TV	-	-	intergenic	-	-
chr1	70001956	T	C	C	C	TS	-	-	intergenic	-	-
chr1	70002047	G	A	A	A	TS	-	-	intergenic	-	-
chr1	70002073	A	G	G	G	TS	-	-	intergenic	-	-
chr1	70002076	T	C	C	C	TS	-	-	intergenic	-	-
chr1	72121293	C	T	T	T	TS	-	-	intergenic	-	-
chr1	72121295	C	T	T	T	TS	-	-	intergenic	-	-
chr1	72121299	C	G	G	G	TV	-	-	intergenic	-	-
chr1	72121313	G	C	C	C	TV	-	-	intergenic	-	-
chr1	72121322	T	C	C	C	TS	-	-	intergenic	-	-
chr1	72121325	T	G	G	G	TV	-	-	intergenic	-	-
chr1	74413990	G	R	R	R	Heterzygote	GAG->GAR	-	CDS	1437	ENSSSCG00000004363|ENSSSCT00000004821
chr1	76649927	T	C	C	C	TS	-	-	intergenic	-	-
chr1	76660476	A	G	G	G	TS	-	-	intergenic	-	-
chr1	76660488	T	C	C	C	TS	-	-	intergenic	-	-
chr1	76660512	C	T	T	T	TS	-	-	intergenic	-	-
chr1	76696559	C	T	T	T	TS	GAC->GAT	Asp=>Asp	CDS	372	ENSSSCG00000004375|ENSSSCT00000004836
chr1	76703725	A	R	R	R	Heterzygote	AAA->RAA	-	CDS	718	ENSSSCG00000004375|ENSSSCT00000004836
chr1	77582781	A	R	R	R	Heterzygote	-	-	intergenic	-	-
chr1	77632646	T	G	G	G	TV	-	-	intron	-	ENSSSCG00000004382|ENSSSCT00000004844
chr1	77658719	A	M	M	M	Heterzygote	-	-	5'UTR	-30	ENSSSCG00000004382|ENSSSCT00000004844
chr1	77720468	A	C	C	C	TV	-	-	intergenic	-	-
chr1	77721308	A	C	C	C	TV	-	-	TTS Down	274	ENSSSCG00000004383|ENSSSCT00000004845
chr1	78351816	T	C	C	C	TS	-	-	intergenic	-	-
chr1	78353700	T	C	C	C	TS	-	-	intergenic	-	-
chr1	78666906	A	G	G	G	TS	ATT->GTT	Ile->Val	CDS	217	ENSSSCG00000004389|ENSSSCT00000004852
chr1	78666922	C	G	G	G	TV	ACA->AGA	Thr->Arg	CDS	233	ENSSSCG00000004389|ENSSSCT00000004852
chr1	79177878	G	C	C	C	TV	-	-	TTS Down	179	-
chr1	79324935	A	G	G	G	TS	-	-	intergenic	-	-
chr1	79324938	G	T	T	T	TV	-	-	intergenic	-	-
chr1	79324983	T	C	C	C	TS	-	-	intergenic	-	-
chr1	79324985	A	G	G	G	TS	-	-	intergenic	-	-
chr1	79325009	T	C	C	C	TS	-	-	intergenic	-	-
chr1	79325028	A	G	G	G	TS	-	-	intergenic	-	-
chr1	79325044	A	G	G	G	TS	-	-	intergenic	-	-
chr1	80539711	G	C	C	C	TV	-	-	intron	-	ENSSSCG00000004414|ENSSSCT00000004877
chr1	80546421	A	C	C	C	TV	-	-	TTS Down	39	-
chr1	81045794	C	Y	Y	Y	Heterzygote	-	-	intergenic	-	-
chr1	81045883	C	Y	Y	Y	Heterzygote	-	-	intergenic	-	-
chr1	81174521	A	G	G	G	TS	-	-	intergenic	-	-
chr1	83525656	C	G	G	G	TV	GCC->GCG	Ala=>Ala	CDS	375	ENSSSCG00000004431|ENSSSCT00000004896
chr1	83528040	A	T	T	T	TV	-	-	intergenic	-	-
chr1	85998976	C	A	A	A	TV	-	-	intergenic	-	-
chr1	86264815	A	C	C	C	TV	-	-	5'UTR	-120	ENSSSCG00000004446|ENSSSCT00000004911
chr1	86788193	G	A	A	A	TS	AGA->AAA	Arg->Lys	CDS	536	ENSSSCG00000004452|ENSSSCT00000004917
chr1	86807445	A	G	G	G	TS	-	-	TTS Down	398	ENSSSCG00000004453|ENSSSCT00000004919
chr1	86809792	T	K	K	K	Heterzygote	ACT->ACK	-	CDS	1521	ENSSSCG00000004453|ENSSSCT00000004919
chr1	86840348	T	K	K	K	Heterzygote	-	-	intron	-	ENSSSCG00000004453|ENSSSCT00000004919
chr1	86840350	C	M	M	M	Heterzygote	-	-	intron	-	ENSSSCG00000004453|ENSSSCT00000004919
chr1	86840351	A	W	W	W	Heterzygote	-	-	intron	-	ENSSSCG00000004453|ENSSSCT00000004919
chr1	86892648	G	T	T	T	TV	GCC->GCA	Ala=>Ala	CDS	654	ENSSSCG00000004453|ENSSSCT00000004918
chr1	87210310	T	C	C	C	TS	-	-	intergenic	-	-
chr1	87227141	G	A	A	A	TS	AAG->AAA	Lys=>Lys	CDS	708	ENSSSCG00000004456|ENSSSCT00000004922
chr1	87238895	T	C	C	C	TS	CCT->CCC	Pro=>Pro	CDS	1407	ENSSSCG00000004456|ENSSSCT00000004922
chr1	87240304	T	Y	Y	Y	Heterzygote	-	-	intron	-	ENSSSCG00000004456|ENSSSCT00000004922
chr1	88765782	A	T	T	T	TV	-	-	TTS Down	380	-
chr1	89181519	T	C	C	C	TS	-	-	intergenic	-	-
chr1	89181520	C	T	T	T	TS	-	-	intergenic	-	-
chr1	89181528	T	C	C	C	TS	-	-	intergenic	-	-
chr1	89181558	T	C	C	C	TS	-	-	intergenic	-	-
chr1	89181574	C	T	T	T	TS	-	-	intergenic	-	-
chr1	89181963	G	A	A	A	TS	-	-	intergenic	-	-
chr1	89181971	G	T	T	T	TV	-	-	intergenic	-	-
chr1	89181992	T	C	C	C	TS	-	-	intergenic	-	-
chr1	89182005	A	G	G	G	TS	-	-	intergenic	-	-
chr1	89182007	T	C	C	C	TS	-	-	intergenic	-	-
chr1	89182019	A	G	G	G	TS	-	-	intergenic	-	-
chr1	89182050	C	G	G	G	TV	-	-	intergenic	-	-
chr1	91167616	G	A	A	A	TS	GGG->GGA	Gly=>Gly	CDS	741	ENSSSCG00000004467|ENSSSCT00000004934
chr1	91386164	A	G	G	G	TS	-	-	intergenic	-	-
chr1	91846193	T	Y	Y	Y	Heterzygote	-	-	intron	-	ENSSSCG00000004470|ENSSSCT00000004937
chr1	94965924	G	A	A	A	TS	-	-	intergenic	-	-
chr1	94976686	T	C	C	C	TS	AAA->AAG	Lys=>Lys	CDS	3033	ENSSSCG00000004478|ENSSSCT00000004948
chr1	95167418	A	R	R	R	Heterzygote	-	-	intergenic	-	-
chr1	95750510	T	C	C	C	TS	CCT->CCC	Pro=>Pro	CDS	156	ENSSSCG00000004481|ENSSSCT00000004951
chr1	95771253	T	C	C	C	TS	-	-	intron	-	ENSSSCG00000004481|ENSSSCT00000004951
chr1	95800265	A	G	G	G	TS	-	-	3'UTR	387	ENSSSCG00000004481|ENSSSCT00000004951
chr1	95800353	T	C	C	C	TS	-	-	3'UTR	475	ENSSSCG00000004481|ENSSSCT00000004951
chr1	97568696	G	A	A	A	TS	-	-	intron	-	ENSSSCG00000004488|ENSSSCT00000004959
chr1	97568718	T	C	C	C	TS	-	-	intron	-	ENSSSCG00000004488|ENSSSCT00000004959
chr1	97569434	T	Y	Y	Y	Heterzygote	-	-	intron	-	ENSSSCG00000004488|ENSSSCT00000004959
chr1	97569436	A	M	M	M	Heterzygote	-	-	intron	-	ENSSSCG00000004488|ENSSSCT00000004959
chr1	97569448	G	S	S	S	Heterzygote	-	-	intron	-	ENSSSCG00000004488|ENSSSCT00000004959
chr1	97569607	A	R	R	R	Heterzygote	-	-	intron	-	ENSSSCG00000004488|ENSSSCT00000004959
chr1	97569745	A	R	R	R	Heterzygote	-	-	intron	-	ENSSSCG00000004488|ENSSSCT00000004959
chr1	97569747	A	R	R	R	Heterzygote	-	-	intron	-	ENSSSCG00000004488|ENSSSCT00000004959
chr1	97569884	C	A	A	A	TV	-	-	intron	-	ENSSSCG00000004488|ENSSSCT00000004959
chr1	97569964	T	Y	Y	Y	Heterzygote	-	-	intron	-	ENSSSCG00000004488|ENSSSCT00000004959
chr1	97570025	A	R	R	R	Heterzygote	-	-	intron	-	ENSSSCG00000004488|ENSSSCT00000004959
chr1	97570033	A	R	R	R	Heterzygote	-	-	intron	-	ENSSSCG00000004488|ENSSSCT00000004959
chr1	97570067	A	R	R	R	Heterzygote	-	-	intron	-	ENSSSCG00000004488|ENSSSCT00000004959
chr1	97570114	A	M	M	M	Heterzygote	-	-	intron	-	ENSSSCG00000004488|ENSSSCT00000004959
chr1	97570172	A	R	R	R	Heterzygote	-	-	intron	-	ENSSSCG00000004488|ENSSSCT00000004959
chr1	97570383	A	G	G	G	TS	-	-	intron	-	ENSSSCG00000004488|ENSSSCT00000004959
chr1	97570433	A	R	R	R	Heterzygote	-	-	intron	-	ENSSSCG00000004488|ENSSSCT00000004959
chr1	97570440	A	W	W	W	Heterzygote	-	-	intron	-	ENSSSCG00000004488|ENSSSCT00000004959
chr1	97570567	G	C	C	C	TV	-	-	intron	-	ENSSSCG00000004488|ENSSSCT00000004959
chr1	97570941	A	G	G	G	TS	-	-	intron	-	ENSSSCG00000004488|ENSSSCT00000004959
chr1	97617847	T	Y	Y	Y	Heterzygote	-	-	intron	-	ENSSSCG00000004488|ENSSSCT00000004959
chr1	97617898	T	K	K	K	Heterzygote	-	-	intron	-	ENSSSCG00000004488|ENSSSCT00000004959
chr1	97617901	G	R	R	R	Heterzygote	-	-	intron	-	ENSSSCG00000004488|ENSSSCT00000004959
chr1	97618505	T	Y	Y	Y	Heterzygote	-	-	intron	-	ENSSSCG00000004488|ENSSSCT00000004959
chr1	97618506	T	W	W	W	Heterzygote	-	-	intron	-	ENSSSCG00000004488|ENSSSCT00000004959
chr1	97618524	A	M	M	M	Heterzygote	-	-	intron	-	ENSSSCG00000004488|ENSSSCT00000004959
chr1	98528722	A	G	G	G	TS	-	-	intergenic	-	-
chr1	98528727	T	C	C	C	TS	-	-	intergenic	-	-
chr1	98528758	C	T	T	T	TS	-	-	intergenic	-	-
chr1	98528776	T	C	C	C	TS	-	-	intergenic	-	-
chr1	98528784	C	T	T	T	TS	-	-	intergenic	-	-
chr1	98528800	A	G	G	G	TS	-	-	intergenic	-	-
chr1	99725804	C	T	T	T	TS	CTG->CTA	Leu=>Leu	CDS	681	ENSSSCG00000004498|ENSSSCT00000004969
chr1	99727947	C	T	T	T	TS	GCG->GCA	Ala=>Ala	CDS	567	ENSSSCG00000004498|ENSSSCT00000004969
chr1	99738692	T	K	K	K	Heterzygote	AGA->AGK	-	CDS	135	ENSSSCG00000004498|ENSSSCT00000004969
chr1	99752106	G	C	C	C	TV	-	-	intron	-	ENSSSCG00000004499|ENSSSCT00000004971
chr1	99752306	A	G	G	G	TS	-	-	intron	-	ENSSSCG00000004499|ENSSSCT00000004971
chr1	99753152	T	Y	Y	Y	Heterzygote	-	-	intron	-	ENSSSCG00000004499|ENSSSCT00000004971
chr1	101800833	G	R	R	R	Heterzygote	-	-	3'UTR	19	ENSSSCG00000004508|ENSSSCT00000004980
chr1	102461877	A	T	T	T	TV	CTT->CTA	Leu=>Leu	CDS	612	ENSSSCG00000004511|ENSSSCT00000004983
chr1	102461879	G	A	A	A	TS	CTT->TTT	Leu->Phe	CDS	610	ENSSSCG00000004511|ENSSSCT00000004983
chr1	103508421	A	W	W	W	Heterzygote	-	-	intergenic	-	-
chr1	106541717	G	R	R	R	Heterzygote	-	-	intergenic	-	-
chr1	106541770	C	Y	Y	Y	Heterzygote	-	-	intergenic	-	-
chr1	106541786	C	Y	Y	Y	Heterzygote	-	-	intergenic	-	-
chr1	106542057	A	W	W	W	Heterzygote	-	-	intergenic	-	-
chr1	107612702	A	C	C	C	TV	TAC->GAC	Tyr->Asp	CDS	1198	ENSSSCG00000004535|ENSSSCT00000005009
chr1	107612706	A	T	T	T	TV	AGT->AGA	Ser->Arg	CDS	1194	ENSSSCG00000004535|ENSSSCT00000005009
chr1	108668581	C	A	A	A	TV	-	-	intergenic	-	-
chr1	108668619	T	C	C	C	TS	-	-	intergenic	-	-
chr1	109165227	C	T	T	T	TS	-	-	3'UTR	355	ENSSSCG00000004537|ENSSSCT00000005011
chr1	109175826	T	A	A	A	TV	-	-	intron	-	ENSSSCG00000004537|ENSSSCT00000005011
chr1	109851990	C	Y	Y	Y	Heterzygote	-	-	5'UTR	-5	ENSSSCG00000004539|ENSSSCT00000005014
chr1	109851992	A	M	M	M	Heterzygote	-	-	5'UTR	-3	ENSSSCG00000004539|ENSSSCT00000005014
chr1	109861618	C	Y	Y	Y	Heterzygote	-	-	intergenic	-	-
chr1	109862517	A	W	W	W	Heterzygote	-	-	intergenic	-	-
chr1	110270525	T	C	C	C	TS	-	-	intron	-	ENSSSCG00000004545|ENSSSCT00000005020
chr1	110270536	C	T	T	T	TS	-	-	intron	-	ENSSSCG00000004545|ENSSSCT00000005020
chr1	110270639	G	T	T	T	TV	-	-	intron	-	ENSSSCG00000004545|ENSSSCT00000005020
chr1	110270800	C	T	T	T	TS	-	-	intron	-	ENSSSCG00000004545|ENSSSCT00000005020
chr1	110270887	T	C	C	C	TS	-	-	intron	-	ENSSSCG00000004545|ENSSSCT00000005020
chr1	110271403	T	G	G	G	TV	-	-	intron	-	ENSSSCG00000004545|ENSSSCT00000005020
chr1	110271448	T	C	C	C	TS	-	-	intron	-	ENSSSCG00000004545|ENSSSCT00000005020
chr1	110271495	T	C	C	C	TS	-	-	intron	-	ENSSSCG00000004545|ENSSSCT00000005020
chr1	111159023	A	M	M	M	Heterzygote	-	-	intron	-	ENSSSCG00000004556|ENSSSCT00000005033
chr1	111728975	A	G	G	G	TS	AAC->AGC	Asn->Ser	CDS	7223	ENSSSCG00000004561|ENSSSCT00000005038
chr1	111779243	T	C	C	C	TS	CTT->CTC	Leu=>Leu	CDS	12963	ENSSSCG00000004561|ENSSSCT00000005038
chr1	111788928	T	C	C	C	TS	CGT->CGC	Arg=>Arg	CDS	14301	ENSSSCG00000004561|ENSSSCT00000005038
chr1	111936022	T	G	G	G	TV	-	-	intergenic	-	-
chr1	111936029	A	G	G	G	TS	-	-	intergenic	-	-
chr1	112636647	C	Y	Y	Y	Heterzygote	GCG->GCY	-	CDS	6462	ENSSSCG00000004571|ENSSSCT00000005050
chr1	112707428	A	G	G	G	TS	GCT->GCC	Ala=>Ala	CDS	3582	ENSSSCG00000004571|ENSSSCT00000005050
chr1	112750385	T	C	C	C	TS	CAA->CAG	Gln=>Gln	CDS	1311	ENSSSCG00000004571|ENSSSCT00000005050
chr1	113401606	G	T	T	T	TV	GGG->GGT	Gly=>Gly	CDS	10005	ENSSSCG00000004574|ENSSSCT00000005053
chr1	113788154	T	C	C	C	TS	-	-	intergenic	-	-
chr1	113788169	T	C	C	C	TS	-	-	intergenic	-	-
chr1	113788302	T	C	C	C	TS	-	-	intergenic	-	-
chr1	113788306	A	G	G	G	TS	-	-	intergenic	-	-
chr1	115255203	G	A	A	A	TS	-	-	intron	-	ENSSSCG00000004578|ENSSSCT00000005057
chr1	115266117	G	C	C	C	TV	-	-	intron	-	ENSSSCG00000004579|ENSSSCT00000005058
chr1	115495958	G	A	A	A	TS	-	-	intergenic	-	-
chr1	116207006	G	R	R	R	Heterzygote	-	-	intergenic	-	-
chr1	116746921	T	C	C	C	TS	-	-	intergenic	-	-
chr1	117377733	A	M	M	M	Heterzygote	GGT->GGM	-	CDS	1344	ENSSSCG00000004595|ENSSSCT00000005076
chr1	117444540	T	C	C	C	TS	-	-	intron	-	ENSSSCG00000004596|ENSSSCT00000005077
chr1	117444562	A	C	C	C	TV	-	-	intron	-	ENSSSCG00000004596|ENSSSCT00000005077
chr1	117444576	T	C	C	C	TS	-	-	intron	-	ENSSSCG00000004596|ENSSSCT00000005077
chr1	118080885	C	G	G	G	TV	-	-	intergenic	-	-
chr1	118099773	T	C	C	C	TS	-	-	intergenic	-	-
chr1	121067363	A	G	G	G	TS	-	-	intron	-	ENSSSCG00000004608|ENSSSCT00000005089
chr1	121067377	T	C	C	C	TS	-	-	intron	-	ENSSSCG00000004608|ENSSSCT00000005089
chr1	121253818	C	Y	Y	Y	Heterzygote	-	-	intergenic	-	-
chr1	121336139	A	G	G	G	TS	GCA->GCG	Ala=>Ala	CDS	492	ENSSSCG00000004612|ENSSSCT00000005093
chr1	121336166	A	G	G	G	TS	GCA->GCG	Ala=>Ala	CDS	519	ENSSSCG00000004612|ENSSSCT00000005093
chr1	121336378	A	G	G	G	TS	-	-	3'UTR	65	ENSSSCG00000004612|ENSSSCT00000005093
chr1	121337005	A	G	G	G	TS	-	-	3'UTR	692	ENSSSCG00000004612|ENSSSCT00000005093
chr1	121338235	A	R	R	R	Heterzygote	-	-	intergenic	-	-
chr1	121338238	A	R	R	R	Heterzygote	-	-	intergenic	-	-
chr1	121361135	C	T	T	T	TS	-	-	TTS Down	426	-
chr1	121361329	C	T	T	T	TS	-	-	intergenic	-	-
chr1	123881411	G	A	A	A	TS	GTG->ATG	Val->Met	CDS	805	ENSSSCG00000004617|ENSSSCT00000005098
chr1	123946398	A	G	G	G	TS	-	-	intron	-	ENSSSCG00000004618|ENSSSCT00000005100
chr1	123946435	G	A	A	A	TS	-	-	intron	-	ENSSSCG00000004618|ENSSSCT00000005100
chr1	124451860	G	R	R	R	Heterzygote	-	-	intergenic	-	-
chr1	124452093	A	M	M	M	Heterzygote	-	-	intergenic	-	-
chr1	125090195	A	G	G	G	TS	-	-	intron	-	ENSSSCG00000004630|ENSSSCT00000005113
chr1	125097651	T	A	A	A	TV	-	-	intron	-	ENSSSCG00000004630|ENSSSCT00000005113
chr1	125098606	G	T	T	T	TV	-	-	intron	-	ENSSSCG00000004630|ENSSSCT00000005113
chr1	125141946	C	G	G	G	TV	-	-	intergenic	-	-
chr1	125141959	A	G	G	G	TS	-	-	intergenic	-	-
chr1	125141982	T	C	C	C	TS	-	-	intergenic	-	-
chr1	125141985	T	G	G	G	TV	-	-	intergenic	-	-
chr1	125141999	A	G	G	G	TS	-	-	intergenic	-	-
chr1	125142023	T	C	C	C	TS	-	-	intergenic	-	-
chr1	125142753	C	A	A	A	TV	-	-	intergenic	-	-
chr1	125142783	T	C	C	C	TS	-	-	intergenic	-	-
chr1	125142808	A	G	G	G	TS	-	-	intergenic	-	-
chr1	125142815	C	T	T	T	TS	-	-	intergenic	-	-
chr1	125142982	A	C	C	C	TV	-	-	intergenic	-	-
chr1	125143012	A	C	C	C	TV	-	-	intergenic	-	-
chr1	125143015	G	A	A	A	TS	-	-	intergenic	-	-
chr1	125143027	C	T	T	T	TS	-	-	intergenic	-	-
chr1	125143050	C	T	T	T	TS	-	-	intergenic	-	-
chr1	125143057	C	G	G	G	TV	-	-	intergenic	-	-
chr1	125143116	A	G	G	G	TS	-	-	intergenic	-	-
chr1	125143122	G	A	A	A	TS	-	-	intergenic	-	-
chr1	125143134	T	C	C	C	TS	-	-	intergenic	-	-
chr1	125143151	T	C	C	C	TS	-	-	intergenic	-	-
chr1	125143160	C	G	G	G	TV	-	-	intergenic	-	-
chr1	125143191	T	C	C	C	TS	-	-	intergenic	-	-
chr1	126144104	G	A	A	A	TS	-	-	intron	-	ENSSSCG00000004636|ENSSSCT00000005121
chr1	126144127	A	G	G	G	TS	-	-	intron	-	ENSSSCG00000004636|ENSSSCT00000005121
chr1	126144133	A	G	G	G	TS	-	-	intron	-	ENSSSCG00000004636|ENSSSCT00000005121
chr1	126144135	A	G	G	G	TS	-	-	intron	-	ENSSSCG00000004636|ENSSSCT00000005121
chr1	126144153	T	C	C	C	TS	-	-	intron	-	ENSSSCG00000004636|ENSSSCT00000005121
chr1	126144206	T	C	C	C	TS	-	-	intron	-	ENSSSCG00000004636|ENSSSCT00000005121
chr1	126144212	C	G	G	G	TV	-	-	intron	-	ENSSSCG00000004636|ENSSSCT00000005121
chr1	126144240	T	C	C	C	TS	-	-	intron	-	ENSSSCG00000004636|ENSSSCT00000005121
chr1	126144244	A	G	G	G	TS	-	-	intron	-	ENSSSCG00000004636|ENSSSCT00000005121
chr1	126144263	A	G	G	G	TS	-	-	intron	-	ENSSSCG00000004636|ENSSSCT00000005121
chr1	126144277	T	G	G	G	TV	-	-	intron	-	ENSSSCG00000004636|ENSSSCT00000005121
chr1	126144312	G	T	T	T	TV	-	-	intron	-	ENSSSCG00000004636|ENSSSCT00000005121
chr1	126144370	A	G	G	G	TS	-	-	intron	-	ENSSSCG00000004636|ENSSSCT00000005121
chr1	126144406	A	G	G	G	TS	-	-	intron	-	ENSSSCG00000004636|ENSSSCT00000005121
chr1	126144421	C	G	G	G	TV	-	-	intron	-	ENSSSCG00000004636|ENSSSCT00000005121
chr1	126144431	T	C	C	C	TS	-	-	intron	-	ENSSSCG00000004636|ENSSSCT00000005121
chr1	126144464	A	G	G	G	TS	-	-	intron	-	ENSSSCG00000004636|ENSSSCT00000005121
chr1	126144466	T	Y	Y	Y	Heterzygote	-	-	intron	-	ENSSSCG00000004636|ENSSSCT00000005121
chr1	126144468	T	Y	Y	Y	Heterzygote	-	-	intron	-	ENSSSCG00000004636|ENSSSCT00000005121
chr1	126144480	A	G	G	G	TS	-	-	intron	-	ENSSSCG00000004636|ENSSSCT00000005121
chr1	126144493	A	G	G	G	TS	-	-	intron	-	ENSSSCG00000004636|ENSSSCT00000005121
chr1	126144520	T	C	C	C	TS	-	-	intron	-	ENSSSCG00000004636|ENSSSCT00000005121
chr1	126144535	A	G	G	G	TS	-	-	intron	-	ENSSSCG00000004636|ENSSSCT00000005121
chr1	126144541	T	C	C	C	TS	-	-	intron	-	ENSSSCG00000004636|ENSSSCT00000005121
chr1	126144628	C	T	T	T	TS	-	-	intron	-	ENSSSCG00000004636|ENSSSCT00000005121
chr1	127724924	C	A	A	A	TV	-	-	3'UTR	109	ENSSSCG00000004651|ENSSSCT00000005136
chr1	127725025	T	Y	Y	Y	Heterzygote	-	-	3'UTR	8	ENSSSCG00000004651|ENSSSCT00000005136
chr1	127725030	C	T	T	T	TS	-	-	3'UTR	3	ENSSSCG00000004651|ENSSSCT00000005136
chr1	127725164	G	T	T	T	TV	CAG->AAG	Gln->Lys	CDS	1246	ENSSSCG00000004651|ENSSSCT00000005136
chr1	127777576	G	R	R	R	Heterzygote	CTT->RTT	-	CDS	868	ENSSSCG00000004651|ENSSSCT00000005136
chr1	127977189	G	C	C	C	TV	-	-	intergenic	-	-
chr1	127977214	C	A	A	A	TV	-	-	intergenic	-	-
chr1	127977228	A	C	C	C	TV	-	-	intergenic	-	-
chr1	127977266	T	G	G	G	TV	-	-	intergenic	-	-
chr1	127977284	A	G	G	G	TS	-	-	intergenic	-	-
chr1	128017999	C	T	T	T	TS	-	-	intron	-	ENSSSCG00000004653|ENSSSCT00000005138
chr1	128032992	T	K	K	K	Heterzygote	-	-	intergenic	-	-
chr1	128158118	C	Y	Y	Y	Heterzygote	-	-	intron	-	ENSSSCG00000004656|ENSSSCT00000005141
chr1	128941588	G	R	R	R	Heterzygote	-	-	intron	-	ENSSSCG00000004662|ENSSSCT00000005148
chr1	130848021	C	T	T	T	TS	-	-	intergenic	-	-
chr1	130848024	A	C	C	C	TV	-	-	intergenic	-	-
chr1	130848055	G	C	C	C	TV	-	-	intergenic	-	-
chr1	130848070	C	T	T	T	TS	-	-	intergenic	-	-
chr1	130848081	G	A	A	A	TS	-	-	intergenic	-	-
chr1	130848103	G	A	A	A	TS	-	-	intergenic	-	-
chr1	130848146	G	A	A	A	TS	-	-	intergenic	-	-
chr1	130848406	T	C	C	C	TS	-	-	intergenic	-	-
chr1	130848438	T	C	C	C	TS	-	-	intergenic	-	-
chr1	131771532	A	R	R	R	Heterzygote	-	-	intergenic	-	-
chr1	131771672	A	G	G	G	TS	-	-	intergenic	-	-
chr1	131772007	A	R	R	R	Heterzygote	-	-	intergenic	-	-
chr1	131772012	A	R	R	R	Heterzygote	-	-	intergenic	-	-
chr1	132622261	T	Y	Y	Y	Heterzygote	-	-	intergenic	-	-
chr1	132622314	T	Y	Y	Y	Heterzygote	-	-	intergenic	-	-
chr1	133498740	C	G	G	G	TV	-	-	intergenic	-	-
chr1	133498759	A	G	G	G	TS	-	-	intergenic	-	-
chr1	133831652	C	T	T	T	TS	-	-	3'UTR	427	ENSSSCG00000004696|ENSSSCT00000005186
chr1	133834927	C	T	T	T	TS	AGG->AGA	Arg=>Arg	CDS	348	ENSSSCG00000004697|ENSSSCT00000005187
chr1	133834952	T	K	K	K	Heterzygote	-	-	intron	-	ENSSSCG00000004697|ENSSSCT00000005187
chr1	133834953	A	W	W	W	Heterzygote	-	-	intron	-	ENSSSCG00000004697|ENSSSCT00000005187
chr1	133835251	C	S	S	S	Heterzygote	-	-	intron	-	ENSSSCG00000004697|ENSSSCT00000005187
chr1	133835252	A	R	R	R	Heterzygote	-	-	intron	-	ENSSSCG00000004697|ENSSSCT00000005187
chr1	133835420	C	A	A	A	TV	AGC->ATC	Ser->Ile	CDS	158	ENSSSCG00000004697|ENSSSCT00000005187
chr1	133840427	A	C	C	C	TV	-	-	intron	-	ENSSSCG00000004697|ENSSSCT00000005187
chr1	133840749	T	C	C	C	TS	-	-	intron	-	ENSSSCG00000004697|ENSSSCT00000005187
chr1	133841721	G	S	S	S	Heterzygote	-	-	intron	-	ENSSSCG00000004697|ENSSSCT00000005187
chr1	133841722	G	K	K	K	Heterzygote	-	-	intron	-	ENSSSCG00000004697|ENSSSCT00000005187
chr1	133842339	A	C	C	C	TV	-	-	intron	-	ENSSSCG00000004697|ENSSSCT00000005187
chr1	133861472	A	W	W	W	Heterzygote	-	-	3'UTR	324	ENSSSCG00000004700|ENSSSCT00000005190
chr1	133862498	C	A	A	A	TV	-	-	intron	-	ENSSSCG00000004700|ENSSSCT00000005190
chr1	133867127	G	T	T	T	TV	CGA->AGA	Arg=>Arg	CDS	838	ENSSSCG00000004700|ENSSSCT00000005190
chr1	133867246	C	A	A	A	TV	-	-	intron	-	ENSSSCG00000004700|ENSSSCT00000005190
chr1	133869852	T	C	C	C	TS	-	-	intron	-	ENSSSCG00000004700|ENSSSCT00000005190
chr1	133879390	C	T	T	T	TS	-	-	intron	-	ENSSSCG00000004700|ENSSSCT00000005190
chr1	133890250	A	G	G	G	TS	-	-	TSS Up	-220	ENSSSCG00000004700|ENSSSCT00000005190
chr1	133933798	T	A	A	A	TV	-	-	5'UTR	-75	ENSSSCG00000004703|ENSSSCT00000005194
chr1	133949609	T	G	G	G	TV	GTT->GTG	Val=>Val	CDS	1437	ENSSSCG00000004704|ENSSSCT00000005195
chr1	133989028	A	M	M	M	Heterzygote	-	-	intergenic	-	-
chr1	133989432	T	C	C	C	TS	-	-	intergenic	-	-
chr1	133989887	G	A	A	A	TS	-	-	TTS Down	91	ENSSSCG00000004705|ENSSSCT00000005196
chr1	133990283	A	G	G	G	TS	-	-	3'UTR	19	ENSSSCG00000004705|ENSSSCT00000005196
chr1	133994712	A	G	G	G	TS	-	-	intron	-	ENSSSCG00000004705|ENSSSCT00000005196
chr1	134182010	T	Y	Y	Y	Heterzygote	-	-	intron	-	ENSSSCG00000004709|ENSSSCT00000005201
chr1	134377377	A	T	T	T	TV	-	-	intergenic	-	-
chr1	134377676	G	T	T	T	TV	-	-	intergenic	-	-
chr1	134408549	A	G	G	G	TS	-	-	3'UTR	273	ENSSSCG00000004715|ENSSSCT00000005207
chr1	134408716	C	A	A	A	TV	-	-	3'UTR	106	ENSSSCG00000004715|ENSSSCT00000005207
chr1	134600957	A	G	G	G	TS	-	-	intergenic	-	-
chr1	135149208	T	C	C	C	TS	-	-	intergenic	-	-
chr1	135357769	T	C	C	C	TS	TAT->TAC	Tyr=>Tyr	CDS	273	ENSSSCG00000004730|ENSSSCT00000005226
chr1	135383056	G	A	A	A	TS	GCG->GCA	Ala=>Ala	CDS	1236	ENSSSCG00000004730|ENSSSCT00000005226
chr1	135448202	A	G	G	G	TS	AAA->AGA	Lys->Arg	CDS	2543	ENSSSCG00000004731|ENSSSCT00000005227
chr1	135448949	T	C	C	C	TS	-	-	TTS Down	151	-
chr1	135449104	A	G	G	G	TS	-	-	TTS Down	306	-
chr1	135785808	C	T	T	T	TS	GCC->GCT	Ala=>Ala	CDS	831	ENSSSCG00000004735|ENSSSCT00000005231
chr1	135801288	C	Y	Y	Y	Heterzygote	-	-	intergenic	-	-
chr1	135801345	C	Y	Y	Y	Heterzygote	-	-	intergenic	-	-
chr1	135802464	A	G	G	G	TS	-	-	intergenic	-	-
chr1	135802660	A	G	G	G	TS	-	-	intergenic	-	-
chr1	135803351	T	G	G	G	TV	-	-	intergenic	-	-
chr1	135803652	A	G	G	G	TS	-	-	intergenic	-	-
chr1	135803990	T	C	C	C	TS	-	-	intergenic	-	-
chr1	135804004	C	Y	Y	Y	Heterzygote	-	-	intergenic	-	-
chr1	135804056	T	C	C	C	TS	-	-	intergenic	-	-
chr1	135804070	T	C	C	C	TS	-	-	intergenic	-	-
chr1	135804159	T	C	C	C	TS	-	-	intergenic	-	-
chr1	135804331	A	G	G	G	TS	-	-	intergenic	-	-
chr1	135804339	T	C	C	C	TS	-	-	intergenic	-	-
chr1	135804408	A	R	R	R	Heterzygote	-	-	intergenic	-	-
chr1	135804490	A	R	R	R	Heterzygote	-	-	intergenic	-	-
chr1	135804506	G	R	R	R	Heterzygote	-	-	intergenic	-	-
chr1	135804530	A	R	R	R	Heterzygote	-	-	intergenic	-	-
chr1	135804544	G	R	R	R	Heterzygote	-	-	intergenic	-	-
chr1	135804621	T	K	K	K	Heterzygote	-	-	intergenic	-	-
chr1	135804696	A	R	R	R	Heterzygote	-	-	intergenic	-	-
chr1	135804698	G	R	R	R	Heterzygote	-	-	intergenic	-	-
chr1	135804872	A	M	M	M	Heterzygote	-	-	intergenic	-	-
chr1	135804897	C	Y	Y	Y	Heterzygote	-	-	intergenic	-	-
chr1	136261652	G	C	C	C	TV	CTG->CTC	Leu=>Leu	CDS	2613	ENSSSCG00000004745|ENSSSCT00000005244
chr1	136263694	C	T	T	T	TS	GCC->GTC	Ala->Val	CDS	3665	ENSSSCG00000004745|ENSSSCT00000005244
chr1	136493520	T	Y	Y	Y	Heterzygote	-	-	TTS Down	89	ENSSSCG00000004751|ENSSSCT00000005250
chr1	136493965	G	T	T	T	TV	-	-	3'UTR	232	ENSSSCG00000004751|ENSSSCT00000005250
chr1	136560858	T	C	C	C	TS	-	-	intron	-	ENSSSCG00000004752|ENSSSCT00000005251
chr1	136907030	T	Y	Y	Y	Heterzygote	-	-	TTS Down	96	ENSSSCG00000004757|ENSSSCT00000005256
chr1	136907237	G	R	R	R	Heterzygote	GAC->GAR	-	CDS	2811	ENSSSCG00000004757|ENSSSCT00000005256
chr1	136915655	G	R	R	R	Heterzygote	-	-	5'UTR	-62	ENSSSCG00000004757|ENSSSCT00000005256
chr1	136950923	A	G	G	G	TS	-	-	3'UTR	237	ENSSSCG00000004759|ENSSSCT00000005258
chr1	136969873	C	G	G	G	TV	CGG->CCG	Arg->Pro	CDS	98	ENSSSCG00000004759|ENSSSCT00000005258
chr1	136993168	C	T	T	T	TS	-	-	intron	-	ENSSSCG00000004760|ENSSSCT00000005259
chr1	136993169	A	G	G	G	TS	-	-	intron	-	ENSSSCG00000004760|ENSSSCT00000005259
chr1	137291279	A	G	G	G	TS	-	-	intergenic	-	-
chr1	137291299	C	G	G	G	TV	-	-	intergenic	-	-
chr1	137291321	T	C	C	C	TS	-	-	intergenic	-	-
chr1	137291324	A	C	C	C	TV	-	-	intergenic	-	-
chr1	137291333	T	C	C	C	TS	-	-	intergenic	-	-
chr1	137312704	A	G	G	G	TS	AAT->AAC	Asn=>Asn	CDS	828	ENSSSCG00000004771|ENSSSCT00000005270
chr1	137318017	T	A	A	A	TV	-	-	intergenic	-	-
chr1	137323948	C	T	T	T	TS	GTG->GTA	Val=>Val	CDS	1263	ENSSSCG00000004772|ENSSSCT00000005271
chr1	137360606	C	A	A	A	TV	-	-	intron	-	ENSSSCG00000004773|ENSSSCT00000005272
chr1	137360609	A	G	G	G	TS	-	-	intron	-	ENSSSCG00000004773|ENSSSCT00000005272
chr1	137360740	T	Y	Y	Y	Heterzygote	-	-	intron	-	ENSSSCG00000004773|ENSSSCT00000005272
chr1	137360741	T	Y	Y	Y	Heterzygote	-	-	intron	-	ENSSSCG00000004773|ENSSSCT00000005272
chr1	137361112	A	G	G	G	TS	-	-	intron	-	ENSSSCG00000004773|ENSSSCT00000005272
chr1	137361200	A	G	G	G	TS	-	-	intron	-	ENSSSCG00000004773|ENSSSCT00000005272
chr1	137361248	T	C	C	C	TS	-	-	intron	-	ENSSSCG00000004773|ENSSSCT00000005272
chr1	137370421	C	S	S	S	Heterzygote	-	-	intron	-	ENSSSCG00000004773|ENSSSCT00000005272
chr1	137712317	A	T	T	T	TV	-	-	intron	-	ENSSSCG00000004782|ENSSSCT00000005281
chr1	137712510	A	G	G	G	TS	-	-	intron	-	ENSSSCG00000004782|ENSSSCT00000005281
chr1	137753105	C	T	T	T	TS	-	-	intron	-	ENSSSCG00000004784|ENSSSCT00000005283
chr1	137812691	C	A	A	A	TV	-	-	intergenic	-	-
chr1	137812881	T	C	C	C	TS	-	-	intergenic	-	-
chr1	137812904	C	T	T	T	TS	-	-	intergenic	-	-
chr1	139523000	C	T	T	T	TS	CTG->CTA	Leu=>Leu	CDS	822	ENSSSCG00000004792|ENSSSCT00000005291
chr1	142752322	T	C	C	C	TS	-	-	intergenic	-	-
chr1	142752326	A	G	G	G	TS	-	-	intergenic	-	-
chr1	142752368	T	G	G	G	TV	-	-	intergenic	-	-
chr1	142752388	A	G	G	G	TS	-	-	intergenic	-	-
chr1	144186944	G	C	C	C	TV	CCG->CCC	Pro=>Pro	CDS	216	ENSSSCG00000004807|ENSSSCT00000005306
chr1	144186946	C	A	A	A	TV	GCA->GAA	Ala->Glu	CDS	218	ENSSSCG00000004807|ENSSSCT00000005306
chr1	144191420	G	R	R	R	Heterzygote	-	-	intron	-	ENSSSCG00000004807|ENSSSCT00000005306
chr1	144202699	A	G	G	G	TS	-	-	intron	-	ENSSSCG00000004807|ENSSSCT00000005306
chr1	145044896	A	W	W	W	Heterzygote	-	-	intergenic	-	-
chr1	145047499	A	G	G	G	TS	-	-	intergenic	-	-
chr1	145049930	C	Y	Y	Y	Heterzygote	-	-	TTS Down	415	ENSSSCG00000004812|ENSSSCT00000005311
chr1	145050821	A	G	G	G	TS	GAA->GAG	Glu=>Glu	CDS	3804	ENSSSCG00000004812|ENSSSCT00000005311
chr1	145083472	G	R	R	R	Heterzygote	AAC->AAR	-	CDS	2241	ENSSSCG00000004812|ENSSSCT00000005311
chr1	145093470	C	M	M	M	Heterzygote	CTG->CTM	-	CDS	1479	ENSSSCG00000004812|ENSSSCT00000005311
chr1	145112813	G	S	S	S	Heterzygote	GGC->GGS	-	CDS	903	ENSSSCG00000004812|ENSSSCT00000005311
chr1	149818924	A	G	G	G	TS	-	-	intergenic	-	-
chr1	151541069	T	C	C	C	TS	GAT->GAC	Asp=>Asp	CDS	954	ENSSSCG00000004844|ENSSSCT00000005346
chr1	151555821	T	G	G	G	TV	-	-	intergenic	-	-
chr1	151556254	G	A	A	A	TS	-	-	intergenic	-	-
chr1	151581664	C	T	T	T	TS	GCG->GCA	Ala=>Ala	CDS	1830	ENSSSCG00000004845|ENSSSCT00000005347
chr1	151599522	G	S	S	S	Heterzygote	GAC->GAS	-	CDS	831	ENSSSCG00000004845|ENSSSCT00000005347
chr1	152749660	T	C	C	C	TS	-	-	intergenic	-	-
chr1	153441526	T	A	A	A	TV	-	-	intron	-	ENSSSCG00000004855|ENSSSCT00000005360
chr1	153441562	T	A	A	A	TV	-	-	intron	-	ENSSSCG00000004855|ENSSSCT00000005360
chr1	154984676	A	G	G	G	TS	-	-	intergenic	-	-
chr1	154984696	G	C	C	C	TV	-	-	intergenic	-	-
chr1	154984731	G	A	A	A	TS	-	-	intergenic	-	-
chr1	154984780	C	G	G	G	TV	-	-	intergenic	-	-
chr1	154984782	G	A	A	A	TS	-	-	intergenic	-	-
chr1	154985111	T	G	G	G	TV	-	-	intergenic	-	-
chr1	154985121	A	G	G	G	TS	-	-	intergenic	-	-
chr1	154985148	A	G	G	G	TS	-	-	intergenic	-	-
chr1	154985192	A	G	G	G	TS	-	-	intergenic	-	-
chr1	154985193	G	K	K	K	Heterzygote	-	-	intergenic	-	-
chr1	154985290	C	G	G	G	TV	-	-	intergenic	-	-
chr1	154985594	T	C	C	C	TS	-	-	intergenic	-	-
chr1	154986238	T	C	C	C	TS	-	-	intergenic	-	-
chr1	154986705	T	C	C	C	TS	-	-	intergenic	-	-
chr1	154988432	T	C	C	C	TS	-	-	intergenic	-	-
chr1	154988510	A	C	C	C	TV	-	-	intergenic	-	-
chr1	154988562	C	Y	Y	Y	Heterzygote	-	-	intergenic	-	-
chr1	154988598	C	T	T	T	TS	-	-	intergenic	-	-
chr1	154988735	T	C	C	C	TS	-	-	intergenic	-	-
chr1	154988812	T	Y	Y	Y	Heterzygote	-	-	intergenic	-	-
chr1	154988938	G	K	K	K	Heterzygote	-	-	intergenic	-	-
chr1	155345367	T	C	C	C	TS	-	-	intergenic	-	-
chr1	155345381	G	A	A	A	TS	-	-	intergenic	-	-
chr1	155345401	T	C	C	C	TS	-	-	intergenic	-	-
chr1	155345423	C	A	A	A	TV	-	-	intergenic	-	-
chr1	155478871	T	G	G	G	TV	TGG->GGG	Trp->Gly	CDS	2131	ENSSSCG00000004859|ENSSSCT00000005365
chr1	155496439	A	G	G	G	TS	-	-	intergenic	-	-
chr1	155496562	C	A	A	A	TV	-	-	intergenic	-	-
chr1	155497855	G	A	A	A	TS	-	-	intergenic	-	-
chr1	155498115	A	G	G	G	TS	-	-	intergenic	-	-
chr1	155498156	G	T	T	T	TV	-	-	intergenic	-	-
chr1	156322661	T	G	G	G	TV	-	-	intergenic	-	-
chr1	156322662	G	A	A	A	TS	-	-	intergenic	-	-
chr1	157043397	A	T	T	T	TV	-	-	intron	-	ENSSSCG00000004870|ENSSSCT00000005376
chr1	157208066	T	A	A	A	TV	-	-	intron	-	ENSSSCG00000004873|ENSSSCT00000005379
chr1	157210209	T	W	W	W	Heterzygote	-	-	intron	-	ENSSSCG00000004873|ENSSSCT00000005379
chr1	157210212	G	S	S	S	Heterzygote	-	-	intron	-	ENSSSCG00000004873|ENSSSCT00000005379
chr1	161850125	G	A	A	A	TS	-	-	intergenic	-	-
chr1	162274896	A	G	G	G	TS	-	-	intergenic	-	-
chr1	162274897	A	G	G	G	TS	-	-	intergenic	-	-
chr1	162274924	A	C	C	C	TV	-	-	intergenic	-	-
chr1	162275166	T	G	G	G	TV	-	-	intergenic	-	-
chr1	162275225	T	C	C	C	TS	-	-	intergenic	-	-
chr1	162275227	T	C	C	C	TS	-	-	intergenic	-	-
chr1	162275233	A	G	G	G	TS	-	-	intergenic	-	-
chr1	162275256	G	A	A	A	TS	-	-	intergenic	-	-
chr1	165182498	A	R	R	R	Heterzygote	-	-	intergenic	-	-
chr1	165487001	T	K	K	K	Heterzygote	-	-	intergenic	-	-
chr1	166067881	T	G	G	G	TV	-	-	intergenic	-	-
chr1	166068237	C	G	G	G	TV	-	-	TTS Down	465	ENSSSCG00000004899|ENSSSCT00000005405
chr1	166293074	A	G	G	G	TS	-	-	TTS Down	293	ENSSSCG00000004901|ENSSSCT00000005407
chr1	166338908	C	Y	Y	Y	Heterzygote	TTG->TTY	-	CDS	627	ENSSSCG00000004901|ENSSSCT00000005407
chr1	168497992	T	K	K	K	Heterzygote	ACT->ACK	-	CDS	33	ENSSSCG00000004908|ENSSSCT00000005415
chr1	168521428	A	G	G	G	TS	-	-	intergenic	-	-
chr1	168521652	T	C	C	C	TS	-	-	intergenic	-	-
chr1	168703858	G	A	A	A	TS	-	-	intron	-	ENSSSCG00000004912|ENSSSCT00000005420
chr1	168706017	T	C	C	C	TS	TTG->CTG	Leu=>Leu	CDS	409	ENSSSCG00000004912|ENSSSCT00000005420
chr1	168780417	T	G	G	G	TV	CGA->CGC	Arg=>Arg	CDS	465	ENSSSCG00000004915|ENSSSCT00000005423
chr1	168782551	T	C	C	C	TS	AAA->AAG	Lys=>Lys	CDS	246	ENSSSCG00000004915|ENSSSCT00000005423
chr1	169320005	A	R	R	R	Heterzygote	-	-	intergenic	-	-
chr1	170393531	A	R	R	R	Heterzygote	-	-	intron	-	ENSSSCG00000004931|ENSSSCT00000005441
chr1	170629411	A	G	G	G	TS	AAG->GAG	Lys->Glu	CDS	70	ENSSSCG00000004935|ENSSSCT00000005446
chr1	170868500	T	Y	Y	Y	Heterzygote	AGT->YGT	-	CDS	2917	ENSSSCG00000004938|ENSSSCT00000005449
chr1	170959222	C	T	T	T	TS	-	-	intergenic	-	-
chr1	170959333	C	A	A	A	TV	-	-	intergenic	-	-
chr1	170959335	G	T	T	T	TV	-	-	intergenic	-	-
chr1	171644174	T	Y	Y	Y	Heterzygote	-	-	3'UTR	76	ENSSSCG00000004945|ENSSSCT00000005457
chr1	171644498	G	T	T	T	TV	-	-	intron	-	ENSSSCG00000004945|ENSSSCT00000005457
chr1	171644839	T	Y	Y	Y	Heterzygote	AAA->YAA	-	CDS	919	ENSSSCG00000004945|ENSSSCT00000005457
chr1	171644840	C	M	M	M	Heterzygote	-	-	intron	-	ENSSSCG00000004945|ENSSSCT00000005457
chr1	171644842	G	R	R	R	Heterzygote	ATC->ATR	-	CDS	918	ENSSSCG00000004945|ENSSSCT00000005457
chr1	171644843	A	R	R	R	Heterzygote	ATC->ARC	-	CDS	917	ENSSSCG00000004945|ENSSSCT00000005457
chr1	171645156	C	G	G	G	TV	-	-	intron	-	ENSSSCG00000004945|ENSSSCT00000005457
chr1	171646619	C	M	M	M	Heterzygote	-	-	intron	-	ENSSSCG00000004945|ENSSSCT00000005457
chr1	171646621	A	W	W	W	Heterzygote	-	-	intron	-	ENSSSCG00000004945|ENSSSCT00000005457
chr1	171647304	A	C	C	C	TV	-	-	intron	-	ENSSSCG00000004945|ENSSSCT00000005457
chr1	171647305	A	T	T	T	TV	-	-	intron	-	ENSSSCG00000004945|ENSSSCT00000005457
chr1	171968533	T	K	K	K	Heterzygote	-	-	intergenic	-	-
chr1	171968674	A	G	G	G	TS	-	-	intergenic	-	-
chr1	171968684	T	C	C	C	TS	-	-	intergenic	-	-
chr1	171968761	A	G	G	G	TS	-	-	intergenic	-	-
chr1	172329564	G	R	R	R	Heterzygote	-	-	TTS Down	191	-
chr1	172599806	C	G	G	G	TV	CCA->CGA	Pro->Arg	CDS	14	ENSSSCG00000004954|ENSSSCT00000005466
chr1	172599809	A	G	G	G	TS	AAG->AGG	Lys->Arg	CDS	17	ENSSSCG00000004954|ENSSSCT00000005466
chr1	173253816	G	R	R	R	Heterzygote	-	-	TTS Down	420	ENSSSCG00000004957|ENSSSCT00000005469
chr1	173254104	G	S	S	S	Heterzygote	-	-	TTS Down	132	ENSSSCG00000004957|ENSSSCT00000005469
chr1	173254177	C	Y	Y	Y	Heterzygote	-	-	TTS Down	59	ENSSSCG00000004957|ENSSSCT00000005469
chr1	173254608	G	A	A	A	TS	AAC->AAT	Asn=>Asn	CDS	603	ENSSSCG00000004957|ENSSSCT00000005469
chr1	173395000	T	W	W	W	Heterzygote	-	-	intergenic	-	-
chr1	173446598	C	T	T	T	TS	-	-	intergenic	-	-
chr1	173447302	G	A	A	A	TS	-	-	intergenic	-	-
chr1	173449951	A	G	G	G	TS	GTT->GTC	Val=>Val	CDS	1473	ENSSSCG00000004960|ENSSSCT00000005472
chr1	173450287	A	G	G	G	TS	AAT->AAC	Asn=>Asn	CDS	1137	ENSSSCG00000004960|ENSSSCT00000005472
chr1	173451119	A	C	C	C	TV	GTT->GTG	Val=>Val	CDS	309	ENSSSCG00000004960|ENSSSCT00000005472
chr1	175036231	T	K	K	K	Heterzygote	GGA->GGK	-	CDS	201	ENSSSCG00000004970|ENSSSCT00000005482
chr1	175563504	G	T	T	T	TV	-	-	intergenic	-	-
chr1	175563527	T	C	C	C	TS	-	-	intergenic	-	-
chr1	175563545	A	G	G	G	TS	-	-	intergenic	-	-
chr1	175563554	A	G	G	G	TS	-	-	intergenic	-	-
chr1	175563568	T	G	G	G	TV	-	-	intergenic	-	-
chr1	176277349	G	R	R	R	Heterzygote	CCC->CCR	-	CDS	546	ENSSSCG00000004974|ENSSSCT00000005486
chr1	183788212	C	Y	Y	Y	Heterzygote	-	-	intron	-	ENSSSCG00000004998|ENSSSCT00000005513
chr1	185268988	T	A	A	A	TV	CGA->CGT	Arg=>Arg	CDS	348	ENSSSCG00000005001|ENSSSCT00000005516
chr1	185268994	A	G	G	G	TS	GGT->GGC	Gly=>Gly	CDS	342	ENSSSCG00000005001|ENSSSCT00000005516
chr1	185269015	C	T	T	T	TS	GGG->GGA	Gly=>Gly	CDS	321	ENSSSCG00000005001|ENSSSCT00000005516
chr1	185269018	A	G	G	G	TS	GCT->GCC	Ala=>Ala	CDS	318	ENSSSCG00000005001|ENSSSCT00000005516
chr1	185269029	A	G	G	G	TS	TTG->CTG	Leu=>Leu	CDS	307	ENSSSCG00000005001|ENSSSCT00000005516
chr1	185269036	G	A	A	A	TS	AAC->AAT	Asn=>Asn	CDS	300	ENSSSCG00000005001|ENSSSCT00000005516
chr1	187952884	A	R	R	R	Heterzygote	-	-	intron	-	ENSSSCG00000005009|ENSSSCT00000005525
chr1	188037787	T	K	K	K	Heterzygote	-	-	intron	-	ENSSSCG00000005009|ENSSSCT00000005525
chr1	188037879	T	Y	Y	Y	Heterzygote	-	-	intron	-	ENSSSCG00000005009|ENSSSCT00000005525
chr1	188037881	A	M	M	M	Heterzygote	-	-	intron	-	ENSSSCG00000005009|ENSSSCT00000005525
chr1	188130085	C	Y	Y	Y	Heterzygote	-	-	TTS Down	48	-
chr1	188921492	G	K	K	K	Heterzygote	-	-	3'UTR	358	ENSSSCG00000005024|ENSSSCT00000005540
chr1	188921592	C	T	T	T	TS	-	-	3'UTR	258	ENSSSCG00000005024|ENSSSCT00000005540
chr1	188979896	A	G	G	G	TS	TAT->TAC	Tyr=>Tyr	CDS	228	ENSSSCG00000005024|ENSSSCT00000005540
chr1	188980007	T	Y	Y	Y	Heterzygote	ACA->ACY	-	CDS	117	ENSSSCG00000005024|ENSSSCT00000005540
chr1	189000583	C	A	A	A	TV	-	-	intergenic	-	-
chr1	189216176	C	Y	Y	Y	Heterzygote	CCG->CYG	-	CDS	350	ENSSSCG00000005026|ENSSSCT00000005542
chr1	189911425	A	G	G	G	TS	-	-	TTS Down	176	-
chr1	190630342	A	G	G	G	TS	-	-	intron	-	ENSSSCG00000005034|ENSSSCT00000005550
chr1	190657269	T	C	C	C	TS	-	-	intron	-	ENSSSCG00000005034|ENSSSCT00000005550
chr1	190661902	G	A	A	A	TS	-	-	intron	-	ENSSSCG00000005034|ENSSSCT00000005550
chr1	190661935	G	A	A	A	TS	-	-	intron	-	ENSSSCG00000005034|ENSSSCT00000005550
chr1	190661967	G	A	A	A	TS	-	-	intron	-	ENSSSCG00000005034|ENSSSCT00000005550
chr1	190661982	A	G	G	G	TS	-	-	intron	-	ENSSSCG00000005034|ENSSSCT00000005550
chr1	190662018	G	A	A	A	TS	-	-	intron	-	ENSSSCG00000005034|ENSSSCT00000005550
chr1	190662148	C	T	T	T	TS	-	-	intron	-	ENSSSCG00000005034|ENSSSCT00000005550
chr1	190662170	T	C	C	C	TS	-	-	intron	-	ENSSSCG00000005034|ENSSSCT00000005550
chr1	190662184	C	T	T	T	TS	-	-	intron	-	ENSSSCG00000005034|ENSSSCT00000005550
chr1	190662207	A	G	G	G	TS	-	-	intron	-	ENSSSCG00000005034|ENSSSCT00000005550
chr1	190662208	T	C	C	C	TS	-	-	intron	-	ENSSSCG00000005034|ENSSSCT00000005550
chr1	190662238	C	T	T	T	TS	-	-	intron	-	ENSSSCG00000005034|ENSSSCT00000005550
chr1	190662275	A	G	G	G	TS	-	-	intron	-	ENSSSCG00000005034|ENSSSCT00000005550
chr1	190662318	G	C	C	C	TV	-	-	intron	-	ENSSSCG00000005034|ENSSSCT00000005550
chr1	190662321	A	G	G	G	TS	-	-	intron	-	ENSSSCG00000005034|ENSSSCT00000005550
chr1	190662434	T	C	C	C	TS	-	-	intron	-	ENSSSCG00000005034|ENSSSCT00000005550
chr1	190662444	C	T	T	T	TS	-	-	intron	-	ENSSSCG00000005034|ENSSSCT00000005550
chr1	190662457	T	A	A	A	TV	-	-	intron	-	ENSSSCG00000005034|ENSSSCT00000005550
chr1	190662464	G	A	A	A	TS	-	-	intron	-	ENSSSCG00000005034|ENSSSCT00000005550
chr1	190662517	C	T	T	T	TS	-	-	intron	-	ENSSSCG00000005034|ENSSSCT00000005550
chr1	190662519	A	G	G	G	TS	-	-	intron	-	ENSSSCG00000005034|ENSSSCT00000005550
chr1	190662528	C	T	T	T	TS	-	-	intron	-	ENSSSCG00000005034|ENSSSCT00000005550
chr1	190662795	T	C	C	C	TS	-	-	intron	-	ENSSSCG00000005034|ENSSSCT00000005550
chr1	190662807	G	T	T	T	TV	-	-	intron	-	ENSSSCG00000005034|ENSSSCT00000005550
chr1	192418204	G	R	R	R	Heterzygote	-	-	intergenic	-	-
chr1	192440384	A	T	T	T	TV	-	-	intergenic	-	-
chr1	193016024	C	Y	Y	Y	Heterzygote	-	-	intergenic	-	-
chr1	193016068	A	G	G	G	TS	-	-	intergenic	-	-
chr1	193016078	G	A	A	A	TS	-	-	intergenic	-	-
chr1	193267986	A	C	C	C	TV	-	-	intergenic	-	-
chr1	193504577	G	R	R	R	Heterzygote	AAG->AAR	-	CDS	1017	ENSSSCG00000005060|ENSSSCT00000005577
chr1	195163062	G	C	C	C	TV	-	-	intron	-	ENSSSCG00000005066|ENSSSCT00000005583
chr1	197517540	A	T	T	T	TV	-	-	TTS Down	58	ENSSSCG00000005080|ENSSSCT00000005599
chr1	197858037	T	A	A	A	TV	TGT->AGT	Cys->Ser	CDS	2647	ENSSSCG00000005082|ENSSSCT00000005601
chr1	198244963	C	Y	Y	Y	Heterzygote	-	-	3'UTR	108	ENSSSCG00000005086|ENSSSCT00000005606
chr1	198245213	G	R	R	R	Heterzygote	-	-	TTS Down	156	-
chr1	198249481	A	G	G	G	TS	-	-	intergenic	-	-
chr1	198249592	G	S	S	S	Heterzygote	-	-	intergenic	-	-
chr1	199987924	T	C	C	C	TS	-	-	intergenic	-	-
chr1	200154038	G	A	A	A	TS	-	-	TTS Down	187	-
chr1	200157150	T	C	C	C	TS	-	-	intergenic	-	-
chr1	200158042	G	A	A	A	TS	-	-	intergenic	-	-
chr1	200266197	G	C	C	C	TV	-	-	intergenic	-	-
chr1	200266218	T	C	C	C	TS	-	-	intergenic	-	-
chr1	200266237	T	C	C	C	TS	-	-	intergenic	-	-
chr1	200315351	T	Y	Y	Y	Heterzygote	-	-	intergenic	-	-
chr1	202841722	C	S	S	S	Heterzygote	GCC->SCC	-	CDS	20485	ENSSSCG00000005110|ENSSSCT00000005633
chr1	202845004	G	K	K	K	Heterzygote	CAC->CAK	-	CDS	20007	ENSSSCG00000005110|ENSSSCT00000005633
chr1	203500642	A	G	G	G	TS	TCA->TCG	Ser=>Ser	CDS	90	ENSSSCG00000005113|ENSSSCT00000005636
chr1	205513570	C	Y	Y	Y	Heterzygote	TGC->TGY	-	CDS	813	ENSSSCG00000005127|ENSSSCT00000005652
chr1	210262385	G	A	A	A	TS	-	-	intergenic	-	-
chr1	210265440	G	A	A	A	TS	CAC->CAT	His=>His	CDS	315	ENSSSCG00000005150|ENSSSCT00000005678
chr1	210748276	T	Y	Y	Y	Heterzygote	-	-	intergenic	-	-
chr1	212294396	A	R	R	R	Heterzygote	-	-	3'UTR	19	ENSSSCG00000005169|ENSSSCT00000005698
chr1	212297153	T	Y	Y	Y	Heterzygote	-	-	intergenic	-	-
chr1	212547121	T	C	C	C	TS	-	-	intergenic	-	-
chr1	212547123	A	G	G	G	TS	-	-	intergenic	-	-
chr1	212547155	C	T	T	T	TS	-	-	intergenic	-	-
chr1	212610798	A	R	R	R	Heterzygote	-	-	TSS Up	-157	ENSSSCG00000005174|ENSSSCT00000005704
chr1	213976139	A	R	R	R	Heterzygote	-	-	intergenic	-	-
chr1	213976557	T	Y	Y	Y	Heterzygote	-	-	TTS Down	249	ENSSSCG00000005177|ENSSSCT00000005707
chr1	213976596	T	Y	Y	Y	Heterzygote	-	-	TTS Down	210	ENSSSCG00000005177|ENSSSCT00000005707
chr1	213977298	T	K	K	K	Heterzygote	GGA->GGK	-	CDS	1002	ENSSSCG00000005177|ENSSSCT00000005707
chr1	216712488	A	G	G	G	TS	-	-	intergenic	-	-
chr1	216712517	A	G	G	G	TS	-	-	intergenic	-	-
chr1	216712528	T	C	C	C	TS	-	-	intergenic	-	-
chr1	216712558	T	G	G	G	TV	-	-	intergenic	-	-
chr1	216712569	G	A	A	A	TS	-	-	intergenic	-	-
chr1	216895012	T	G	G	G	TV	-	-	intergenic	-	-
chr1	216897799	A	R	R	R	Heterzygote	-	-	intergenic	-	-
chr1	217251627	G	T	T	T	TV	-	-	intergenic	-	-
chr1	218714862	C	T	T	T	TS	ACC->ACT	Thr=>Thr	CDS	2046	ENSSSCG00000005191|ENSSSCT00000005723
chr1	226289179	A	G	G	G	TS	-	-	intergenic	-	-
chr1	226290981	G	A	A	A	TS	-	-	intergenic	-	-
chr1	226292094	C	T	T	T	TS	-	-	intergenic	-	-
chr1	226652323	C	T	T	T	TS	AGC->AGT	Ser=>Ser	CDS	195	ENSSSCG00000005212|ENSSSCT00000005745
chr1	226653037	T	C	C	C	TS	TTG->CTG	Leu=>Leu	CDS	304	ENSSSCG00000005212|ENSSSCT00000005745
chr1	230911963	A	G	G	G	TS	-	-	intergenic	-	-
chr1	230912004	T	C	C	C	TS	-	-	intergenic	-	-
chr1	230912040	T	C	C	C	TS	-	-	intergenic	-	-
chr1	230912044	T	G	G	G	TV	-	-	intergenic	-	-
chr1	230912102	A	G	G	G	TS	-	-	intergenic	-	-
chr1	230912174	A	G	G	G	TS	-	-	intergenic	-	-
chr1	230912187	T	C	C	C	TS	-	-	intergenic	-	-
chr1	230912190	G	T	T	T	TV	-	-	intergenic	-	-
chr1	230912349	A	G	G	G	TS	-	-	intergenic	-	-
chr1	230912394	T	C	C	C	TS	-	-	intergenic	-	-
chr1	230912404	C	A	A	A	TV	-	-	intergenic	-	-
chr1	230912417	A	T	T	T	TV	-	-	intergenic	-	-
chr1	230912471	T	C	C	C	TS	-	-	intergenic	-	-
chr1	230912507	G	T	T	T	TV	-	-	intergenic	-	-
chr1	230912510	T	C	C	C	TS	-	-	intergenic	-	-
chr1	230912569	A	G	G	G	TS	-	-	intergenic	-	-
chr1	230912571	T	C	C	C	TS	-	-	intergenic	-	-
chr1	230912596	G	T	T	T	TV	-	-	intergenic	-	-
chr1	230912610	T	G	G	G	TV	-	-	intergenic	-	-
chr1	231155838	T	C	C	C	TS	TCA->TCG	Ser=>Ser	CDS	1131	ENSSSCG00000005235|ENSSSCT00000005769
chr1	231302509	C	T	T	T	TS	-	-	intergenic	-	-
chr1	232642717	A	G	G	G	TS	-	-	intergenic	-	-
chr1	232642727	A	G	G	G	TS	-	-	intergenic	-	-
chr1	232642734	T	C	C	C	TS	-	-	intergenic	-	-
chr1	232642781	A	G	G	G	TS	-	-	intergenic	-	-
chr1	232642821	G	R	R	R	Heterzygote	-	-	intergenic	-	-
chr1	232642823	G	R	R	R	Heterzygote	-	-	intergenic	-	-
chr1	232642824	T	W	W	W	Heterzygote	-	-	intergenic	-	-
chr1	232642830	C	A	A	A	TV	-	-	intergenic	-	-
chr1	232642853	T	G	G	G	TV	-	-	intergenic	-	-
chr1	232642854	T	C	C	C	TS	-	-	intergenic	-	-
chr1	232642898	A	C	C	C	TV	-	-	intergenic	-	-
chr1	232642909	T	G	G	G	TV	-	-	intergenic	-	-
chr1	232642937	A	G	G	G	TS	-	-	intergenic	-	-
chr1	232642960	T	C	C	C	TS	-	-	intergenic	-	-
chr1	232643029	T	C	C	C	TS	-	-	intergenic	-	-
chr1	232643055	T	C	C	C	TS	-	-	intergenic	-	-
chr1	232643066	A	C	C	C	TV	-	-	intergenic	-	-
chr1	232643091	A	G	G	G	TS	-	-	intergenic	-	-
chr1	232738819	C	G	G	G	TV	ACG->AGG	Thr->Arg	CDS	521	ENSSSCG00000005246|ENSSSCT00000005780
chr1	233629335	A	T	T	T	TV	-	-	intergenic	-	-
chr1	236856966	A	T	T	T	TV	-	-	intergenic	-	-
chr1	236880964	A	C	C	C	TV	-	-	intergenic	-	-
chr1	236880965	G	T	T	T	TV	-	-	intergenic	-	-
chr1	236882390	C	T	T	T	TS	-	-	intergenic	-	-
chr1	236882391	A	G	G	G	TS	-	-	intergenic	-	-
chr1	236961879	G	R	R	R	Heterzygote	CTG->CTR	-	CDS	474	ENSSSCG00000005267|ENSSSCT00000005802
chr1	236963525	G	K	K	K	Heterzygote	GTG->KTG	-	CDS	646	ENSSSCG00000005267|ENSSSCT00000005802
chr1	238250793	A	W	W	W	Heterzygote	-	-	intergenic	-	-
chr1	238602790	A	G	G	G	TS	-	-	intron	-	ENSSSCG00000005272|ENSSSCT00000005807
chr1	238602821	T	C	C	C	TS	-	-	intron	-	ENSSSCG00000005272|ENSSSCT00000005807
chr1	238602835	C	T	T	T	TS	-	-	intron	-	ENSSSCG00000005272|ENSSSCT00000005807
chr1	238602840	A	G	G	G	TS	-	-	intron	-	ENSSSCG00000005272|ENSSSCT00000005807
chr1	238602956	A	G	G	G	TS	-	-	intron	-	ENSSSCG00000005272|ENSSSCT00000005807
chr1	238603020	A	G	G	G	TS	-	-	intron	-	ENSSSCG00000005272|ENSSSCT00000005807
chr1	238603053	G	A	A	A	TS	-	-	intron	-	ENSSSCG00000005272|ENSSSCT00000005807
chr1	238603062	C	A	A	A	TV	-	-	intron	-	ENSSSCG00000005272|ENSSSCT00000005807
chr1	238603074	T	C	C	C	TS	-	-	intron	-	ENSSSCG00000005272|ENSSSCT00000005807
chr1	238603430	C	T	T	T	TS	-	-	intron	-	ENSSSCG00000005272|ENSSSCT00000005807
chr1	238603432	T	C	C	C	TS	-	-	intron	-	ENSSSCG00000005272|ENSSSCT00000005807
chr1	239132578	T	A	A	A	TV	-	-	intergenic	-	-
chr1	239132591	A	C	C	C	TV	-	-	intergenic	-	-
chr1	239132599	A	G	G	G	TS	-	-	intergenic	-	-
chr1	239132606	A	G	G	G	TS	-	-	intergenic	-	-
chr1	239132628	A	G	G	G	TS	-	-	intergenic	-	-
chr1	239132643	C	T	T	T	TS	-	-	intergenic	-	-
chr1	239408136	T	C	C	C	TS	-	-	TSS Up	-9	-
chr1	239408167	T	C	C	C	TS	CTG->CCG	Leu->Pro	CDS	23	ENSSSCG00000005274|ENSSSCT00000005809
chr1	239408186	T	A	A	A	TV	AAT->AAA	Asn->Lys	CDS	42	ENSSSCG00000005274|ENSSSCT00000005809
chr1	239408209	A	G	G	G	TS	CAA->CGA	Gln->Arg	CDS	65	ENSSSCG00000005274|ENSSSCT00000005809
chr1	239408229	C	G	G	G	TV	CAG->GAG	Gln->Glu	CDS	85	ENSSSCG00000005274|ENSSSCT00000005809
chr1	239408262	A	G	G	G	TS	ACT->GCT	Thr->Ala	CDS	118	ENSSSCG00000005274|ENSSSCT00000005809
chr1	239408365	A	G	G	G	TS	CAC->CGC	His->Arg	CDS	221	ENSSSCG00000005274|ENSSSCT00000005809
chr1	239408524	T	C	C	C	TS	ACT->ACC	Thr=>Thr	CDS	378	ENSSSCG00000005274|ENSSSCT00000005809
chr1	239408526	T	C	C	C	TS	ATT->ACT	Ile->Thr	CDS	380	ENSSSCG00000005274|ENSSSCT00000005809
chr1	239408537	T	C	C	C	TS	TGC->CGC	Cys->Arg	CDS	391	ENSSSCG00000005274|ENSSSCT00000005809
chr1	239408546	T	C	C	C	TS	TCT->CCT	Ser->Pro	CDS	400	ENSSSCG00000005274|ENSSSCT00000005809
chr1	239408711	T	C	C	C	TS	TGC->CGC	Cys->Arg	CDS	553	ENSSSCG00000005274|ENSSSCT00000005809
chr1	239408740	T	C	C	C	TS	ACT->ACC	Thr=>Thr	CDS	582	ENSSSCG00000005274|ENSSSCT00000005809
chr1	239783702	G	A	A	A	TS	-	-	intergenic	-	-
chr1	239784260	A	G	G	G	TS	-	-	intergenic	-	-
chr1	239784268	T	C	C	C	TS	-	-	intergenic	-	-
chr1	239982322	A	R	R	R	Heterzygote	-	-	TSS Up	-70	-
chr1	240096564	A	M	M	M	Heterzygote	-	-	intergenic	-	-
chr1	240096770	C	Y	Y	Y	Heterzygote	-	-	intergenic	-	-
chr1	240096984	C	S	S	S	Heterzygote	-	-	intergenic	-	-
chr1	241041298	G	R	R	R	Heterzygote	-	-	3'UTR	1289	ENSSSCG00000005282|ENSSSCT00000005817
chr1	241896615	T	Y	Y	Y	Heterzygote	GCT->GCY	-	CDS	480	ENSSSCG00000005287|ENSSSCT00000005824
chr1	241896654	A	R	R	R	Heterzygote	CCA->CCR	-	CDS	519	ENSSSCG00000005287|ENSSSCT00000005824
chr1	241899696	C	Y	Y	Y	Heterzygote	ATC->ATY	-	CDS	654	ENSSSCG00000005287|ENSSSCT00000005824
chr1	241917303	T	Y	Y	Y	Heterzygote	-	-	3'UTR	88	ENSSSCG00000005287|ENSSSCT00000005824
chr1	241917557	G	R	R	R	Heterzygote	-	-	3'UTR	342	ENSSSCG00000005287|ENSSSCT00000005824
chr1	243371804	A	R	R	R	Heterzygote	CCA->CCR	-	CDS	435	ENSSSCG00000005288|ENSSSCT00000005825
chr1	243386175	C	Y	Y	Y	Heterzygote	ATC->ATY	-	CDS	1416	ENSSSCG00000005288|ENSSSCT00000005825
chr1	243386190	C	S	S	S	Heterzygote	CTC->CTS	-	CDS	1431	ENSSSCG00000005288|ENSSSCT00000005825
chr1	245355571	T	Y	Y	Y	Heterzygote	AAA->AYA	-	CDS	1610	ENSSSCG00000005291|ENSSSCT00000005828
chr1	245355572	T	K	K	K	Heterzygote	AAA->KAA	-	CDS	1609	ENSSSCG00000005291|ENSSSCT00000005828
chr1	245357411	G	R	R	R	Heterzygote	CAC->CAR	-	CDS	1494	ENSSSCG00000005291|ENSSSCT00000005828
chr1	245357417	C	Y	Y	Y	Heterzygote	ACG->ACY	-	CDS	1488	ENSSSCG00000005291|ENSSSCT00000005828
chr1	246885800	A	G	G	G	TS	-	-	intron	-	ENSSSCG00000005300|ENSSSCT00000005838
chr1	246885801	C	A	A	A	TV	-	-	intron	-	ENSSSCG00000005300|ENSSSCT00000005838
chr1	246889833	T	C	C	C	TS	CAT->CAC	His=>His	CDS	447	ENSSSCG00000005300|ENSSSCT00000005838
chr1	247006519	G	K	K	K	Heterzygote	-	-	intron	-	ENSSSCG00000005302|ENSSSCT00000005840
chr1	247014619	C	T	T	T	TS	TCC->TTC	Ser->Phe	CDS	1202	ENSSSCG00000005303|ENSSSCT00000005841
chr1	247016169	G	A	A	A	TS	-	-	intron	-	ENSSSCG00000005303|ENSSSCT00000005841
chr1	247186089	C	T	T	T	TS	TCC->TCT	Ser=>Ser	CDS	3756	ENSSSCG00000005305|ENSSSCT00000005843
chr1	247186881	T	C	C	C	TS	GAT->GAC	Asp=>Asp	CDS	4197	ENSSSCG00000005305|ENSSSCT00000005843
chr1	247187428	A	G	G	G	TS	-	-	TTS Down	484	-
chr1	247188063	C	T	T	T	TS	-	-	intergenic	-	-
chr1	247413719	T	C	C	C	TS	TCT->TCC	Ser=>Ser	CDS	3606	ENSSSCG00000005308|ENSSSCT00000005846
chr1	247491882	A	G	G	G	TS	AAC->AGC	Asn->Ser	CDS	908	ENSSSCG00000005315|ENSSSCT00000005853
chr1	247508527	T	K	K	K	Heterzygote	-	-	3'UTR	297	ENSSSCG00000005317|ENSSSCT00000005856
chr1	247508819	G	S	S	S	Heterzygote	-	-	3'UTR	5	ENSSSCG00000005317|ENSSSCT00000005856
chr1	247527329	T	A	A	A	TV	GAA->GAT	Glu->Asp	CDS	2577	ENSSSCG00000005317|ENSSSCT00000005856
chr1	247527331	C	T	T	T	TS	GAA->AAA	Glu->Lys	CDS	2575	ENSSSCG00000005317|ENSSSCT00000005856
chr1	247527407	T	G	G	G	TV	GAG->GCG	Glu->Ala	CDS	2501	ENSSSCG00000005317|ENSSSCT00000005856
chr1	247543684	G	C	C	C	TV	CGG->CCG	Arg->Pro	TSS Up	-426	ENSSSCG00000005317|ENSSSCT00000005856
chr1	247543815	T	C	C	C	TS	-	-	intron	-	ENSSSCG00000005318|ENSSSCT00000005857
chr1	247544103	C	A	A	A	TV	TCC->TCA	Ser=>Ser	CDS	327	ENSSSCG00000005318|ENSSSCT00000005857
chr1	247547926	G	K	K	K	Heterzygote	-	-	intron	-	ENSSSCG00000005318|ENSSSCT00000005857
chr1	247548113	C	Y	Y	Y	Heterzygote	-	-	intron	-	ENSSSCG00000005318|ENSSSCT00000005857
chr1	247548114	A	W	W	W	Heterzygote	-	-	intron	-	ENSSSCG00000005318|ENSSSCT00000005857
chr1	247549272	T	A	A	A	TV	GCA->GCT	Ala=>Ala	CDS	2535	ENSSSCG00000005319|ENSSSCT00000005858
chr1	247550477	T	W	W	W	Heterzygote	-	-	intron	-	ENSSSCG00000005319|ENSSSCT00000005858
chr1	247552256	A	G	G	G	TS	GGT->GGC	Gly=>Gly	CDS	1305	ENSSSCG00000005319|ENSSSCT00000005858
chr1	247560105	A	G	G	G	TS	ATT->ACT	Ile->Thr	CDS	101	ENSSSCG00000005319|ENSSSCT00000005858
chr1	247624989	A	R	R	R	Heterzygote	-	-	intron	-	ENSSSCG00000005323|ENSSSCT00000005862
chr1	247624991	A	W	W	W	Heterzygote	-	-	intron	-	ENSSSCG00000005323|ENSSSCT00000005862
chr1	247626666	A	M	M	M	Heterzygote	GTT->GMT	-	CDS	59	ENSSSCG00000005323|ENSSSCT00000005862
chr1	249540629	T	C	C	C	TS	-	-	3'UTR	114	ENSSSCG00000005347|ENSSSCT00000005886
chr1	249731077	A	G	G	G	TS	-	-	3'UTR	306	ENSSSCG00000005351|ENSSSCT00000005890
chr1	249735191	T	A	A	A	TV	-	-	5'UTR	-57	ENSSSCG00000005351|ENSSSCT00000005890
chr1	250044456	G	A	A	A	TS	-	-	intron	-	ENSSSCG00000005352|ENSSSCT00000005891
chr1	252347511	A	G	G	G	TS	-	-	intergenic	-	-
chr1	252347514	T	C	C	C	TS	-	-	intergenic	-	-
chr1	252348719	G	C	C	C	TV	-	-	intergenic	-	-
chr1	252353247	T	C	C	C	TS	-	-	intergenic	-	-
chr1	252417649	A	G	G	G	TS	-	-	3'UTR	333	ENSSSCG00000005381|ENSSSCT00000005921
chr1	252425052	T	C	C	C	TS	-	-	5'UTR	-4004	ENSSSCG00000005381|ENSSSCT00000005921
chr1	252486860	T	A	A	A	TV	-	-	3'UTR	397	ENSSSCG00000005382|ENSSSCT00000005922
chr1	252488190	C	T	T	T	TS	-	-	intergenic	-	-
chr1	252488358	A	G	G	G	TS	-	-	intergenic	-	-
chr1	252488441	T	C	C	C	TS	-	-	intergenic	-	-
chr1	252489226	C	G	G	G	TV	-	-	intergenic	-	-
chr1	253471085	G	A	A	A	TS	GTG->GTA	Val=>Val	CDS	585	ENSSSCG00000005387|ENSSSCT00000005929
chr1	253656021	A	R	R	R	Heterzygote	GGA->GGR	-	CDS	1197	ENSSSCG00000005388|ENSSSCT00000005931
chr1	253703878	C	T	T	T	TS	CCC->CCT	Pro=>Pro	CDS	2475	ENSSSCG00000005388|ENSSSCT00000005931
chr1	253703879	C	T	T	T	TS	CCA->TCA	Pro->Ser	CDS	2476	ENSSSCG00000005388|ENSSSCT00000005931
chr1	253842937	T	C	C	C	TS	AGT->AGC	Ser=>Ser	CDS	183	ENSSSCG00000005390|ENSSSCT00000005933
chr1	254684867	G	C	C	C	TV	-	-	intron	-	ENSSSCG00000005393|ENSSSCT00000005936
chr1	254685519	A	G	G	G	TS	-	-	intron	-	ENSSSCG00000005393|ENSSSCT00000005936
chr1	254685555	T	C	C	C	TS	-	-	intron	-	ENSSSCG00000005393|ENSSSCT00000005936
chr1	254685812	A	G	G	G	TS	-	-	intron	-	ENSSSCG00000005393|ENSSSCT00000005936
chr1	254685836	G	K	K	K	Heterzygote	-	-	intron	-	ENSSSCG00000005393|ENSSSCT00000005936
chr1	254685997	G	C	C	C	TV	-	-	intron	-	ENSSSCG00000005393|ENSSSCT00000005936
chr1	254686020	A	T	T	T	TV	-	-	intron	-	ENSSSCG00000005393|ENSSSCT00000005936
chr1	254686292	A	R	R	R	Heterzygote	-	-	intron	-	ENSSSCG00000005393|ENSSSCT00000005936
chr1	254686707	G	T	T	T	TV	-	-	intron	-	ENSSSCG00000005393|ENSSSCT00000005936
chr1	254686753	T	C	C	C	TS	-	-	intron	-	ENSSSCG00000005393|ENSSSCT00000005936
chr1	254686787	C	T	T	T	TS	-	-	intron	-	ENSSSCG00000005393|ENSSSCT00000005936
chr1	254687321	A	C	C	C	TV	-	-	intron	-	ENSSSCG00000005393|ENSSSCT00000005936
chr1	254687677	A	G	G	G	TS	-	-	intron	-	ENSSSCG00000005393|ENSSSCT00000005936
chr1	254688093	A	T	T	T	TV	-	-	intron	-	ENSSSCG00000005393|ENSSSCT00000005936
chr1	258743617	T	Y	Y	Y	Heterzygote	-	-	TTS Down	358	-
chr1	258744763	A	R	R	R	Heterzygote	-	-	intergenic	-	-
chr1	258931485	G	T	T	T	TV	TGT->TTT	Cys->Phe	CDS	683	ENSSSCG00000005428|ENSSSCT00000005972
chr1	258931503	G	C	C	C	TV	TGT->TCT	Cys->Ser	CDS	665	ENSSSCG00000005428|ENSSSCT00000005972
chr1	258931504	A	C	C	C	TV	ACT->CCT	Thr->Pro	CDS	664	ENSSSCG00000005428|ENSSSCT00000005972
chr1	258931526	A	G	G	G	TS	GGA->GGG	Gly=>Gly	CDS	642	ENSSSCG00000005428|ENSSSCT00000005972
chr1	258931542	T	C	C	C	TS	CTA->CCA	Leu->Pro	CDS	626	ENSSSCG00000005428|ENSSSCT00000005972
chr1	258931550	G	A	A	A	TS	TTG->TTA	Leu=>Leu	CDS	618	ENSSSCG00000005428|ENSSSCT00000005972
chr1	258931557	T	C	C	C	TS	GTA->GCA	Val->Ala	CDS	611	ENSSSCG00000005428|ENSSSCT00000005972
chr1	258931572	C	T	T	T	TS	ACC->ATC	Thr->Ile	CDS	596	ENSSSCG00000005428|ENSSSCT00000005972
chr1	258931657	A	C	C	C	TV	-	-	intron	-	ENSSSCG00000005428|ENSSSCT00000005972
chr1	258931854	A	G	G	G	TS	CAA->CAG	Gln=>Gln	CDS	360	ENSSSCG00000005428|ENSSSCT00000005972
chr1	258931994	T	C	C	C	TS	TCA->CCA	Ser->Pro	CDS	220	ENSSSCG00000005428|ENSSSCT00000005972
chr1	258932046	G	A	A	A	TS	GGG->GGA	Gly=>Gly	CDS	168	ENSSSCG00000005428|ENSSSCT00000005972
chr1	258932077	C	A	A	A	TV	ACG->AAG	Thr->Lys	CDS	137	ENSSSCG00000005428|ENSSSCT00000005972
chr1	258932113	G	A	A	A	TS	TGT->TAT	Cys->Tyr	CDS	101	ENSSSCG00000005428|ENSSSCT00000005972
chr1	258932127	T	A	A	A	TV	AGT->AGA	Ser->Arg	CDS	87	ENSSSCG00000005428|ENSSSCT00000005972
chr1	259324883	T	C	C	C	TS	-	-	intergenic	-	-
chr1	259324894	C	T	T	T	TS	-	-	intergenic	-	-
chr1	259324998	G	T	T	T	TV	-	-	intergenic	-	-
chr1	259325001	A	G	G	G	TS	-	-	intergenic	-	-
chr1	260356630	T	C	C	C	TS	-	-	TSS Up	-30	-
chr1	260356674	C	T	T	T	TS	GGC->GGT	Gly=>Gly	CDS	15	ENSSSCG00000005432|ENSSSCT00000005976
chr1	260356687	A	G	G	G	TS	ATG->GTG	Met->Val	CDS	28	ENSSSCG00000005432|ENSSSCT00000005976
chr1	260356707	A	G	G	G	TS	AAA->AAG	Lys=>Lys	CDS	48	ENSSSCG00000005432|ENSSSCT00000005976
chr1	260356713	G	A	A	A	TS	ACG->ACA	Thr=>Thr	CDS	54	ENSSSCG00000005432|ENSSSCT00000005976
chr1	260356719	A	G	G	G	TS	ACA->ACG	Thr=>Thr	CDS	60	ENSSSCG00000005432|ENSSSCT00000005976
chr1	260356746	T	C	C	C	TS	AAT->AAC	Asn=>Asn	CDS	87	ENSSSCG00000005432|ENSSSCT00000005976
chr1	260356788	A	G	G	G	TS	GAA->GAG	Glu=>Glu	CDS	129	ENSSSCG00000005432|ENSSSCT00000005976
chr1	260356797	A	G	G	G	TS	ACA->ACG	Thr=>Thr	CDS	138	ENSSSCG00000005432|ENSSSCT00000005976
chr1	260356812	G	A	A	A	TS	CTG->CTA	Leu=>Leu	CDS	153	ENSSSCG00000005432|ENSSSCT00000005976
chr1	260356839	A	G	G	G	TS	AAA->AAG	Lys=>Lys	CDS	180	ENSSSCG00000005432|ENSSSCT00000005976
chr1	260356844	A	G	G	G	TS	CAA->CGA	Gln->Arg	CDS	185	ENSSSCG00000005432|ENSSSCT00000005976
chr1	260356865	A	G	G	G	TS	CAC->CGC	His->Arg	CDS	206	ENSSSCG00000005432|ENSSSCT00000005976
chr1	260356866	C	A	A	A	TV	CAC->CAA	His->Gln	CDS	207	ENSSSCG00000005432|ENSSSCT00000005976
chr1	260356893	A	G	G	G	TS	GTA->GTG	Val=>Val	CDS	234	ENSSSCG00000005432|ENSSSCT00000005976
chr1	260356937	C	T	T	T	TS	GCG->GTG	Ala->Val	CDS	278	ENSSSCG00000005432|ENSSSCT00000005976
chr1	260356970	T	C	C	C	TS	TTC->TCC	Phe->Ser	CDS	311	ENSSSCG00000005432|ENSSSCT00000005976
chr1	260356981	G	A	A	A	TS	GTC->ATC	Val->Ile	CDS	322	ENSSSCG00000005432|ENSSSCT00000005976
chr1	260357001	G	A	A	A	TS	CAG->CAA	Gln=>Gln	CDS	342	ENSSSCG00000005432|ENSSSCT00000005976
chr1	261099281	A	M	M	M	Heterzygote	GAC->GMC	-	CDS	719	ENSSSCG00000005436|ENSSSCT00000005980
chr1	262160522	A	C	C	C	TV	-	-	intergenic	-	-
chr1	262734919	G	R	R	R	Heterzygote	-	-	intergenic	-	-
chr1	262760693	T	Y	Y	Y	Heterzygote	-	-	3'UTR	157	ENSSSCG00000005443|ENSSSCT00000005987
chr1	263071676	A	G	G	G	TS	-	-	TTS Down	246	-
chr1	263071875	T	C	C	C	TS	-	-	TTS Down	445	-
chr1	263074179	G	A	A	A	TS	-	-	intergenic	-	-
chr1	263874487	T	C	C	C	TS	TTG->CTG	Leu=>Leu	CDS	1774	ENSSSCG00000005451|ENSSSCT00000005996
chr1	263908091	C	A	A	A	TV	-	-	intergenic	-	-
chr1	264032496	A	R	R	R	Heterzygote	-	-	5'UTR	-37	ENSSSCG00000005453|ENSSSCT00000005998
chr1	265131614	T	C	C	C	TS	GCA->GCG	Ala=>Ala	CDS	4449	ENSSSCG00000005459|ENSSSCT00000006004
chr1	265151992	A	G	G	G	TS	GAT->GAC	Asp=>Asp	CDS	2748	ENSSSCG00000005459|ENSSSCT00000006004
chr1	265278852	C	T	T	T	TS	-	-	intergenic	-	-
chr1	265278857	T	G	G	G	TV	-	-	intergenic	-	-
chr1	265278863	G	T	T	T	TV	-	-	intergenic	-	-
chr1	265278869	A	G	G	G	TS	-	-	intergenic	-	-
chr1	265280156	A	G	G	G	TS	-	-	intergenic	-	-
chr1	265280168	G	A	A	A	TS	-	-	intergenic	-	-
chr1	265280242	C	G	G	G	TV	-	-	intergenic	-	-
chr1	265280249	T	C	C	C	TS	-	-	intergenic	-	-
chr1	265280262	A	G	G	G	TS	-	-	intergenic	-	-
chr1	265280284	T	C	C	C	TS	-	-	intergenic	-	-
chr1	265280298	G	A	A	A	TS	-	-	intergenic	-	-
chr1	265280316	C	A	A	A	TV	-	-	intergenic	-	-
chr1	265280335	G	A	A	A	TS	-	-	intergenic	-	-
chr1	265301815	G	T	T	T	TV	-	-	intergenic	-	-
chr1	265301820	G	T	T	T	TV	-	-	intergenic	-	-
chr1	265301930	T	A	A	A	TV	-	-	intergenic	-	-
chr1	265302063	A	R	R	R	Heterzygote	-	-	intergenic	-	-
chr1	265302844	A	R	R	R	Heterzygote	-	-	intergenic	-	-
chr1	265338030	T	C	C	C	TS	-	-	5'UTR	-8	ENSSSCG00000005462|ENSSSCT00000006008
chr1	265338107	A	R	R	R	Heterzygote	AGA->RGA	-	CDS	70	ENSSSCG00000005462|ENSSSCT00000006008
chr1	265345191	T	W	W	W	Heterzygote	-	-	TTS Down	96	-
chr1	265836209	T	A	A	A	TV	-	-	intergenic	-	-
chr1	265836581	A	W	W	W	Heterzygote	-	-	intergenic	-	-
chr1	265837333	A	G	G	G	TS	-	-	intergenic	-	-
chr1	265838626	G	T	T	T	TV	-	-	intergenic	-	-
chr1	266027975	T	C	C	C	TS	TTG->TCG	Leu->Ser	CDS	896	ENSSSCG00000005467|ENSSSCT00000006013
chr1	266286980	A	R	R	R	Heterzygote	-	-	intergenic	-	-
chr1	266464802	T	C	C	C	TS	-	-	intergenic	-	-
chr1	266802318	T	C	C	C	TS	-	-	TTS Down	103	ENSSSCG00000005478|ENSSSCT00000006024
chr1	266802529	A	G	G	G	TS	-	-	3'UTR	259	ENSSSCG00000005478|ENSSSCT00000006024
chr1	266904080	A	R	R	R	Heterzygote	GAA->GAR	-	CDS	1467	ENSSSCG00000005480|ENSSSCT00000006026
chr1	267716194	A	C	C	C	TV	-	-	intergenic	-	-
chr1	267956189	A	C	C	C	TV	ACA->ACC	Thr=>Thr	CDS	5364	ENSSSCG00000005487|ENSSSCT00000006033
chr1	267956214	A	C	C	C	TV	ACC->CCC	Thr->Pro	CDS	5389	ENSSSCG00000005487|ENSSSCT00000006033
chr1	267956459	A	R	R	R	Heterzygote	-	-	3'UTR	150	ENSSSCG00000005487|ENSSSCT00000006033
chr1	267956937	T	C	C	C	TS	-	-	TTS Down	307	-
chr1	267957604	T	K	K	K	Heterzygote	-	-	intergenic	-	-
chr1	268260868	A	R	R	R	Heterzygote	-	-	5'UTR	-46	ENSSSCG00000005493|ENSSSCT00000006039
chr1	268429445	C	M	M	M	Heterzygote	GTC->GTM	-	CDS	4407	ENSSSCG00000005494|ENSSSCT00000006041
chr1	270345886	C	Y	Y	Y	Heterzygote	GAC->GAY	-	CDS	1674	ENSSSCG00000005501|ENSSSCT00000006049
chr1	274383303	A	T	T	T	TV	-	-	intergenic	-	-
chr1	274441023	A	R	R	R	Heterzygote	-	-	intergenic	-	-
chr1	274462779	G	R	R	R	Heterzygote	-	-	TTS Down	494	-
chr1	274463159	C	Y	Y	Y	Heterzygote	-	-	intergenic	-	-
chr1	274463608	G	C	C	C	TV	-	-	intergenic	-	-
chr1	274464243	G	R	R	R	Heterzygote	-	-	intergenic	-	-
chr1	274464300	A	R	R	R	Heterzygote	-	-	intergenic	-	-
chr1	274464371	C	S	S	S	Heterzygote	-	-	intergenic	-	-
chr1	274672231	G	A	A	A	TS	-	-	intergenic	-	-
chr1	274831082	A	G	G	G	TS	TCA->TCG	Ser=>Ser	CDS	5433	ENSSSCG00000005513|ENSSSCT00000006063
chr1	274833185	T	G	G	G	TV	-	-	intergenic	-	-
chr1	274968925	A	G	G	G	TS	TCA->TCG	Ser=>Ser	CDS	459	ENSSSCG00000005515|ENSSSCT00000006065
chr1	275089330	G	T	T	T	TV	-	-	intergenic	-	-
chr1	275089348	A	G	G	G	TS	-	-	intergenic	-	-
chr1	275089415	A	G	G	G	TS	-	-	intergenic	-	-
chr1	275139120	G	A	A	A	TS	-	-	5'UTR	-9137	ENSSSCG00000005518|ENSSSCT00000006069
chr1	275139124	G	A	A	A	TS	-	-	5'UTR	-9141	ENSSSCG00000005518|ENSSSCT00000006069
chr1	275511074	G	R	R	R	Heterzygote	-	-	intergenic	-	-
chr1	275982474	A	T	T	T	TV	-	-	intergenic	-	-
chr1	275982478	A	C	C	C	TV	-	-	intergenic	-	-
chr1	276183675	T	C	C	C	TS	-	-	3'UTR	353	ENSSSCG00000005532|ENSSSCT00000006083
chr1	276419116	A	G	G	G	TS	-	-	intergenic	-	-
chr1	276419131	T	C	C	C	TS	-	-	intergenic	-	-
chr1	276419144	C	T	T	T	TS	-	-	intergenic	-	-
chr1	276419148	T	C	C	C	TS	-	-	intergenic	-	-
chr1	276419183	G	C	C	C	TV	-	-	intergenic	-	-
chr1	276419184	A	G	G	G	TS	-	-	intergenic	-	-
chr1	279224663	C	A	A	A	TV	-	-	intron	-	ENSSSCG00000005585|ENSSSCT00000006139
chr1	279940369	G	T	T	T	TV	CAG->AAG	Gln->Lys	CDS	448	ENSSSCG00000005588|ENSSSCT00000006143
chr1	280009228	C	T	T	T	TS	-	-	intron	-	ENSSSCG00000005589|ENSSSCT00000006144
chr1	280011380	G	T	T	T	TV	-	-	intron	-	ENSSSCG00000005589|ENSSSCT00000006144
chr1	280011421	T	C	C	C	TS	-	-	intron	-	ENSSSCG00000005589|ENSSSCT00000006144
chr1	280071350	C	T	T	T	TS	-	-	intron	-	ENSSSCG00000005589|ENSSSCT00000006144
chr1	280071351	T	A	A	A	TV	-	-	intron	-	ENSSSCG00000005589|ENSSSCT00000006144
chr1	280073944	A	M	M	M	Heterzygote	-	-	intron	-	ENSSSCG00000005589|ENSSSCT00000006144
chr1	280123990	T	C	C	C	TS	-	-	intron	-	ENSSSCG00000005589|ENSSSCT00000006144
chr1	280473780	G	A	A	A	TS	-	-	3'UTR	354	ENSSSCG00000005595|ENSSSCT00000006152
chr1	280754884	T	C	C	C	TS	-	-	intron	-	ENSSSCG00000005600|ENSSSCT00000006158
chr1	280754885	G	A	A	A	TS	-	-	intron	-	ENSSSCG00000005600|ENSSSCT00000006158
chr1	280755042	G	A	A	A	TS	-	-	intron	-	ENSSSCG00000005600|ENSSSCT00000006158
chr1	280755063	A	G	G	G	TS	-	-	intron	-	ENSSSCG00000005600|ENSSSCT00000006158
chr1	280755064	C	G	G	G	TV	-	-	intron	-	ENSSSCG00000005600|ENSSSCT00000006158
chr1	280755109	T	G	G	G	TV	-	-	intron	-	ENSSSCG00000005600|ENSSSCT00000006158
chr1	280755137	G	C	C	C	TV	-	-	intron	-	ENSSSCG00000005600|ENSSSCT00000006158
chr1	280755143	T	C	C	C	TS	-	-	intron	-	ENSSSCG00000005600|ENSSSCT00000006158
chr1	280771369	G	A	A	A	TS	-	-	intergenic	-	-
chr1	280788764	T	C	C	C	TS	AAT->AAC	Asn=>Asn	CDS	720	ENSSSCG00000005601|ENSSSCT00000006159
chr1	280789848	C	T	T	T	TS	GCC->GCT	Ala=>Ala	CDS	1365	ENSSSCG00000005601|ENSSSCT00000006159
chr1	280790697	T	W	W	W	Heterzygote	-	-	intron	-	ENSSSCG00000005601|ENSSSCT00000006159
chr1	280791208	A	C	C	C	TV	-	-	TTS Down	3	-
chr1	280872913	A	G	G	G	TS	-	-	intergenic	-	-
chr1	280923068	C	T	T	T	TS	-	-	intergenic	-	-
chr1	280923084	A	G	G	G	TS	-	-	intergenic	-	-
chr1	280923134	G	A	A	A	TS	-	-	intergenic	-	-
chr1	280923293	A	G	G	G	TS	-	-	intergenic	-	-
chr1	280923976	G	A	A	A	TS	-	-	intergenic	-	-
chr1	280924081	C	A	A	A	TV	-	-	intergenic	-	-
chr1	280924748	T	C	C	C	TS	-	-	intergenic	-	-
chr1	280926173	G	A	A	A	TS	-	-	intergenic	-	-
chr1	280926197	T	C	C	C	TS	-	-	intergenic	-	-
chr1	280926650	A	C	C	C	TV	-	-	intergenic	-	-
chr1	280933548	A	G	G	G	TS	AGT->AGC	Ser=>Ser	CDS	411	ENSSSCG00000005603|ENSSSCT00000006161
chr1	281428342	A	G	G	G	TS	-	-	intergenic	-	-
chr1	281428520	C	Y	Y	Y	Heterzygote	-	-	intergenic	-	-
chr1	281429263	C	Y	Y	Y	Heterzygote	-	-	intergenic	-	-
chr1	282123375	A	G	G	G	TS	-	-	intergenic	-	-
chr1	282270121	A	R	R	R	Heterzygote	ACA->ACR	-	CDS	2925	ENSSSCG00000005609|ENSSSCT00000006168
chr1	282314931	C	S	S	S	Heterzygote	-	-	intron	-	ENSSSCG00000005612|ENSSSCT00000006171
chr1	282315175	A	M	M	M	Heterzygote	-	-	intron	-	ENSSSCG00000005612|ENSSSCT00000006171
chr1	282315176	C	M	M	M	Heterzygote	-	-	intron	-	ENSSSCG00000005612|ENSSSCT00000006171
chr1	282361446	T	W	W	W	Heterzygote	-	-	intergenic	-	-
chr1	282361471	T	C	C	C	TS	-	-	intergenic	-	-
chr1	282361658	A	R	R	R	Heterzygote	-	-	intergenic	-	-
chr1	282362059	T	C	C	C	TS	-	-	TTS Down	286	ENSSSCG00000005614|ENSSSCT00000006173
chr1	282550936	T	C	C	C	TS	CTG->CCG	Leu->Pro	CDS	1382	ENSSSCG00000005617|ENSSSCT00000006177
chr1	282628358	T	K	K	K	Heterzygote	-	-	intron	-	ENSSSCG00000005621|ENSSSCT00000006181
chr1	282630707	C	Y	Y	Y	Heterzygote	-	-	intron	-	ENSSSCG00000005621|ENSSSCT00000006181
chr1	282630708	A	M	M	M	Heterzygote	-	-	intron	-	ENSSSCG00000005621|ENSSSCT00000006181
chr1	282723150	A	G	G	G	TS	CTA->CTG	Leu=>Leu	CDS	258	ENSSSCG00000005623|ENSSSCT00000006183
chr1	282838161	A	R	R	R	Heterzygote	-	-	TTS Down	257	ENSSSCG00000005626|ENSSSCT00000006186
chr1	282838325	A	R	R	R	Heterzygote	-	-	TTS Down	93	ENSSSCG00000005626|ENSSSCT00000006186
chr1	282846635	T	W	W	W	Heterzygote	-	-	intron	-	ENSSSCG00000005627|ENSSSCT00000006187
chr1	282846637	G	K	K	K	Heterzygote	-	-	intron	-	ENSSSCG00000005627|ENSSSCT00000006187
chr1	282883208	T	Y	Y	Y	Heterzygote	CCA->CCY	-	CDS	390	ENSSSCG00000005628|ENSSSCT00000006188
chr1	282883240	T	K	K	K	Heterzygote	ACC->KCC	-	CDS	358	ENSSSCG00000005628|ENSSSCT00000006188
chr1	283006654	G	R	R	R	Heterzygote	-	-	TTS Down	331	-
chr1	283006663	G	A	A	A	TS	-	-	TTS Down	340	-
chr1	283007216	G	R	R	R	Heterzygote	-	-	intergenic	-	-
chr1	283007456	T	Y	Y	Y	Heterzygote	-	-	intergenic	-	-
chr1	283007854	A	R	R	R	Heterzygote	-	-	intergenic	-	-
chr1	283341422	G	R	R	R	Heterzygote	CGC->CGR	-	CDS	1707	ENSSSCG00000005643|ENSSSCT00000006205
chr1	283346067	T	C	C	C	TS	GAA->GAG	Glu=>Glu	CDS	858	ENSSSCG00000005643|ENSSSCT00000006205
chr1	283346239	T	C	C	C	TS	GAA->GAG	Glu=>Glu	CDS	789	ENSSSCG00000005643|ENSSSCT00000006205
chr1	283348832	C	M	M	M	Heterzygote	-	-	intron	-	ENSSSCG00000005643|ENSSSCT00000006205
chr1	283358617	A	W	W	W	Heterzygote	-	-	intron	-	ENSSSCG00000005644|ENSSSCT00000006206
chr1	283401704	A	R	R	R	Heterzygote	-	-	intron	-	ENSSSCG00000005646|ENSSSCT00000006208
chr1	283558511	C	M	M	M	Heterzygote	-	-	TTS Down	404	-
chr1	283558943	G	R	R	R	Heterzygote	-	-	intergenic	-	-
chr1	283559649	G	S	S	S	Heterzygote	-	-	intergenic	-	-
chr1	283643889	T	C	C	C	TS	TCT->TCC	Ser=>Ser	CDS	1866	ENSSSCG00000005654|ENSSSCT00000006217
chr1	283643910	T	C	C	C	TS	GAT->GAC	Asp=>Asp	CDS	1887	ENSSSCG00000005654|ENSSSCT00000006217
chr1	283644686	C	A	A	A	TV	GGC->GGA	Gly=>Gly	CDS	2013	ENSSSCG00000005654|ENSSSCT00000006217
chr1	283686013	T	K	K	K	Heterzygote	-	-	intron	-	ENSSSCG00000005655|ENSSSCT00000006218
chr1	283695082	A	R	R	R	Heterzygote	GTG->GRG	-	CDS	224	ENSSSCG00000005655|ENSSSCT00000006218
chr1	283745619	G	A	A	A	TS	-	-	intergenic	-	-
chr1	283745836	C	T	T	T	TS	-	-	intergenic	-	-
chr1	283792441	T	Y	Y	Y	Heterzygote	TCT->TCY	-	CDS	861	ENSSSCG00000005659|ENSSSCT00000006222
chr1	283800649	G	R	R	R	Heterzygote	-	-	intergenic	-	-
chr1	283800659	C	Y	Y	Y	Heterzygote	-	-	intergenic	-	-
chr1	283819479	T	C	C	C	TS	TAT->TAC	Tyr=>Tyr	CDS	654	ENSSSCG00000005660|ENSSSCT00000006223
chr1	283831806	C	Y	Y	Y	Heterzygote	CCC->CCY	-	CDS	765	ENSSSCG00000005661|ENSSSCT00000006224
chr1	283832044	G	R	R	R	Heterzygote	-	-	TTS Down	34	ENSSSCG00000005662|ENSSSCT00000006225
chr1	283847551	G	R	R	R	Heterzygote	TTC->TTR	-	CDS	1281	ENSSSCG00000005663|ENSSSCT00000006226
chr1	283989442	C	M	M	M	Heterzygote	-	-	intron	-	ENSSSCG00000005668|ENSSSCT00000006231
chr1	283990338	G	K	K	K	Heterzygote	-	-	intron	-	ENSSSCG00000005668|ENSSSCT00000006231
chr1	283992324	T	K	K	K	Heterzygote	-	-	intron	-	ENSSSCG00000005668|ENSSSCT00000006231
chr1	284038129	G	S	S	S	Heterzygote	-	-	intergenic	-	-
chr1	284061938	G	R	R	R	Heterzygote	-	-	3'UTR	508	ENSSSCG00000005671|ENSSSCT00000006234
chr1	284061968	C	S	S	S	Heterzygote	-	-	3'UTR	478	ENSSSCG00000005671|ENSSSCT00000006234
chr1	284062170	C	Y	Y	Y	Heterzygote	-	-	3'UTR	276	ENSSSCG00000005671|ENSSSCT00000006234
chr1	284062551	G	R	R	R	Heterzygote	TAC->TAR	-	CDS	1776	ENSSSCG00000005671|ENSSSCT00000006234
chr1	284062587	G	R	R	R	Heterzygote	CCC->CCR	-	CDS	1740	ENSSSCG00000005671|ENSSSCT00000006234
chr1	284065297	C	G	G	G	TV	-	-	intron	-	ENSSSCG00000005671|ENSSSCT00000006234
chr1	284067028	A	G	G	G	TS	ATT->ATC	Ile=>Ile	CDS	750	ENSSSCG00000005671|ENSSSCT00000006234
chr1	284081677	T	Y	Y	Y	Heterzygote	CCT->CCY	-	CDS	51	ENSSSCG00000005672|ENSSSCT00000006235
chr1	284085322	T	Y	Y	Y	Heterzygote	AAT->AAY	-	CDS	168	ENSSSCG00000005672|ENSSSCT00000006235
chr1	284091453	A	T	T	T	TV	ACA->TCA	Thr->Ser	CDS	364	ENSSSCG00000005672|ENSSSCT00000006235
chr1	284104862	A	G	G	G	TS	-	-	3'UTR	382	ENSSSCG00000005672|ENSSSCT00000006235
chr1	284557860	T	C	C	C	TS	-	-	TTS Down	229	ENSSSCG00000005679|ENSSSCT00000006244
chr1	284772002	G	R	R	R	Heterzygote	-	-	intron	-	ENSSSCG00000005680|ENSSSCT00000006246
chr1	284772009	G	R	R	R	Heterzygote	-	-	intron	-	ENSSSCG00000005680|ENSSSCT00000006246
chr1	284942185	T	C	C	C	TS	-	-	3'UTR	141	ENSSSCG00000005691|ENSSSCT00000006258
chr1	285101929	C	A	A	A	TV	-	-	intergenic	-	-
chr1	285241693	C	Y	Y	Y	Heterzygote	-	-	intergenic	-	-
chr1	285241875	A	R	R	R	Heterzygote	-	-	intergenic	-	-
chr1	285243339	G	T	T	T	TV	-	-	intergenic	-	-
chr1	285243963	C	M	M	M	Heterzygote	-	-	intergenic	-	-
chr1	285243972	G	S	S	S	Heterzygote	-	-	intergenic	-	-
chr1	285749274	A	R	R	R	Heterzygote	-	-	intergenic	-	-
chr1	286002901	A	G	G	G	TS	-	-	intergenic	-	-
chr1	286003604	T	C	C	C	TS	-	-	intergenic	-	-
chr1	286004165	T	C	C	C	TS	-	-	TTS Down	299	ENSSSCG00000005706|ENSSSCT00000006275
chr1	286004299	C	G	G	G	TV	-	-	TTS Down	165	ENSSSCG00000005706|ENSSSCT00000006275
chr1	286005445	T	C	C	C	TS	ACA->ACG	Thr=>Thr	CDS	2331	ENSSSCG00000005706|ENSSSCT00000006275
chr1	286015982	T	Y	Y	Y	Heterzygote	ACA->ACY	-	CDS	873	ENSSSCG00000005706|ENSSSCT00000006275
chr1	286016817	T	C	C	C	TS	CAA->CAG	Gln=>Gln	CDS	828	ENSSSCG00000005706|ENSSSCT00000006275
chr1	286025181	A	G	G	G	TS	GAT->GAC	Asp=>Asp	CDS	549	ENSSSCG00000005706|ENSSSCT00000006275
chr1	286311577	A	R	R	R	Heterzygote	CCA->CCR	-	CDS	2013	ENSSSCG00000005710|ENSSSCT00000006279
chr1	286311625	G	S	S	S	Heterzygote	TCG->TCS	-	CDS	2061	ENSSSCG00000005710|ENSSSCT00000006279
chr1	286374353	G	S	S	S	Heterzygote	-	-	intron	-	ENSSSCG00000005711|ENSSSCT00000006280
chr1	286798777	A	T	T	T	TV	-	-	intergenic	-	-
chr1	286846522	A	R	R	R	Heterzygote	-	-	3'UTR	46	ENSSSCG00000005716|ENSSSCT00000006286
chr1	286847014	C	Y	Y	Y	Heterzygote	-	-	TTS Down	384	ENSSSCG00000005717|ENSSSCT00000006287
chr1	286848653	T	K	K	K	Heterzygote	-	-	intron	-	ENSSSCG00000005717|ENSSSCT00000006287
chr1	287165231	T	Y	Y	Y	Heterzygote	-	-	3'UTR	4	ENSSSCG00000005720|ENSSSCT00000006290
chr1	288158019	C	T	T	T	TS	-	-	intergenic	-	-
chr1	288241793	T	C	C	C	TS	-	-	TTS Down	36	-
chr1	288241936	A	G	G	G	TS	-	-	TTS Down	179	-
chr1	288326298	T	C	C	C	TS	-	-	intergenic	-	-
chr1	288331079	T	C	C	C	TS	-	-	TTS Down	129	-
chr1	288391320	A	G	G	G	TS	-	-	5'UTR	-1583	ENSSSCG00000005737|ENSSSCT00000006308
chr1	288401444	T	C	C	C	TS	GAA->GAG	Glu=>Glu	CDS	12	ENSSSCG00000005739|ENSSSCT00000006310
chr1	288587044	A	C	C	C	TV	GGA->GGC	Gly=>Gly	CDS	1548	ENSSSCG00000005743|ENSSSCT00000006315
chr1	288833289	G	A	A	A	TS	-	-	intron	-	ENSSSCG00000005741|ENSSSCT00000006312
chr1	288834873	A	G	G	G	TS	-	-	intron	-	ENSSSCG00000005741|ENSSSCT00000006312
chr1	288835160	T	C	C	C	TS	-	-	intron	-	ENSSSCG00000005741|ENSSSCT00000006312
chr1	289066763	A	G	G	G	TS	-	-	intron	-	ENSSSCG00000005741|ENSSSCT00000006312
chr1	289068022	A	R	R	R	Heterzygote	-	-	intron	-	ENSSSCG00000005741|ENSSSCT00000006312
chr1	289068402	C	T	T	T	TS	-	-	intron	-	ENSSSCG00000005741|ENSSSCT00000006312
chr1	289071103	T	C	C	C	TS	-	-	intron	-	ENSSSCG00000005741|ENSSSCT00000006312
chr1	289076674	T	C	C	C	TS	-	-	intron	-	ENSSSCG00000005741|ENSSSCT00000006312
chr1	289691706	T	C	C	C	TS	-	-	3'UTR	146180	ENSSSCG00000005752|ENSSSCT00000006326
chr1	289867788	C	T	T	T	TS	-	-	3'UTR	93	ENSSSCG00000005759|ENSSSCT00000006335
chr1	289875549	T	Y	Y	Y	Heterzygote	-	-	3'UTR	147	ENSSSCG00000005760|ENSSSCT00000006336
chr1	289884072	G	T	T	T	TV	-	-	intergenic	-	-
chr1	290825661	T	C	C	C	TS	-	-	TTS Down	36	-
chr1	290825775	C	Y	Y	Y	Heterzygote	-	-	TTS Down	150	-
chr1	290889185	G	R	R	R	Heterzygote	-	-	TTS Down	409	-
chr1	290971972	T	A	A	A	TV	GCA->GCT	Ala=>Ala	CDS	159	ENSSSCG00000005776|ENSSSCT00000006352
chr1	291012772	C	Y	Y	Y	Heterzygote	-	-	3'UTR	10	ENSSSCG00000005777|ENSSSCT00000006353
chr1	291012901	T	C	C	C	TS	-	-	3'UTR	139	ENSSSCG00000005777|ENSSSCT00000006353
chr1	292429931	A	G	G	G	TS	TGC->CGC	Cys->Arg	CDS	895	ENSSSCG00000005787|ENSSSCT00000006363
chr1	292430175	T	C	C	C	TS	GAA->GAG	Glu=>Glu	CDS	651	ENSSSCG00000005787|ENSSSCT00000006363
chr1	293627747	G	T	T	T	TV	-	-	intergenic	-	-
chr1	293628005	T	C	C	C	TS	-	-	intergenic	-	-
chr1	293628014	A	G	G	G	TS	-	-	intergenic	-	-
chr1	294080463	G	T	T	T	TV	-	-	intergenic	-	-
chr1	294082171	T	K	K	K	Heterzygote	-	-	intron	-	ENSSSCG00000005826|ENSSSCT00000006403
chr1	294159040	C	T	T	T	TS	-	-	intron	-	ENSSSCG00000005833|ENSSSCT00000006412
chr1	294159117	A	C	C	C	TV	-	-	intron	-	ENSSSCG00000005833|ENSSSCT00000006412
chr1	294159118	C	A	A	A	TV	-	-	intron	-	ENSSSCG00000005833|ENSSSCT00000006412
chr1	294159181	A	G	G	G	TS	CAC->CGC	His->Arg	CDS	434	ENSSSCG00000005833|ENSSSCT00000006412
chr1	294159197	A	G	G	G	TS	ACC->GCC	Thr->Ala	CDS	418	ENSSSCG00000005833|ENSSSCT00000006412
chr1	294211478	G	C	C	C	TV	CTC->CTG	Leu=>Leu	CDS	831	ENSSSCG00000005837|ENSSSCT00000006416
chr1	294234174	G	A	A	A	TS	TCG->TTG	Ser->Leu	CDS	623	ENSSSCG00000005839|ENSSSCT00000006418
chr1	294347066	C	S	S	S	Heterzygote	GAG->SAG	-	CDS	1297	ENSSSCG00000005849|ENSSSCT00000006428
chr1	294347070	C	S	S	S	Heterzygote	GAG->GAS	-	CDS	1293	ENSSSCG00000005849|ENSSSCT00000006428
chr1	294347559	A	R	R	R	Heterzygote	CCT->CCR	-	CDS	804	ENSSSCG00000005849|ENSSSCT00000006428
chr1	294355592	T	G	G	G	TV	-	-	intron	-	ENSSSCG00000005851|ENSSSCT00000006430
chr2	63128	A	C	C	C	TV	TGC->GGC	Cys->Gly	CDS	409	ENSSSCG00000012836|ENSSSCT00000014031
chr2	100379	G	A	A	A	TS	-	-	intron	-	ENSSSCG00000012837|ENSSSCT00000014032
chr2	114385	C	M	M	M	Heterzygote	-	-	3'UTR	43	ENSSSCG00000012837|ENSSSCT00000014032
chr2	137454	G	R	R	R	Heterzygote	-	-	3'UTR	341	ENSSSCG00000012840|ENSSSCT00000014035
chr2	142598	C	Y	Y	Y	Heterzygote	-	-	5'UTR	-2803	ENSSSCG00000012840|ENSSSCT00000014035
chr2	149211	C	Y	Y	Y	Heterzygote	GAG->GAY	-	CDS	1329	ENSSSCG00000012841|ENSSSCT00000014036
chr2	157622	C	Y	Y	Y	Heterzygote	-	-	intron	-	ENSSSCG00000012842|ENSSSCT00000014037
chr2	157623	A	R	R	R	Heterzygote	-	-	intron	-	ENSSSCG00000012842|ENSSSCT00000014037
chr2	158325	C	T	T	T	TS	-	-	intron	-	ENSSSCG00000012842|ENSSSCT00000014037
chr2	158326	T	G	G	G	TV	-	-	intron	-	ENSSSCG00000012842|ENSSSCT00000014037
chr2	172199	A	M	M	M	Heterzygote	-	-	5'UTR	-32404	ENSSSCG00000012840|ENSSSCT00000014035
chr2	174421	G	S	S	S	Heterzygote	-	-	5'UTR	-34626	ENSSSCG00000012840|ENSSSCT00000014035
chr2	177908	C	T	T	T	TS	-	-	5'UTR	-38113	ENSSSCG00000012840|ENSSSCT00000014035
chr2	191363	C	A	A	A	TV	-	-	5'UTR	-51568	ENSSSCG00000012840|ENSSSCT00000014035
chr2	191632	A	R	R	R	Heterzygote	-	-	5'UTR	-51837	ENSSSCG00000012840|ENSSSCT00000014035
chr2	191637	T	C	C	C	TS	-	-	5'UTR	-51842	ENSSSCG00000012840|ENSSSCT00000014035
chr2	191746	G	R	R	R	Heterzygote	-	-	5'UTR	-51951	ENSSSCG00000012840|ENSSSCT00000014035
chr2	193850	A	G	G	G	TS	-	-	3'UTR	79	ENSSSCG00000012847|ENSSSCT00000014042
chr2	193895	C	Y	Y	Y	Heterzygote	-	-	3'UTR	34	ENSSSCG00000012847|ENSSSCT00000014042
chr2	193915	A	G	G	G	TS	-	-	3'UTR	14	ENSSSCG00000012847|ENSSSCT00000014042
chr2	194750	A	M	M	M	Heterzygote	GTG->GMG	-	CDS	485	ENSSSCG00000012847|ENSSSCT00000014042
chr2	261785	A	R	R	R	Heterzygote	-	-	TSS Up	-124	ENSSSCG00000012840|ENSSSCT00000014035
chr2	298386	C	Y	Y	Y	Heterzygote	-	-	intergenic	-	-
chr2	444376	T	W	W	W	Heterzygote	-	-	intergenic	-	-
chr2	444380	G	R	R	R	Heterzygote	-	-	intergenic	-	-
chr2	444968	C	S	S	S	Heterzygote	-	-	intergenic	-	-
chr2	1431668	C	M	M	M	Heterzygote	-	-	3'UTR	91	ENSSSCG00000012867|ENSSSCT00000014063
chr2	1840803	C	Y	Y	Y	Heterzygote	-	-	3'UTR	14232	ENSSSCG00000012873|ENSSSCT00000014071
chr2	1841012	G	R	R	R	Heterzygote	-	-	3'UTR	14023	ENSSSCG00000012873|ENSSSCT00000014071
chr2	2314966	G	R	R	R	Heterzygote	-	-	TTS Down	100	-
chr2	2420522	G	C	C	C	TV	CGT->GGT	Arg->Gly	CDS	1546	ENSSSCG00000012878|ENSSSCT00000014076
chr2	2436676	C	Y	Y	Y	Heterzygote	AGG->AGY	-	CDS	63	ENSSSCG00000012878|ENSSSCT00000014076
chr2	2446740	A	G	G	G	TS	AAC->GAC	Asn->Asp	CDS	430	ENSSSCG00000012879|ENSSSCT00000014077
chr2	2491984	A	G	G	G	TS	-	-	5'UTR	-15479	ENSSSCG00000012880|ENSSSCT00000014078
chr2	2895184	A	M	M	M	Heterzygote	CCT->CCM	-	CDS	4095	ENSSSCG00000012885|ENSSSCT00000014086
chr2	2904025	T	Y	Y	Y	Heterzygote	CTA->CTY	-	CDS	3678	ENSSSCG00000012885|ENSSSCT00000014086
chr2	2930989	T	Y	Y	Y	Heterzygote	ATC->YTC	-	CDS	1666	ENSSSCG00000012885|ENSSSCT00000014086
chr2	2973366	A	R	R	R	Heterzygote	ACA->ACR	-	CDS	465	ENSSSCG00000012886|ENSSSCT00000014087
chr2	2973409	C	Y	Y	Y	Heterzygote	CCC->YCC	-	CDS	508	ENSSSCG00000012886|ENSSSCT00000014087
chr2	2973548	T	Y	Y	Y	Heterzygote	ATG->AYG	-	CDS	647	ENSSSCG00000012886|ENSSSCT00000014087
chr2	2973562	G	R	R	R	Heterzygote	GCA->RCA	-	CDS	661	ENSSSCG00000012886|ENSSSCT00000014087
chr2	2973628	G	R	R	R	Heterzygote	GTG->RTG	-	CDS	727	ENSSSCG00000012886|ENSSSCT00000014087
chr2	2973639	A	R	R	R	Heterzygote	ACA->ACR	-	CDS	738	ENSSSCG00000012886|ENSSSCT00000014087
chr2	2974157	T	Y	Y	Y	Heterzygote	-	-	intron	-	ENSSSCG00000012885|ENSSSCT00000014086
chr2	3172906	C	Y	Y	Y	Heterzygote	-	-	intron	-	ENSSSCG00000012888|ENSSSCT00000014089
chr2	3176721	A	R	R	R	Heterzygote	-	-	intron	-	ENSSSCG00000012888|ENSSSCT00000014089
chr2	3177205	T	Y	Y	Y	Heterzygote	-	-	intron	-	ENSSSCG00000012888|ENSSSCT00000014089
chr2	3178311	G	S	S	S	Heterzygote	-	-	intron	-	ENSSSCG00000012888|ENSSSCT00000014089
chr2	3249481	A	G	G	G	TS	AAC->AGC	Asn->Ser	CDS	791	ENSSSCG00000012893|ENSSSCT00000014095
chr2	3322701	A	R	R	R	Heterzygote	-	-	3'UTR	39	ENSSSCG00000012897|ENSSSCT00000014100
chr2	3324357	T	W	W	W	Heterzygote	-	-	intron	-	ENSSSCG00000012897|ENSSSCT00000014100
chr2	3324358	G	R	R	R	Heterzygote	-	-	intron	-	ENSSSCG00000012897|ENSSSCT00000014100
chr2	3324693	A	W	W	W	Heterzygote	-	-	intron	-	ENSSSCG00000012897|ENSSSCT00000014100
chr2	3373811	T	C	C	C	TS	GCT->GCC	Ala=>Ala	CDS	459	ENSSSCG00000012901|ENSSSCT00000014104
chr2	3415490	T	Y	Y	Y	Heterzygote	GCT->GCY	-	CDS	744	ENSSSCG00000012903|ENSSSCT00000014106
chr2	3416050	C	Y	Y	Y	Heterzygote	TTC->TTY	-	CDS	1137	ENSSSCG00000012903|ENSSSCT00000014106
chr2	3417449	T	Y	Y	Y	Heterzygote	TTG->YTG	-	CDS	1483	ENSSSCG00000012903|ENSSSCT00000014106
chr2	3423118	T	K	K	K	Heterzygote	TCT->TCK	-	CDS	3537	ENSSSCG00000012903|ENSSSCT00000014106
chr2	3440278	G	R	R	R	Heterzygote	AGC->ARC	-	CDS	296	ENSSSCG00000012905|ENSSSCT00000014108
chr2	3442686	T	C	C	C	TS	ACT->ACC	Thr=>Thr	CDS	420	ENSSSCG00000012905|ENSSSCT00000014108
chr2	3563875	T	Y	Y	Y	Heterzygote	-	-	3'UTR	292	ENSSSCG00000012916|ENSSSCT00000014119
chr2	3578431	A	R	R	R	Heterzygote	-	-	intergenic	-	-
chr2	3586430	T	Y	Y	Y	Heterzygote	-	-	intergenic	-	-
chr2	3586691	A	R	R	R	Heterzygote	-	-	intergenic	-	-
chr2	3587135	G	S	S	S	Heterzygote	-	-	intergenic	-	-
chr2	3796619	T	C	C	C	TS	ACC->GCC	Thr->Ala	CDS	73	ENSSSCG00000012918|ENSSSCT00000014121
chr2	3917598	G	R	R	R	Heterzygote	GCG->GRG	-	CDS	128	ENSSSCG00000012925|ENSSSCT00000014128
chr2	3947847	C	T	T	T	TS	CTC->TTC	Leu->Phe	CDS	1891	ENSSSCG00000012926|ENSSSCT00000014129
chr2	3948046	T	C	C	C	TS	CCT->CCC	Pro=>Pro	CDS	2013	ENSSSCG00000012926|ENSSSCT00000014129
chr2	3948421	A	M	M	M	Heterzygote	-	-	3'UTR	189	ENSSSCG00000012926|ENSSSCT00000014129
chr2	3948448	C	Y	Y	Y	Heterzygote	-	-	3'UTR	216	ENSSSCG00000012926|ENSSSCT00000014129
chr2	3948538	G	R	R	R	Heterzygote	-	-	3'UTR	306	ENSSSCG00000012926|ENSSSCT00000014129
chr2	4043741	G	R	R	R	Heterzygote	GAG->GAR	-	CDS	234	ENSSSCG00000012928|ENSSSCT00000014132
chr2	4045213	T	Y	Y	Y	Heterzygote	GCT->GCY	-	CDS	729	ENSSSCG00000012928|ENSSSCT00000014132
chr2	4045396	A	R	R	R	Heterzygote	GCA->GCR	-	CDS	912	ENSSSCG00000012928|ENSSSCT00000014132
chr2	4050358	A	R	R	R	Heterzygote	CTA->CTR	-	CDS	2730	ENSSSCG00000012928|ENSSSCT00000014132
chr2	4051027	G	R	R	R	Heterzygote	GCG->RCG	-	CDS	2782	ENSSSCG00000012928|ENSSSCT00000014132
chr2	4163053	T	Y	Y	Y	Heterzygote	AAT->AAY	-	CDS	474	ENSSSCG00000012934|ENSSSCT00000014139
chr2	4163268	C	M	M	M	Heterzygote	ACC->ACM	-	CDS	618	ENSSSCG00000012934|ENSSSCT00000014139
chr2	4163512	T	K	K	K	Heterzygote	TCC->KCC	-	CDS	778	ENSSSCG00000012934|ENSSSCT00000014139
chr2	4163628	T	K	K	K	Heterzygote	-	-	3'UTR	105	ENSSSCG00000012934|ENSSSCT00000014139
chr2	4163632	T	W	W	W	Heterzygote	-	-	3'UTR	109	ENSSSCG00000012934|ENSSSCT00000014139
chr2	4185673	C	Y	Y	Y	Heterzygote	GCG->GCY	-	CDS	1071	ENSSSCG00000012938|ENSSSCT00000014143
chr2	4186293	T	K	K	K	Heterzygote	AGG->KGG	-	CDS	451	ENSSSCG00000012938|ENSSSCT00000014143
chr2	4186303	G	R	R	R	Heterzygote	ACC->ACR	-	CDS	441	ENSSSCG00000012938|ENSSSCT00000014143
chr2	4186324	T	K	K	K	Heterzygote	CGA->CGK	-	CDS	420	ENSSSCG00000012938|ENSSSCT00000014143
chr2	4189600	C	Y	Y	Y	Heterzygote	-	-	intron	-	ENSSSCG00000012938|ENSSSCT00000014143
chr2	4189601	A	R	R	R	Heterzygote	-	-	intron	-	ENSSSCG00000012938|ENSSSCT00000014143
chr2	4189628	T	Y	Y	Y	Heterzygote	AGA->AGY	-	CDS	387	ENSSSCG00000012938|ENSSSCT00000014143
chr2	4189643	T	Y	Y	Y	Heterzygote	GCA->GCY	-	CDS	372	ENSSSCG00000012938|ENSSSCT00000014143
chr2	4189741	T	K	K	K	Heterzygote	AAA->KAA	-	CDS	274	ENSSSCG00000012938|ENSSSCT00000014143
chr2	4189748	G	R	R	R	Heterzygote	TGC->TGR	-	CDS	267	ENSSSCG00000012938|ENSSSCT00000014143
chr2	4232770	G	R	R	R	Heterzygote	CCC->CCR	-	CDS	1227	ENSSSCG00000012940|ENSSSCT00000014145
chr2	4296551	A	R	R	R	Heterzygote	-	-	TTS Down	117	ENSSSCG00000012943|ENSSSCT00000014148
chr2	4296641	C	M	M	M	Heterzygote	-	-	TTS Down	27	ENSSSCG00000012943|ENSSSCT00000014148
chr2	4297953	C	S	S	S	Heterzygote	CCG->CCS	-	CDS	408	ENSSSCG00000012943|ENSSSCT00000014148
chr2	4299273	C	Y	Y	Y	Heterzygote	-	-	TSS Up	-13	ENSSSCG00000012943|ENSSSCT00000014148
chr2	4383743	T	Y	Y	Y	Heterzygote	GGT->GGY	-	CDS	1182	ENSSSCG00000012946|ENSSSCT00000014151
chr2	4438198	C	M	M	M	Heterzygote	-	-	intergenic	-	-
chr2	4468511	C	Y	Y	Y	Heterzygote	-	-	TTS Down	398	ENSSSCG00000012952|ENSSSCT00000014157
chr2	4468728	C	S	S	S	Heterzygote	-	-	TTS Down	181	ENSSSCG00000012952|ENSSSCT00000014157
chr2	4476086	G	R	R	R	Heterzygote	CCG->CCR	-	CDS	60	ENSSSCG00000012953|ENSSSCT00000014158
chr2	4478490	T	C	C	C	TS	AGT->AGC	Ser=>Ser	CDS	624	ENSSSCG00000012953|ENSSSCT00000014158
chr2	4487368	C	M	M	M	Heterzygote	-	-	intergenic	-	-
chr2	4493997	C	Y	Y	Y	Heterzygote	CTG->CTY	-	CDS	912	ENSSSCG00000012955|ENSSSCT00000014160
chr2	4495786	C	G	G	G	TV	-	-	intron	-	ENSSSCG00000012955|ENSSSCT00000014160
chr2	4495788	G	T	T	T	TV	-	-	intron	-	ENSSSCG00000012955|ENSSSCT00000014160
chr2	4512026	A	R	R	R	Heterzygote	-	-	intergenic	-	-
chr2	4512101	A	R	R	R	Heterzygote	-	-	intergenic	-	-
chr2	4512244	T	Y	Y	Y	Heterzygote	-	-	TTS Down	435	ENSSSCG00000012956|ENSSSCT00000014161
chr2	4514560	T	Y	Y	Y	Heterzygote	GGA->GGY	-	CDS	2295	ENSSSCG00000012956|ENSSSCT00000014161
chr2	4534152	T	C	C	C	TS	TCA->TCG	Ser=>Ser	CDS	555	ENSSSCG00000012956|ENSSSCT00000014161
chr2	4653086	C	S	S	S	Heterzygote	TCG->TCS	-	CDS	2409	ENSSSCG00000012957|ENSSSCT00000014162
chr2	4653163	T	Y	Y	Y	Heterzygote	-	-	intron	-	ENSSSCG00000012957|ENSSSCT00000014162
chr2	4734846	A	R	R	R	Heterzygote	CCT->CCR	-	CDS	1710	ENSSSCG00000012963|ENSSSCT00000014169
chr2	4745585	C	Y	Y	Y	Heterzygote	GTG->YTG	-	CDS	814	ENSSSCG00000012963|ENSSSCT00000014169
chr2	4787778	T	K	K	K	Heterzygote	-	-	intron	-	ENSSSCG00000012965|ENSSSCT00000014172
chr2	4787781	G	R	R	R	Heterzygote	-	-	intron	-	ENSSSCG00000012965|ENSSSCT00000014172
chr2	4790120	T	Y	Y	Y	Heterzygote	GAT->GAY	-	CDS	27	ENSSSCG00000012966|ENSSSCT00000014173
chr2	4790675	G	R	R	R	Heterzygote	GCG->GCR	-	CDS	582	ENSSSCG00000012966|ENSSSCT00000014173
chr2	4791101	A	R	R	R	Heterzygote	-	-	TTS Down	252	-
chr2	4822858	T	Y	Y	Y	Heterzygote	TTG->YTG	-	CDS	991	ENSSSCG00000012969|ENSSSCT00000014176
chr2	4834400	G	R	R	R	Heterzygote	GGG->GGR	-	CDS	201	ENSSSCG00000012971|ENSSSCT00000014178
chr2	4863467	C	Y	Y	Y	Heterzygote	AAC->AAY	-	CDS	780	ENSSSCG00000012971|ENSSSCT00000014178
chr2	4866147	A	G	G	G	TS	-	-	3'UTR	137	ENSSSCG00000012973|ENSSSCT00000014180
chr2	4866466	A	G	G	G	TS	ACT->ACC	Thr=>Thr	CDS	1578	ENSSSCG00000012973|ENSSSCT00000014180
chr2	4867134	C	T	T	T	TS	GGG->AGG	Gly->Arg	CDS	1327	ENSSSCG00000012973|ENSSSCT00000014180
chr2	4867649	T	Y	Y	Y	Heterzygote	CAT->CYT	-	CDS	1115	ENSSSCG00000012973|ENSSSCT00000014180
chr2	4867660	G	C	C	C	TV	CTC->CTG	Leu=>Leu	CDS	1104	ENSSSCG00000012973|ENSSSCT00000014180
chr2	4876032	C	T	T	T	TS	TAC->TAT	Tyr=>Tyr	CDS	246	ENSSSCG00000012974|ENSSSCT00000014181
chr2	4876830	A	G	G	G	TS	-	-	TTS Down	90	-
chr2	4876875	A	C	C	C	TV	-	-	TTS Down	135	-
chr2	4876891	A	C	C	C	TV	-	-	TTS Down	151	-
chr2	4877030	G	S	S	S	Heterzygote	-	-	TTS Down	290	-
chr2	4943158	C	T	T	T	TS	TTC->TTT	Phe=>Phe	CDS	93	ENSSSCG00000012977|ENSSSCT00000014185
chr2	4943180	G	C	C	C	TV	GTG->CTG	Val->Leu	CDS	115	ENSSSCG00000012977|ENSSSCT00000014185
chr2	4943189	T	C	C	C	TS	TTC->CTC	Phe->Leu	CDS	124	ENSSSCG00000012977|ENSSSCT00000014185
chr2	4962686	T	W	W	W	Heterzygote	-	-	intron	-	ENSSSCG00000012979|ENSSSCT00000014187
chr2	4962687	G	S	S	S	Heterzygote	-	-	intron	-	ENSSSCG00000012979|ENSSSCT00000014187
chr2	5016531	A	G	G	G	TS	-	-	intron	-	ENSSSCG00000012980|ENSSSCT00000014188
chr2	5016711	G	T	T	T	TV	-	-	intron	-	ENSSSCG00000012980|ENSSSCT00000014188
chr2	5016729	G	R	R	R	Heterzygote	-	-	intron	-	ENSSSCG00000012980|ENSSSCT00000014188
chr2	5016779	T	C	C	C	TS	-	-	intron	-	ENSSSCG00000012980|ENSSSCT00000014188
chr2	5024977	T	C	C	C	TS	-	-	intron	-	ENSSSCG00000012980|ENSSSCT00000014188
chr2	5026647	T	C	C	C	TS	-	-	intron	-	ENSSSCG00000012980|ENSSSCT00000014188
chr2	5026664	G	T	T	T	TV	-	-	intron	-	ENSSSCG00000012980|ENSSSCT00000014188
chr2	5063023	C	Y	Y	Y	Heterzygote	-	-	intron	-	ENSSSCG00000012980|ENSSSCT00000014188
chr2	5067389	A	G	G	G	TS	-	-	intron	-	ENSSSCG00000012980|ENSSSCT00000014188
chr2	5074072	G	R	R	R	Heterzygote	-	-	intron	-	ENSSSCG00000012980|ENSSSCT00000014188
chr2	5074388	A	R	R	R	Heterzygote	-	-	intron	-	ENSSSCG00000012980|ENSSSCT00000014188
chr2	5074704	C	M	M	M	Heterzygote	-	-	intron	-	ENSSSCG00000012980|ENSSSCT00000014188
chr2	5078603	T	Y	Y	Y	Heterzygote	-	-	intron	-	ENSSSCG00000012980|ENSSSCT00000014188
chr2	5149460	C	T	T	T	TS	GCT->ACT	Ala->Thr	CDS	232	ENSSSCG00000012989|ENSSSCT00000014199
chr2	5150534	T	C	C	C	TS	-	-	TTS Down	4	ENSSSCG00000012990|ENSSSCT00000014200
chr2	5150593	G	A	A	A	TS	CTG->TTG	Leu=>Leu	CDS	580	ENSSSCG00000012990|ENSSSCT00000014200
chr2	5168358	A	W	W	W	Heterzygote	-	-	intergenic	-	-
chr2	5168362	A	M	M	M	Heterzygote	-	-	intergenic	-	-
chr2	5170706	A	W	W	W	Heterzygote	-	-	intergenic	-	-
chr2	5173230	C	T	T	T	TS	-	-	intergenic	-	-
chr2	5173439	T	G	G	G	TV	-	-	intergenic	-	-
chr2	5210398	A	G	G	G	TS	-	-	intergenic	-	-
chr2	5210683	T	C	C	C	TS	-	-	intergenic	-	-
chr2	5210885	T	C	C	C	TS	-	-	intergenic	-	-
chr2	5211188	C	G	G	G	TV	-	-	intergenic	-	-
chr2	5211244	G	A	A	A	TS	-	-	intergenic	-	-
chr2	5211280	A	G	G	G	TS	-	-	intergenic	-	-
chr2	5211384	A	G	G	G	TS	-	-	intergenic	-	-
chr2	5211565	G	A	A	A	TS	-	-	intergenic	-	-
chr2	5211600	A	G	G	G	TS	-	-	intergenic	-	-
chr2	5211771	A	T	T	T	TV	-	-	intergenic	-	-
chr2	5211951	G	R	R	R	Heterzygote	-	-	intergenic	-	-
chr2	5212438	T	C	C	C	TS	-	-	intergenic	-	-
chr2	5212806	T	K	K	K	Heterzygote	-	-	intergenic	-	-
chr2	5212846	A	G	G	G	TS	-	-	intergenic	-	-
chr2	5212850	G	T	T	T	TV	-	-	intergenic	-	-
chr2	5212916	C	G	G	G	TV	-	-	intergenic	-	-
chr2	5212929	T	C	C	C	TS	-	-	intergenic	-	-
chr2	5238785	G	A	A	A	TS	GCC->GCT	Ala=>Ala	CDS	351	ENSSSCG00000012992|ENSSSCT00000014202
chr2	5276579	C	S	S	S	Heterzygote	-	-	intron	-	ENSSSCG00000012995|ENSSSCT00000014205
chr2	5276581	A	M	M	M	Heterzygote	-	-	intron	-	ENSSSCG00000012995|ENSSSCT00000014205
chr2	5398002	T	Y	Y	Y	Heterzygote	-	-	3'UTR	719	ENSSSCG00000012999|ENSSSCT00000014210
chr2	5398262	G	R	R	R	Heterzygote	-	-	3'UTR	459	ENSSSCG00000012999|ENSSSCT00000014210
chr2	5398350	A	R	R	R	Heterzygote	-	-	3'UTR	371	ENSSSCG00000012999|ENSSSCT00000014210
chr2	5398476	A	G	G	G	TS	-	-	3'UTR	245	ENSSSCG00000012999|ENSSSCT00000014210
chr2	5398607	A	G	G	G	TS	-	-	3'UTR	114	ENSSSCG00000012999|ENSSSCT00000014210
chr2	5399560	C	G	G	G	TV	GGC->GGG	Gly=>Gly	CDS	1944	ENSSSCG00000012999|ENSSSCT00000014210
chr2	5399565	G	S	S	S	Heterzygote	-	-	intron	-	ENSSSCG00000012999|ENSSSCT00000014210
chr2	5400527	C	T	T	T	TS	GAC->GAT	Asp=>Asp	CDS	1827	ENSSSCG00000012999|ENSSSCT00000014210
chr2	5418604	A	G	G	G	TS	GGA->GGG	Gly=>Gly	CDS	948	ENSSSCG00000012999|ENSSSCT00000014210
chr2	5422517	T	G	G	G	TV	CGT->CGG	Arg=>Arg	CDS	312	ENSSSCG00000012999|ENSSSCT00000014210
chr2	5463774	G	K	K	K	Heterzygote	-	-	intergenic	-	-
chr2	5466522	A	R	R	R	Heterzygote	-	-	intergenic	-	-
chr2	5466638	A	M	M	M	Heterzygote	-	-	intergenic	-	-
chr2	5467752	G	C	C	C	TV	-	-	3'UTR	442	ENSSSCG00000013001|ENSSSCT00000014212
chr2	5471706	T	K	K	K	Heterzygote	-	-	TSS Up	-220	ENSSSCG00000013001|ENSSSCT00000014212
chr2	5471982	T	C	C	C	TS	-	-	TSS Up	-496	ENSSSCG00000013001|ENSSSCT00000014212
chr2	5472948	A	R	R	R	Heterzygote	-	-	intron	-	ENSSSCG00000013002|ENSSSCT00000014213
chr2	5476961	G	R	R	R	Heterzygote	GCT->RCT	-	TTS Down	286	ENSSSCG00000013004|ENSSSCT00000014215
chr2	5477044	T	W	W	W	Heterzygote	ACT->ACW	-	TTS Down	203	ENSSSCG00000013004|ENSSSCT00000014215
chr2	5477930	A	M	M	M	Heterzygote	-	-	intron	-	ENSSSCG00000013004|ENSSSCT00000014215
chr2	5484856	T	C	C	C	TS	GAA->GAG	Glu=>Glu	CDS	1332	ENSSSCG00000013005|ENSSSCT00000014216
chr2	5500091	A	R	R	R	Heterzygote	TTG->RTG	-	TTS Down	362	ENSSSCG00000013007|ENSSSCT00000014218
chr2	5501585	T	W	W	W	Heterzygote	-	-	intron	-	ENSSSCG00000013007|ENSSSCT00000014218
chr2	5503929	C	S	S	S	Heterzygote	-	-	TSS Up	-303	ENSSSCG00000013007|ENSSSCT00000014218
chr2	5544239	T	C	C	C	TS	ACC->GCC	Thr->Ala	CDS	814	ENSSSCG00000013012|ENSSSCT00000014223
chr2	5547878	A	C	C	C	TV	CCT->CCG	Pro=>Pro	CDS	462	ENSSSCG00000013012|ENSSSCT00000014223
chr2	5550069	T	C	C	C	TS	CTA->CTG	Leu=>Leu	CDS	219	ENSSSCG00000013012|ENSSSCT00000014223
chr2	5681951	A	G	G	G	TS	-	-	intergenic	-	-
chr2	5716818	C	Y	Y	Y	Heterzygote	GCC->GCY	-	CDS	735	ENSSSCG00000013017|ENSSSCT00000014228
chr2	5716851	C	S	S	S	Heterzygote	GTC->GTS	-	CDS	768	ENSSSCG00000013017|ENSSSCT00000014228
chr2	5716860	C	Y	Y	Y	Heterzygote	GCC->GCY	-	CDS	777	ENSSSCG00000013017|ENSSSCT00000014228
chr2	5750844	T	G	G	G	TV	TGC->GGC	Cys->Gly	CDS	4363	ENSSSCG00000013018|ENSSSCT00000014229
chr2	5878154	C	G	G	G	TV	CTC->CTG	Leu=>Leu	CDS	444	ENSSSCG00000013024|ENSSSCT00000014237
chr2	5951226	T	C	C	C	TS	GTT->GTC	Val=>Val	CDS	4038	ENSSSCG00000013024|ENSSSCT00000014237
chr2	6169217	G	C	C	C	TV	-	-	intron	-	ENSSSCG00000013029|ENSSSCT00000014242
chr2	6169392	C	S	S	S	Heterzygote	-	-	intron	-	ENSSSCG00000013029|ENSSSCT00000014242
chr2	6169510	A	G	G	G	TS	-	-	intron	-	ENSSSCG00000013029|ENSSSCT00000014242
chr2	6169731	T	G	G	G	TV	CAC->CCC	His->Pro	CDS	65	ENSSSCG00000013029|ENSSSCT00000014242
chr2	6214560	T	K	K	K	Heterzygote	-	-	3'UTR	217	ENSSSCG00000013032|ENSSSCT00000014245
chr2	6214732	G	R	R	R	Heterzygote	-	-	3'UTR	45	ENSSSCG00000013032|ENSSSCT00000014245
chr2	6228345	G	R	R	R	Heterzygote	-	-	3'UTR	117	ENSSSCG00000013033|ENSSSCT00000014246
chr2	6228448	A	M	M	M	Heterzygote	-	-	3'UTR	220	ENSSSCG00000013033|ENSSSCT00000014246
chr2	6257796	A	M	M	M	Heterzygote	-	-	3'UTR	605	ENSSSCG00000013037|ENSSSCT00000014250
chr2	6262915	A	R	R	R	Heterzygote	AGT->AGR	-	CDS	390	ENSSSCG00000013038|ENSSSCT00000014251
chr2	6267984	T	C	C	C	TS	CAA->CAG	Gln=>Gln	CDS	231	ENSSSCG00000013039|ENSSSCT00000014252
chr2	6267993	T	C	C	C	TS	CCA->CCG	Pro=>Pro	CDS	222	ENSSSCG00000013039|ENSSSCT00000014252
chr2	6272091	G	R	R	R	Heterzygote	GAC->GAR	-	CDS	1068	ENSSSCG00000013041|ENSSSCT00000014254
chr2	6323524	G	R	R	R	Heterzygote	GAG->GAR	-	CDS	420	ENSSSCG00000013043|ENSSSCT00000014256
chr2	6461606	A	G	G	G	TS	-	-	TTS Down	342	ENSSSCG00000013045|ENSSSCT00000014258
chr2	6475199	G	K	K	K	Heterzygote	-	-	3'UTR	235	ENSSSCG00000013046|ENSSSCT00000014259
chr2	6475531	T	W	W	W	Heterzygote	-	-	intron	-	ENSSSCG00000013046|ENSSSCT00000014259
chr2	6489351	A	R	R	R	Heterzygote	-	-	intergenic	-	-
chr2	6489358	G	R	R	R	Heterzygote	-	-	intergenic	-	-
chr2	6490711	G	R	R	R	Heterzygote	-	-	intergenic	-	-
chr2	6589383	T	K	K	K	Heterzygote	-	-	intron	-	ENSSSCG00000013048|ENSSSCT00000014261
chr2	6630743	A	C	C	C	TV	GAG->GCG	Glu->Ala	CDS	896	ENSSSCG00000013048|ENSSSCT00000014262
chr2	6631711	T	C	C	C	TS	GCT->GCC	Ala=>Ala	CDS	315	ENSSSCG00000013048|ENSSSCT00000014262
chr2	6704859	T	C	C	C	TS	-	-	intergenic	-	-
chr2	6728666	A	C	C	C	TV	-	-	intron	-	ENSSSCG00000013052|ENSSSCT00000014266
chr2	6825518	T	C	C	C	TS	-	-	intron	-	ENSSSCG00000013052|ENSSSCT00000014266
chr2	6940211	C	Y	Y	Y	Heterzygote	-	-	intergenic	-	-
chr2	6967132	C	T	T	T	TS	-	-	intron	-	ENSSSCG00000013055|ENSSSCT00000014269
chr2	7040183	C	Y	Y	Y	Heterzygote	-	-	intron	-	ENSSSCG00000013056|ENSSSCT00000014270
chr2	7040688	G	R	R	R	Heterzygote	-	-	intron	-	ENSSSCG00000013056|ENSSSCT00000014270
chr2	7041001	T	Y	Y	Y	Heterzygote	-	-	intron	-	ENSSSCG00000013056|ENSSSCT00000014270
chr2	7041451	A	G	G	G	TS	-	-	intron	-	ENSSSCG00000013056|ENSSSCT00000014270
chr2	7067113	G	R	R	R	Heterzygote	-	-	intron	-	ENSSSCG00000013056|ENSSSCT00000014270
chr2	7512144	T	C	C	C	TS	GTG->GCG	Val->Ala	CDS	2282	ENSSSCG00000013063|ENSSSCT00000014279
chr2	7515044	A	G	G	G	TS	-	-	intron	-	ENSSSCG00000013064|ENSSSCT00000014280
chr2	7515207	G	T	T	T	TV	-	-	intron	-	ENSSSCG00000013064|ENSSSCT00000014280
chr2	7516250	T	C	C	C	TS	-	-	intron	-	ENSSSCG00000013064|ENSSSCT00000014280
chr2	7516987	C	A	A	A	TV	CAA->AAA	Gln->Lys	CDS	379	ENSSSCG00000013064|ENSSSCT00000014280
chr2	7519926	G	C	C	C	TV	-	-	intron	-	ENSSSCG00000013064|ENSSSCT00000014280
chr2	7520273	C	A	A	A	TV	-	-	intron	-	ENSSSCG00000013064|ENSSSCT00000014280
chr2	7520274	A	T	T	T	TV	-	-	intron	-	ENSSSCG00000013064|ENSSSCT00000014280
chr2	7523174	T	W	W	W	Heterzygote	-	-	intron	-	ENSSSCG00000013064|ENSSSCT00000014280
chr2	7566633	C	Y	Y	Y	Heterzygote	-	-	intergenic	-	-
chr2	7569066	A	W	W	W	Heterzygote	-	-	intergenic	-	-
chr2	7569141	T	G	G	G	TV	-	-	intergenic	-	-
chr2	7569142	G	A	A	A	TS	-	-	intergenic	-	-
chr2	7570131	G	R	R	R	Heterzygote	-	-	intergenic	-	-
chr2	7622297	T	C	C	C	TS	-	-	intergenic	-	-
chr2	7622362	T	Y	Y	Y	Heterzygote	-	-	intergenic	-	-
chr2	7622800	G	R	R	R	Heterzygote	-	-	intergenic	-	-
chr2	7622830	A	R	R	R	Heterzygote	-	-	intergenic	-	-
chr2	7839646	T	G	G	G	TV	TTG->TGG	Leu->Trp	CDS	239	ENSSSCG00000013072|ENSSSCT00000014289
chr2	8382336	T	C	C	C	TS	-	-	3'UTR	555	ENSSSCG00000013082|ENSSSCT00000014300
chr2	8382487	T	C	C	C	TS	-	-	3'UTR	404	ENSSSCG00000013082|ENSSSCT00000014300
chr2	8382499	A	G	G	G	TS	-	-	3'UTR	392	ENSSSCG00000013082|ENSSSCT00000014300
chr2	8382573	T	C	C	C	TS	-	-	3'UTR	318	ENSSSCG00000013082|ENSSSCT00000014300
chr2	8505568	C	Y	Y	Y	Heterzygote	-	-	intergenic	-	-
chr2	8505693	T	Y	Y	Y	Heterzygote	-	-	intergenic	-	-
chr2	8643965	G	R	R	R	Heterzygote	-	-	intron	-	ENSSSCG00000013090|ENSSSCT00000014308
chr2	8644187	G	R	R	R	Heterzygote	-	-	intron	-	ENSSSCG00000013090|ENSSSCT00000014308
chr2	8654507	A	G	G	G	TS	-	-	intron	-	ENSSSCG00000013090|ENSSSCT00000014308
chr2	9069440	A	G	G	G	TS	-	-	intergenic	-	-
chr2	9069467	G	C	C	C	TV	-	-	intergenic	-	-
chr2	9069591	A	G	G	G	TS	-	-	intergenic	-	-
chr2	9069592	T	C	C	C	TS	-	-	intergenic	-	-
chr2	9069610	A	G	G	G	TS	-	-	intergenic	-	-
chr2	9069995	A	C	C	C	TV	-	-	intergenic	-	-
chr2	9070176	A	G	G	G	TS	-	-	intergenic	-	-
chr2	9070222	T	G	G	G	TV	-	-	intergenic	-	-
chr2	9070256	A	G	G	G	TS	-	-	intergenic	-	-
chr2	9070277	A	T	T	T	TV	-	-	intergenic	-	-
chr2	9070290	T	A	A	A	TV	-	-	intergenic	-	-
chr2	9070328	T	C	C	C	TS	-	-	intergenic	-	-
chr2	9070389	G	A	A	A	TS	-	-	intergenic	-	-
chr2	9070391	G	A	A	A	TS	-	-	intergenic	-	-
chr2	9070416	A	G	G	G	TS	-	-	intergenic	-	-
chr2	9070454	A	G	G	G	TS	-	-	intergenic	-	-
chr2	9203322	A	G	G	G	TS	-	-	intergenic	-	-
chr2	9203331	G	A	A	A	TS	-	-	intergenic	-	-
chr2	9203358	C	T	T	T	TS	-	-	intergenic	-	-
chr2	9203368	G	A	A	A	TS	-	-	intergenic	-	-
chr2	9402188	G	R	R	R	Heterzygote	AAG->AAR	-	CDS	492	ENSSSCG00000013110|ENSSSCT00000014330
chr2	9402811	A	C	C	C	TV	-	-	TTS Down	383	-
chr2	9403023	C	G	G	G	TV	-	-	intergenic	-	-
chr2	9467103	A	R	R	R	Heterzygote	-	-	intergenic	-	-
chr2	9467262	G	R	R	R	Heterzygote	-	-	intergenic	-	-
chr2	9499836	A	M	M	M	Heterzygote	CAC->CMC	-	CDS	1673	ENSSSCG00000013113|ENSSSCT00000014333
chr2	9501052	T	G	G	G	TV	GTA->GGA	Val->Gly	CDS	2111	ENSSSCG00000013113|ENSSSCT00000014333
chr2	9662549	G	R	R	R	Heterzygote	CGG->CGR	-	CDS	369	ENSSSCG00000013118|ENSSSCT00000014338
chr2	9662699	A	R	R	R	Heterzygote	CAA->CAR	-	CDS	519	ENSSSCG00000013118|ENSSSCT00000014338
chr2	9662714	G	R	R	R	Heterzygote	CTG->CTR	-	CDS	534	ENSSSCG00000013118|ENSSSCT00000014338
chr2	9662981	G	A	A	A	TS	-	-	3'UTR	45	ENSSSCG00000013118|ENSSSCT00000014338
chr2	9663049	A	G	G	G	TS	-	-	3'UTR	113	ENSSSCG00000013118|ENSSSCT00000014338
chr2	9665422	C	G	G	G	TV	-	-	intergenic	-	-
chr2	9666900	T	G	G	G	TV	-	-	intergenic	-	-
chr2	9667583	A	G	G	G	TS	-	-	intergenic	-	-
chr2	9670923	A	G	G	G	TS	-	-	3'UTR	112	ENSSSCG00000013119|ENSSSCT00000014339
chr2	9872898	A	G	G	G	TS	-	-	TTS Down	7	-
chr2	9873168	C	T	T	T	TS	-	-	TTS Down	277	-
chr2	9897848	A	G	G	G	TS	CTA->CTG	Leu=>Leu	CDS	540	ENSSSCG00000013125|ENSSSCT00000014345
chr2	9906727	A	G	G	G	TS	CCA->CCG	Pro=>Pro	CDS	993	ENSSSCG00000013125|ENSSSCT00000014345
chr2	9924216	G	A	A	A	TS	GAG->GAA	Glu=>Glu	CDS	2028	ENSSSCG00000013125|ENSSSCT00000014345
chr2	9925727	T	A	A	A	TV	-	-	TTS Down	206	-
chr2	9926366	C	T	T	T	TS	-	-	intergenic	-	-
chr2	9926782	A	G	G	G	TS	-	-	intergenic	-	-
chr2	9926911	G	A	A	A	TS	-	-	intergenic	-	-
chr2	9926914	A	G	G	G	TS	-	-	intergenic	-	-
chr2	9926937	C	T	T	T	TS	-	-	intergenic	-	-
chr2	9927002	T	G	G	G	TV	-	-	intergenic	-	-
chr2	9927257	G	T	T	T	TV	-	-	intergenic	-	-
chr2	9927258	T	C	C	C	TS	-	-	intergenic	-	-
chr2	9927458	A	M	M	M	Heterzygote	-	-	intergenic	-	-
chr2	10285812	G	R	R	R	Heterzygote	-	-	intergenic	-	-
chr2	10286069	A	R	R	R	Heterzygote	-	-	intergenic	-	-
chr2	10609547	T	A	A	A	TV	-	-	intergenic	-	-
chr2	10610252	C	T	T	T	TS	-	-	intergenic	-	-
chr2	10610263	T	A	A	A	TV	-	-	intergenic	-	-
chr2	11028832	T	C	C	C	TS	-	-	intergenic	-	-
chr2	11028992	A	G	G	G	TS	-	-	intergenic	-	-
chr2	11029253	A	G	G	G	TS	-	-	intergenic	-	-
chr2	11029700	C	A	A	A	TV	-	-	intergenic	-	-
chr2	11029793	C	T	T	T	TS	-	-	intergenic	-	-
chr2	11029871	A	T	T	T	TV	-	-	intergenic	-	-
chr2	11029934	T	C	C	C	TS	-	-	intergenic	-	-
chr2	11029941	T	C	C	C	TS	-	-	intergenic	-	-
chr2	11029946	C	Y	Y	Y	Heterzygote	-	-	intergenic	-	-
chr2	11163599	T	W	W	W	Heterzygote	-	-	intron	-	ENSSSCG00000013174|ENSSSCT00000014394
chr2	11163955	C	Y	Y	Y	Heterzygote	-	-	intron	-	ENSSSCG00000013174|ENSSSCT00000014394
chr2	11214087	G	A	A	A	TS	-	-	intergenic	-	-
chr2	11234899	A	M	M	M	Heterzygote	-	-	intergenic	-	-
chr2	11254160	A	R	R	R	Heterzygote	AAA->AAR	-	CDS	606	ENSSSCG00000013177|ENSSSCT00000014397
chr2	11254948	T	C	C	C	TS	-	-	TTS Down	163	-
chr2	11287897	A	R	R	R	Heterzygote	ATT->ATR	-	CDS	1161	ENSSSCG00000013179|ENSSSCT00000014399
chr2	11288894	A	G	G	G	TS	GGT->GGC	Gly=>Gly	CDS	567	ENSSSCG00000013179|ENSSSCT00000014399
chr2	11329803	A	G	G	G	TS	-	-	3'UTR	88	ENSSSCG00000013181|ENSSSCT00000014401
chr2	11342589	A	G	G	G	TS	CAT->CAC	His=>His	CDS	93	ENSSSCG00000013181|ENSSSCT00000014401
chr2	12608538	G	S	S	S	Heterzygote	-	-	intergenic	-	-
chr2	12690906	T	C	C	C	TS	-	-	intergenic	-	-
chr2	12820412	A	G	G	G	TS	CAT->CAC	His=>His	CDS	12	ENSSSCG00000013221|ENSSSCT00000014441
chr2	12820444	A	G	G	G	TS	-	-	TSS Up	-21	ENSSSCG00000013221|ENSSSCT00000014441
chr2	12820458	A	G	G	G	TS	-	-	TSS Up	-35	ENSSSCG00000013221|ENSSSCT00000014441
chr2	12946607	C	T	T	T	TS	-	-	intergenic	-	-
chr2	12946636	G	A	A	A	TS	-	-	intergenic	-	-
chr2	13084473	C	T	T	T	TS	TTC->TTT	Phe=>Phe	CDS	378	ENSSSCG00000013229|ENSSSCT00000014449
chr2	13087477	C	S	S	S	Heterzygote	GCC->GCS	-	CDS	663	ENSSSCG00000013229|ENSSSCT00000014449
chr2	13156628	G	T	T	T	TV	-	-	3'UTR	1438	ENSSSCG00000013233|ENSSSCT00000014453
chr2	13156951	T	C	C	C	TS	-	-	3'UTR	1761	ENSSSCG00000013233|ENSSSCT00000014453
chr2	13160696	G	C	C	C	TV	-	-	intergenic	-	-
chr2	13160700	T	C	C	C	TS	-	-	intergenic	-	-
chr2	13296691	T	K	K	K	Heterzygote	GAT->GKT	-	CDS	86	ENSSSCG00000013239|ENSSSCT00000014459
chr2	13366308	A	G	G	G	TS	-	-	TTS Down	426	ENSSSCG00000013243|ENSSSCT00000014463
chr2	13366816	A	G	G	G	TS	-	-	3'UTR	98	ENSSSCG00000013243|ENSSSCT00000014463
chr2	13424673	T	C	C	C	TS	-	-	3'UTR	703	ENSSSCG00000013245|ENSSSCT00000014465
chr2	13425003	A	G	G	G	TS	-	-	TTS Down	318	-
chr2	13430767	C	T	T	T	TS	GCG->GCA	Ala=>Ala	CDS	597	ENSSSCG00000013246|ENSSSCT00000014466
chr2	14139018	T	Y	Y	Y	Heterzygote	-	-	intron	-	ENSSSCG00000013256|ENSSSCT00000014479
chr2	14139022	G	R	R	R	Heterzygote	-	-	intron	-	ENSSSCG00000013256|ENSSSCT00000014479
chr2	14145955	T	W	W	W	Heterzygote	-	-	intron	-	ENSSSCG00000013257|ENSSSCT00000014481
chr2	14145957	T	K	K	K	Heterzygote	-	-	intron	-	ENSSSCG00000013257|ENSSSCT00000014481
chr2	14149608	G	A	A	A	TS	AGC->AGT	Ser=>Ser	CDS	957	ENSSSCG00000013257|ENSSSCT00000014481
chr2	14149616	T	W	W	W	Heterzygote	AAC->WAC	-	CDS	949	ENSSSCG00000013257|ENSSSCT00000014481
chr2	14165118	G	R	R	R	Heterzygote	CTC->CTR	-	CDS	384	ENSSSCG00000013257|ENSSSCT00000014481
chr2	14225601	A	G	G	G	TS	GTA->GTG	Val=>Val	CDS	462	ENSSSCG00000013259|ENSSSCT00000014483
chr2	14228274	T	C	C	C	TS	GCT->GCC	Ala=>Ala	CDS	1467	ENSSSCG00000013259|ENSSSCT00000014483
chr2	14232105	T	C	C	C	TS	GCT->GCC	Ala=>Ala	CDS	2217	ENSSSCG00000013259|ENSSSCT00000014483
chr2	14232389	C	G	G	G	TV	-	-	intron	-	ENSSSCG00000013259|ENSSSCT00000014483
chr2	14232500	G	A	A	A	TS	ACG->ACA	Thr=>Thr	CDS	2355	ENSSSCG00000013259|ENSSSCT00000014483
chr2	14232827	G	A	A	A	TS	-	-	TTS Down	112	-
chr2	14232874	G	C	C	C	TV	-	-	TTS Down	159	-
chr2	14232998	T	C	C	C	TS	-	-	TTS Down	283	-
chr2	14233013	C	G	G	G	TV	-	-	TTS Down	298	-
chr2	14234737	A	R	R	R	Heterzygote	-	-	5'UTR	-3	ENSSSCG00000013260|ENSSSCT00000014484
chr2	14234738	G	R	R	R	Heterzygote	-	-	5'UTR	-2	ENSSSCG00000013260|ENSSSCT00000014484
chr2	14235102	G	C	C	C	TV	-	-	intron	-	ENSSSCG00000013260|ENSSSCT00000014484
chr2	14420244	T	C	C	C	TS	ACA->ACG	Thr=>Thr	CDS	519	ENSSSCG00000013263|ENSSSCT00000014487
chr2	14857688	A	G	G	G	TS	GAA->GAG	Glu=>Glu	CDS	588	ENSSSCG00000013267|ENSSSCT00000014491
chr2	14862591	C	Y	Y	Y	Heterzygote	-	-	TSS Up	-413	-
chr2	14862594	A	G	G	G	TS	-	-	TSS Up	-410	-
chr2	14862610	A	G	G	G	TS	-	-	TSS Up	-394	-
chr2	14862661	C	T	T	T	TS	-	-	TSS Up	-343	-
chr2	14862665	C	Y	Y	Y	Heterzygote	-	-	TSS Up	-339	-
chr2	14862740	C	T	T	T	TS	-	-	TSS Up	-264	-
chr2	14862798	G	R	R	R	Heterzygote	-	-	TSS Up	-206	-
chr2	14864095	T	C	C	C	TS	-	-	TTS Down	100	ENSSSCG00000013269|ENSSSCT00000014493
chr2	14864274	A	G	G	G	TS	-	-	3'UTR	310	ENSSSCG00000013269|ENSSSCT00000014493
chr2	14864353	G	A	A	A	TS	-	-	3'UTR	231	ENSSSCG00000013269|ENSSSCT00000014493
chr2	14864548	G	S	S	S	Heterzygote	-	-	3'UTR	36	ENSSSCG00000013269|ENSSSCT00000014493
chr2	14865074	G	K	K	K	Heterzygote	-	-	intron	-	ENSSSCG00000013269|ENSSSCT00000014493
chr2	14865360	A	C	C	C	TV	-	-	intron	-	ENSSSCG00000013269|ENSSSCT00000014493
chr2	14865427	T	C	C	C	TS	ATC->GTC	Ile->Val	CDS	1828	ENSSSCG00000013269|ENSSSCT00000014493
chr2	14865428	G	R	R	R	Heterzygote	TGC->TGR	-	CDS	1827	ENSSSCG00000013269|ENSSSCT00000014493
chr2	14865578	C	T	T	T	TS	-	-	intron	-	ENSSSCG00000013269|ENSSSCT00000014493
chr2	14866070	T	W	W	W	Heterzygote	-	-	intron	-	ENSSSCG00000013269|ENSSSCT00000014493
chr2	14866071	C	M	M	M	Heterzygote	-	-	intron	-	ENSSSCG00000013269|ENSSSCT00000014493
chr2	14867029	C	Y	Y	Y	Heterzygote	TCG->TCY	-	CDS	1227	ENSSSCG00000013269|ENSSSCT00000014493
chr2	14867053	A	R	R	R	Heterzygote	GGT->GGR	-	CDS	1203	ENSSSCG00000013269|ENSSSCT00000014493
chr2	14867223	C	S	S	S	Heterzygote	GCC->SCC	-	CDS	1033	ENSSSCG00000013269|ENSSSCT00000014493
chr2	14898954	T	Y	Y	Y	Heterzygote	CCA->CCY	-	CDS	837	ENSSSCG00000013270|ENSSSCT00000014494
chr2	15574089	C	Y	Y	Y	Heterzygote	CAC->CAY	-	CDS	489	ENSSSCG00000013275|ENSSSCT00000014499
chr2	15585140	G	C	C	C	TV	-	-	intergenic	-	-
chr2	15881142	A	T	T	T	TV	-	-	intergenic	-	-
chr2	15881497	T	C	C	C	TS	-	-	intergenic	-	-
chr2	15881939	G	R	R	R	Heterzygote	-	-	intergenic	-	-
chr2	15881945	T	C	C	C	TS	-	-	intergenic	-	-
chr2	15882066	T	G	G	G	TV	-	-	intergenic	-	-
chr2	15882117	A	G	G	G	TS	-	-	intergenic	-	-
chr2	15882145	G	A	A	A	TS	-	-	intergenic	-	-
chr2	15882231	G	R	R	R	Heterzygote	-	-	intergenic	-	-
chr2	15882302	A	M	M	M	Heterzygote	-	-	intergenic	-	-
chr2	15882322	T	Y	Y	Y	Heterzygote	-	-	intergenic	-	-
chr2	15882356	T	C	C	C	TS	-	-	intergenic	-	-
chr2	15882370	T	C	C	C	TS	-	-	intergenic	-	-
chr2	15882630	A	G	G	G	TS	-	-	intergenic	-	-
chr2	15882740	G	A	A	A	TS	-	-	intergenic	-	-
chr2	15882777	C	A	A	A	TV	-	-	intergenic	-	-
chr2	15883212	T	C	C	C	TS	-	-	TTS Down	86	ENSSSCG00000013277|ENSSSCT00000014501
chr2	15883247	T	C	C	C	TS	-	-	TTS Down	51	ENSSSCG00000013277|ENSSSCT00000014501
chr2	15883953	A	R	R	R	Heterzygote	GCT->GCR	-	CDS	360	ENSSSCG00000013277|ENSSSCT00000014501
chr2	15886849	A	G	G	G	TS	CTT->CTC	Leu=>Leu	CDS	84	ENSSSCG00000013277|ENSSSCT00000014501
chr2	16665030	G	R	R	R	Heterzygote	-	-	3'UTR	234	ENSSSCG00000013281|ENSSSCT00000014505
chr2	16797565	A	G	G	G	TS	GTT->GTC	Val=>Val	CDS	390	ENSSSCG00000013281|ENSSSCT00000014505
chr2	16797805	T	C	C	C	TS	ACA->ACG	Thr=>Thr	CDS	150	ENSSSCG00000013281|ENSSSCT00000014505
chr2	16814541	A	G	G	G	TS	-	-	3'UTR	72	ENSSSCG00000013282|ENSSSCT00000014506
chr2	16938254	T	C	C	C	TS	-	-	intergenic	-	-
chr2	17177746	G	T	T	T	TV	-	-	intergenic	-	-
chr2	17178138	A	G	G	G	TS	-	-	TTS Down	212	ENSSSCG00000013284|ENSSSCT00000014508
chr2	17778520	A	T	T	T	TV	-	-	intergenic	-	-
chr2	17778548	G	A	A	A	TS	-	-	intergenic	-	-
chr2	19576540	G	A	A	A	TS	-	-	intergenic	-	-
chr2	19576564	G	A	A	A	TS	-	-	intergenic	-	-
chr2	19576574	C	A	A	A	TV	-	-	intergenic	-	-
chr2	20675591	A	G	G	G	TS	-	-	intergenic	-	-
chr2	23934730	T	W	W	W	Heterzygote	-	-	TTS Down	29	ENSSSCG00000013295|ENSSSCT00000014520
chr2	24701047	G	T	T	T	TV	-	-	intergenic	-	-
chr2	24701050	C	T	T	T	TS	-	-	intergenic	-	-
chr2	25203362	C	T	T	T	TS	GCC->ACC	Ala->Thr	CDS	2278	ENSSSCG00000013304|ENSSSCT00000014530
chr2	25203375	C	T	T	T	TS	ACG->ACA	Thr=>Thr	CDS	2265	ENSSSCG00000013304|ENSSSCT00000014530
chr2	25211725	T	G	G	G	TV	ATA->ATC	Ile=>Ile	CDS	1482	ENSSSCG00000013304|ENSSSCT00000014530
chr2	25250732	T	C	C	C	TS	GGA->GGG	Gly=>Gly	CDS	1488	ENSSSCG00000013305|ENSSSCT00000014531
chr2	25251078	G	A	A	A	TS	TAC->TAT	Tyr=>Tyr	CDS	1347	ENSSSCG00000013305|ENSSSCT00000014531
chr2	25255129	A	G	G	G	TS	-	-	intron	-	ENSSSCG00000013305|ENSSSCT00000014531
chr2	25575379	T	Y	Y	Y	Heterzygote	GAT->GAY	-	CDS	528	ENSSSCG00000013308|ENSSSCT00000014534
chr2	25582177	T	C	C	C	TS	GTT->GTC	Val=>Val	CDS	858	ENSSSCG00000013308|ENSSSCT00000014534
chr2	25587837	T	W	W	W	Heterzygote	-	-	intron	-	ENSSSCG00000013308|ENSSSCT00000014534
chr2	25588641	C	A	A	A	TV	-	-	intron	-	ENSSSCG00000013308|ENSSSCT00000014534
chr2	25588688	A	G	G	G	TS	-	-	intron	-	ENSSSCG00000013308|ENSSSCT00000014534
chr2	25588836	A	C	C	C	TV	-	-	intron	-	ENSSSCG00000013308|ENSSSCT00000014534
chr2	25614942	T	C	C	C	TS	TTT->TTC	Phe=>Phe	CDS	219	ENSSSCG00000013309|ENSSSCT00000014535
chr2	25649479	A	G	G	G	TS	-	-	TTS Down	208	ENSSSCG00000013311|ENSSSCT00000014537
chr2	25960873	G	A	A	A	TS	-	-	intergenic	-	-
chr2	25962629	C	T	T	T	TS	-	-	intergenic	-	-
chr2	25964797	T	C	C	C	TS	ACA->GCA	Thr->Ala	CDS	1987	ENSSSCG00000013312|ENSSSCT00000014538
chr2	25965832	C	T	T	T	TS	GGG->AGG	Gly->Arg	CDS	1714	ENSSSCG00000013312|ENSSSCT00000014538
chr2	25967017	G	T	T	T	TV	CTT->ATT	Leu->Ile	CDS	1570	ENSSSCG00000013312|ENSSSCT00000014538
chr2	25967552	T	G	G	G	TV	AAA->CAA	Lys->Gln	CDS	1342	ENSSSCG00000013312|ENSSSCT00000014538
chr2	25968265	A	G	G	G	TS	TGT->CGT	Cys->Arg	CDS	1141	ENSSSCG00000013312|ENSSSCT00000014538
chr2	26231645	C	T	T	T	TS	-	-	intergenic	-	-
chr2	26233152	A	T	T	T	TV	-	-	intergenic	-	-
chr2	26437243	A	T	T	T	TV	-	-	intergenic	-	-
chr2	26437448	A	G	G	G	TS	-	-	intergenic	-	-
chr2	26438434	A	T	T	T	TV	-	-	TTS Down	396	ENSSSCG00000013315|ENSSSCT00000014541
chr2	26438844	C	T	T	T	TS	-	-	3'UTR	164	ENSSSCG00000013315|ENSSSCT00000014541
chr2	26463147	A	G	G	G	TS	-	-	5'UTR	-21	ENSSSCG00000013315|ENSSSCT00000014541
chr2	26738625	C	Y	Y	Y	Heterzygote	-	-	TTS Down	322	ENSSSCG00000013318|ENSSSCT00000014544
chr2	26738627	T	Y	Y	Y	Heterzygote	-	-	TTS Down	320	ENSSSCG00000013318|ENSSSCT00000014544
chr2	26738637	T	Y	Y	Y	Heterzygote	-	-	TTS Down	310	ENSSSCG00000013318|ENSSSCT00000014544
chr2	26738660	A	G	G	G	TS	-	-	TTS Down	287	ENSSSCG00000013318|ENSSSCT00000014544
chr2	26738775	G	T	T	T	TV	-	-	TTS Down	172	ENSSSCG00000013318|ENSSSCT00000014544
chr2	26738776	T	C	C	C	TS	-	-	TTS Down	171	ENSSSCG00000013318|ENSSSCT00000014544
chr2	26739496	T	K	K	K	Heterzygote	-	-	3'UTR	102	ENSSSCG00000013318|ENSSSCT00000014544
chr2	26744914	A	W	W	W	Heterzygote	-	-	intron	-	ENSSSCG00000013318|ENSSSCT00000014544
chr2	26746475	C	T	T	T	TS	GTG->GTA	Val=>Val	CDS	339	ENSSSCG00000013318|ENSSSCT00000014544
chr2	27237434	C	T	T	T	TS	CCA->TCA	Pro->Ser	CDS	142	ENSSSCG00000013322|ENSSSCT00000014548
chr2	27261251	A	W	W	W	Heterzygote	-	-	intron	-	ENSSSCG00000013322|ENSSSCT00000014548
chr2	27261252	C	M	M	M	Heterzygote	-	-	intron	-	ENSSSCG00000013322|ENSSSCT00000014548
chr2	27261673	C	G	G	G	TV	-	-	TTS Down	34	-
chr2	28275942	A	G	G	G	TS	-	-	intergenic	-	-
chr2	28275957	T	C	C	C	TS	-	-	intergenic	-	-
chr2	28276034	C	T	T	T	TS	-	-	intergenic	-	-
chr2	28276424	T	C	C	C	TS	-	-	intergenic	-	-
chr2	28276431	T	G	G	G	TV	-	-	intergenic	-	-
chr2	28276445	T	C	C	C	TS	-	-	intergenic	-	-
chr2	28276466	A	G	G	G	TS	-	-	intergenic	-	-
chr2	28276499	C	T	T	T	TS	-	-	intergenic	-	-
chr2	28322662	T	W	W	W	Heterzygote	-	-	intron	-	ENSSSCG00000013328|ENSSSCT00000014555
chr2	28322663	A	M	M	M	Heterzygote	-	-	intron	-	ENSSSCG00000013328|ENSSSCT00000014555
chr2	28324209	T	Y	Y	Y	Heterzygote	-	-	intron	-	ENSSSCG00000013328|ENSSSCT00000014555
chr2	28324210	A	R	R	R	Heterzygote	-	-	intron	-	ENSSSCG00000013328|ENSSSCT00000014555
chr2	28325772	T	W	W	W	Heterzygote	-	-	intergenic	-	-
chr2	28406198	G	A	A	A	TS	CGT->TGT	Arg->Cys	CDS	232	ENSSSCG00000013329|ENSSSCT00000014556
chr2	28406285	G	C	C	C	TV	CAG->GAG	Gln->Glu	CDS	145	ENSSSCG00000013329|ENSSSCT00000014556
chr2	30883882	A	R	R	R	Heterzygote	AAA->AAR	-	CDS	102	ENSSSCG00000013334|ENSSSCT00000014562
chr2	30889783	A	R	R	R	Heterzygote	-	-	intergenic	-	-
chr2	31302605	T	G	G	G	TV	-	-	intergenic	-	-
chr2	34558021	T	C	C	C	TS	-	-	intergenic	-	-
chr2	36469347	C	S	S	S	Heterzygote	-	-	intron	-	ENSSSCG00000013348|ENSSSCT00000014577
chr2	36689077	C	Y	Y	Y	Heterzygote	-	-	TTS Down	391	ENSSSCG00000013351|ENSSSCT00000014580
chr2	37502416	T	C	C	C	TS	TTC->CTC	Phe->Leu	CDS	31	ENSSSCG00000013355|ENSSSCT00000014586
chr2	37502420	G	A	A	A	TS	AGG->AAG	Arg->Lys	CDS	35	ENSSSCG00000013355|ENSSSCT00000014586
chr2	37502678	G	A	A	A	TS	-	-	TTS Down	42	-
chr2	37502745	T	C	C	C	TS	-	-	TTS Down	109	-
chr2	37722671	A	M	M	M	Heterzygote	-	-	5'UTR	-23	ENSSSCG00000013360|ENSSSCT00000014591
chr2	37964710	T	K	K	K	Heterzygote	-	-	intergenic	-	-
chr2	37979572	C	G	G	G	TV	-	-	intergenic	-	-
chr2	38165467	T	Y	Y	Y	Heterzygote	ACT->ACY	-	CDS	1422	ENSSSCG00000013368|ENSSSCT00000014600
chr2	38175458	A	R	R	R	Heterzygote	GTA->GTR	-	CDS	3024	ENSSSCG00000013368|ENSSSCT00000014600
chr2	38282110	C	Y	Y	Y	Heterzygote	GAC->GAY	-	CDS	930	ENSSSCG00000013371|ENSSSCT00000014605
chr2	39379122	C	Y	Y	Y	Heterzygote	TAC->TAY	-	CDS	387	ENSSSCG00000013381|ENSSSCT00000014615
chr2	39379786	T	W	W	W	Heterzygote	CTG->CWG	-	CDS	446	ENSSSCG00000013381|ENSSSCT00000014615
chr2	39644023	G	R	R	R	Heterzygote	CTG->CTR	-	CDS	2469	ENSSSCG00000013382|ENSSSCT00000014616
chr2	39644064	C	Y	Y	Y	Heterzygote	-	-	intron	-	ENSSSCG00000013382|ENSSSCT00000014616
chr2	41527563	T	C	C	C	TS	GAA->GAG	Glu=>Glu	CDS	204	ENSSSCG00000013390|ENSSSCT00000014627
chr2	42679865	T	C	C	C	TS	-	-	intergenic	-	-
chr2	42679957	T	C	C	C	TS	-	-	intergenic	-	-
chr2	42680092	G	A	A	A	TS	-	-	intergenic	-	-
chr2	42680629	G	A	A	A	TS	-	-	intergenic	-	-
chr2	42680712	A	T	T	T	TV	-	-	intergenic	-	-
chr2	42680731	T	C	C	C	TS	-	-	intergenic	-	-
chr2	43509855	T	C	C	C	TS	-	-	intergenic	-	-
chr2	43510024	A	G	G	G	TS	-	-	intergenic	-	-
chr2	43510167	C	T	T	T	TS	-	-	intergenic	-	-
chr2	43955252	G	A	A	A	TS	-	-	intron	-	ENSSSCG00000013401|ENSSSCT00000014641
chr2	43968445	T	A	A	A	TV	-	-	intron	-	ENSSSCG00000013401|ENSSSCT00000014641
chr2	43968461	A	G	G	G	TS	CAG->CGG	Gln->Arg	CDS	365	ENSSSCG00000013401|ENSSSCT00000014641
chr2	44020372	A	M	M	M	Heterzygote	-	-	TTS Down	442	ENSSSCG00000013402|ENSSSCT00000014642
chr2	44020373	C	M	M	M	Heterzygote	-	-	TTS Down	441	ENSSSCG00000013402|ENSSSCT00000014642
chr2	44605140	A	G	G	G	TS	AAT->GAT	Asn->Asp	CDS	1204	ENSSSCG00000013403|ENSSSCT00000014643
chr2	45120918	A	G	G	G	TS	ACA->ACG	Thr=>Thr	CDS	1971	ENSSSCG00000013404|ENSSSCT00000014644
chr2	45157490	T	C	C	C	TS	-	-	TSS Up	-304	-
chr2	45163271	T	A	A	A	TV	-	-	intron	-	ENSSSCG00000013405|ENSSSCT00000014645
chr2	45166004	A	C	C	C	TV	-	-	intron	-	ENSSSCG00000013405|ENSSSCT00000014645
chr2	45166005	G	T	T	T	TV	-	-	intron	-	ENSSSCG00000013405|ENSSSCT00000014645
chr2	45166564	G	R	R	R	Heterzygote	-	-	intron	-	ENSSSCG00000013405|ENSSSCT00000014645
chr2	45167185	C	Y	Y	Y	Heterzygote	-	-	intron	-	ENSSSCG00000013405|ENSSSCT00000014645
chr2	45167612	A	R	R	R	Heterzygote	-	-	intron	-	ENSSSCG00000013405|ENSSSCT00000014645
chr2	45168641	T	K	K	K	Heterzygote	-	-	intron	-	ENSSSCG00000013405|ENSSSCT00000014645
chr2	46151934	G	T	T	T	TV	-	-	intron	-	ENSSSCG00000013414|ENSSSCT00000014658
chr2	46242988	T	Y	Y	Y	Heterzygote	-	-	intron	-	ENSSSCG00000013414|ENSSSCT00000014658
chr2	46243391	A	M	M	M	Heterzygote	-	-	intron	-	ENSSSCG00000013414|ENSSSCT00000014658
chr2	46245814	A	R	R	R	Heterzygote	-	-	intron	-	ENSSSCG00000013414|ENSSSCT00000014658
chr2	46402224	T	K	K	K	Heterzygote	-	-	intron	-	ENSSSCG00000013414|ENSSSCT00000014658
chr2	46577360	T	G	G	G	TV	CAC->CCC	His->Pro	CDS	572	ENSSSCG00000013435|ENSSSCT00000014679
chr2	46591519	G	K	K	K	Heterzygote	-	-	3'UTR	570	ENSSSCG00000013436|ENSSSCT00000014680
chr2	46805031	C	T	T	T	TS	-	-	intergenic	-	-
chr2	46805432	C	T	T	T	TS	-	-	intergenic	-	-
chr2	46805452	T	A	A	A	TV	-	-	intergenic	-	-
chr2	46805585	A	T	T	T	TV	-	-	intergenic	-	-
chr2	46805646	T	C	C	C	TS	-	-	intergenic	-	-
chr2	46827422	G	R	R	R	Heterzygote	-	-	intergenic	-	-
chr2	46829223	C	Y	Y	Y	Heterzygote	-	-	intron	-	ENSSSCG00000013442|ENSSSCT00000014686
chr2	46829226	C	S	S	S	Heterzygote	-	-	intron	-	ENSSSCG00000013442|ENSSSCT00000014686
chr2	46871786	A	R	R	R	Heterzygote	-	-	intron	-	ENSSSCG00000013444|ENSSSCT00000014688
chr2	47215909	G	S	S	S	Heterzygote	-	-	intron	-	ENSSSCG00000013460|ENSSSCT00000014704
chr2	47215911	G	K	K	K	Heterzygote	-	-	intron	-	ENSSSCG00000013460|ENSSSCT00000014704
chr2	47216295	T	K	K	K	Heterzygote	-	-	intron	-	ENSSSCG00000013460|ENSSSCT00000014704
chr2	47216296	T	W	W	W	Heterzygote	-	-	intron	-	ENSSSCG00000013460|ENSSSCT00000014704
chr2	47216386	G	S	S	S	Heterzygote	-	-	intron	-	ENSSSCG00000013460|ENSSSCT00000014704
chr2	47216387	T	Y	Y	Y	Heterzygote	-	-	intron	-	ENSSSCG00000013460|ENSSSCT00000014704
chr2	47216482	G	R	R	R	Heterzygote	-	-	intron	-	ENSSSCG00000013460|ENSSSCT00000014704
chr2	47216483	C	S	S	S	Heterzygote	-	-	intron	-	ENSSSCG00000013460|ENSSSCT00000014704
chr2	47217032	A	R	R	R	Heterzygote	-	-	TTS Down	413	-
chr2	47262821	A	S	S	S	Heterzygote	-	-	intron	-	ENSSSCG00000013463|ENSSSCT00000014707
chr2	47262822	C	R	R	R	Heterzygote	-	-	intron	-	ENSSSCG00000013463|ENSSSCT00000014707
chr2	47262915	T	K	K	K	Heterzygote	-	-	intron	-	ENSSSCG00000013463|ENSSSCT00000014707
chr2	47262916	G	S	S	S	Heterzygote	-	-	intron	-	ENSSSCG00000013463|ENSSSCT00000014707
chr2	48035514	G	S	S	S	Heterzygote	-	-	intergenic	-	-
chr2	48129863	T	K	K	K	Heterzygote	ACT->ACK	-	CDS	567	ENSSSCG00000013484|ENSSSCT00000014730
chr2	48131628	C	Y	Y	Y	Heterzygote	-	-	3'UTR	128	ENSSSCG00000013484|ENSSSCT00000014730
chr2	48179900	C	Y	Y	Y	Heterzygote	-	-	3'UTR	98	ENSSSCG00000013490|ENSSSCT00000014736
chr2	48270078	A	R	R	R	Heterzygote	-	-	intron	-	ENSSSCG00000013490|ENSSSCT00000014736
chr2	48443669	A	R	R	R	Heterzygote	-	-	3'UTR	10	ENSSSCG00000013500|ENSSSCT00000014746
chr2	48651296	T	W	W	W	Heterzygote	-	-	intron	-	ENSSSCG00000013510|ENSSSCT00000014757
chr2	48696673	T	K	K	K	Heterzygote	-	-	intron	-	ENSSSCG00000013511|ENSSSCT00000014758
chr2	48696675	A	W	W	W	Heterzygote	-	-	intron	-	ENSSSCG00000013511|ENSSSCT00000014758
chr2	48855149	C	S	S	S	Heterzygote	ACG->ACS	-	CDS	429	ENSSSCG00000013518|ENSSSCT00000014765
chr2	48855166	T	W	W	W	Heterzygote	ACC->WCC	-	CDS	412	ENSSSCG00000013518|ENSSSCT00000014765
chr2	48855167	G	S	S	S	Heterzygote	ACC->ACS	-	CDS	411	ENSSSCG00000013518|ENSSSCT00000014765
chr2	48945288	T	Y	Y	Y	Heterzygote	-	-	intergenic	-	-
chr2	48945462	C	S	S	S	Heterzygote	-	-	intergenic	-	-
chr2	48945471	G	S	S	S	Heterzygote	-	-	intergenic	-	-
chr2	48945486	G	S	S	S	Heterzygote	-	-	intergenic	-	-
chr2	48945492	A	R	R	R	Heterzygote	-	-	intergenic	-	-
chr2	48945507	C	S	S	S	Heterzygote	-	-	intergenic	-	-
chr2	48945524	T	Y	Y	Y	Heterzygote	-	-	intergenic	-	-
chr2	49363465	A	M	M	M	Heterzygote	-	-	intron	-	ENSSSCG00000013523|ENSSSCT00000014770
chr2	49389646	T	Y	Y	Y	Heterzygote	-	-	5'UTR	-5	ENSSSCG00000013525|ENSSSCT00000014772
chr2	49390906	A	G	G	G	TS	-	-	intron	-	ENSSSCG00000013525|ENSSSCT00000014772
chr2	49601034	A	C	C	C	TV	AGA->AGC	Arg->Ser	CDS	1059	ENSSSCG00000013534|ENSSSCT00000014781
chr2	49601045	A	G	G	G	TS	TAC->TGC	Tyr->Cys	CDS	1070	ENSSSCG00000013534|ENSSSCT00000014781
chr2	49822193	T	K	K	K	Heterzygote	-	-	5'UTR	-124	ENSSSCG00000013539|ENSSSCT00000014786
chr2	49847827	A	M	M	M	Heterzygote	-	-	TSS Up	-235	ENSSSCG00000013542|ENSSSCT00000014789
chr2	50979054	G	R	R	R	Heterzygote	-	-	intron	-	ENSSSCG00000013572|ENSSSCT00000014824
chr2	50984315	A	G	G	G	TS	-	-	3'UTR	55	ENSSSCG00000013572|ENSSSCT00000014824
chr2	51009769	G	T	T	T	TV	-	-	intron	-	ENSSSCG00000013568|ENSSSCT00000014819
chr2	51009784	T	C	C	C	TS	-	-	intron	-	ENSSSCG00000013568|ENSSSCT00000014819
chr2	51051396	A	G	G	G	TS	GAT->GAC	Asp=>Asp	CDS	1443	ENSSSCG00000013576|ENSSSCT00000014828
chr2	51053161	A	C	C	C	TV	TCA->GCA	Ser->Ala	CDS	1189	ENSSSCG00000013576|ENSSSCT00000014828
chr2	51287956	G	S	S	S	Heterzygote	-	-	intron	-	ENSSSCG00000013588|ENSSSCT00000014840
chr2	51290833	T	W	W	W	Heterzygote	-	-	intergenic	-	-
chr2	51337794	C	G	G	G	TV	-	-	intergenic	-	-
chr2	51545878	T	K	K	K	Heterzygote	-	-	intron	-	ENSSSCG00000013595|ENSSSCT00000014849
chr2	51615009	T	K	K	K	Heterzygote	-	-	intron	-	ENSSSCG00000013596|ENSSSCT00000014850
chr2	51615010	G	S	S	S	Heterzygote	-	-	intron	-	ENSSSCG00000013596|ENSSSCT00000014850
chr2	51620666	G	R	R	R	Heterzygote	-	-	3'UTR	234	ENSSSCG00000013597|ENSSSCT00000014851
chr2	51715919	T	K	K	K	Heterzygote	GTG->GKG	-	CDS	71	ENSSSCG00000013602|ENSSSCT00000014856
chr2	51739324	G	C	C	C	TV	-	-	intron	-	ENSSSCG00000013602|ENSSSCT00000014856
chr2	51760501	C	S	S	S	Heterzygote	-	-	intron	-	ENSSSCG00000013602|ENSSSCT00000014856
chr2	51760502	A	W	W	W	Heterzygote	-	-	intron	-	ENSSSCG00000013602|ENSSSCT00000014856
chr2	51856814	C	T	T	T	TS	GAC->GAT	Asp=>Asp	CDS	438	ENSSSCG00000013607|ENSSSCT00000014862
chr2	51856877	C	T	T	T	TS	GAC->GAT	Asp=>Asp	CDS	501	ENSSSCG00000013607|ENSSSCT00000014862
chr2	51856892	G	A	A	A	TS	CAG->CAA	Gln=>Gln	CDS	516	ENSSSCG00000013607|ENSSSCT00000014862
chr2	52060114	G	T	T	T	TV	-	-	intergenic	-	-
chr2	52060140	G	T	T	T	TV	-	-	intergenic	-	-
chr2	52060145	T	C	C	C	TS	-	-	intergenic	-	-
chr2	52225616	A	W	W	W	Heterzygote	-	-	intron	-	ENSSSCG00000013613|ENSSSCT00000014868
chr2	52225617	G	K	K	K	Heterzygote	-	-	intron	-	ENSSSCG00000013613|ENSSSCT00000014868
chr2	52257246	C	Y	Y	Y	Heterzygote	-	-	intron	-	ENSSSCG00000013616|ENSSSCT00000014871
chr2	52399617	A	W	W	W	Heterzygote	-	-	intron	-	ENSSSCG00000013627|ENSSSCT00000014882
chr2	52413140	T	W	W	W	Heterzygote	-	-	intron	-	ENSSSCG00000013627|ENSSSCT00000014882
chr2	52413414	T	Y	Y	Y	Heterzygote	-	-	intron	-	ENSSSCG00000013627|ENSSSCT00000014882
chr2	52413510	C	Y	Y	Y	Heterzygote	-	-	intron	-	ENSSSCG00000013627|ENSSSCT00000014882
chr2	52599626	A	R	R	R	Heterzygote	-	-	intergenic	-	-
chr2	52667747	C	S	S	S	Heterzygote	-	-	intergenic	-	-
chr2	52770800	G	K	K	K	Heterzygote	-	-	intron	-	ENSSSCG00000013634|ENSSSCT00000014889
chr2	52770887	C	M	M	M	Heterzygote	-	-	intron	-	ENSSSCG00000013634|ENSSSCT00000014889
chr2	52831055	G	S	S	S	Heterzygote	CAG->SAG	-	CDS	1549	ENSSSCG00000013638|ENSSSCT00000014893
chr2	52840213	T	C	C	C	TS	-	-	intron	-	ENSSSCG00000013638|ENSSSCT00000014893
chr2	52840215	A	C	C	C	TV	-	-	intron	-	ENSSSCG00000013638|ENSSSCT00000014893
chr2	52948058	C	S	S	S	Heterzygote	-	-	3'UTR	97358	ENSSSCG00000013641|ENSSSCT00000014898
chr2	53107077	G	C	C	C	TV	-	-	intron	-	ENSSSCG00000013647|ENSSSCT00000014908
chr2	53176097	A	M	M	M	Heterzygote	CCA->CCM	-	CDS	1359	ENSSSCG00000013650|ENSSSCT00000014913
chr2	53393846	T	Y	Y	Y	Heterzygote	-	-	intron	-	ENSSSCG00000013660|ENSSSCT00000014924
chr2	53393847	A	M	M	M	Heterzygote	-	-	intron	-	ENSSSCG00000013660|ENSSSCT00000014924
chr2	53399583	A	W	W	W	Heterzygote	-	-	intron	-	ENSSSCG00000013662|ENSSSCT00000014926
chr2	53630964	G	K	K	K	Heterzygote	-	-	intron	-	ENSSSCG00000013669|ENSSSCT00000014933
chr2	53630965	C	S	S	S	Heterzygote	-	-	intron	-	ENSSSCG00000013669|ENSSSCT00000014933
chr2	53742375	T	Y	Y	Y	Heterzygote	-	-	intron	-	ENSSSCG00000013671|ENSSSCT00000014935
chr2	53742400	T	Y	Y	Y	Heterzygote	-	-	intron	-	ENSSSCG00000013671|ENSSSCT00000014935
chr2	53742500	T	Y	Y	Y	Heterzygote	-	-	intron	-	ENSSSCG00000013671|ENSSSCT00000014935
chr2	53742518	T	Y	Y	Y	Heterzygote	-	-	intron	-	ENSSSCG00000013671|ENSSSCT00000014935
chr2	53742582	T	Y	Y	Y	Heterzygote	-	-	intron	-	ENSSSCG00000013671|ENSSSCT00000014935
chr2	54240791	G	A	A	A	TS	-	-	intergenic	-	-
chr2	54240804	C	T	T	T	TS	-	-	intergenic	-	-
chr2	54240824	G	C	C	C	TV	-	-	intergenic	-	-
chr2	54240827	C	G	G	G	TV	-	-	intergenic	-	-
chr2	54240837	C	A	A	A	TV	-	-	intergenic	-	-
chr2	54953671	T	C	C	C	TS	-	-	TTS Down	291	ENSSSCG00000013704|ENSSSCT00000014969
chr2	54967304	C	A	A	A	TV	-	-	5'UTR	-8410	ENSSSCG00000013704|ENSSSCT00000014969
chr2	54967552	T	C	C	C	TS	-	-	5'UTR	-8658	ENSSSCG00000013704|ENSSSCT00000014969
chr2	55464672	T	Y	Y	Y	Heterzygote	-	-	intergenic	-	-
chr2	55468642	T	Y	Y	Y	Heterzygote	-	-	TTS Down	278	ENSSSCG00000013715|ENSSSCT00000014980
chr2	55468777	C	Y	Y	Y	Heterzygote	-	-	TTS Down	143	ENSSSCG00000013715|ENSSSCT00000014980
chr2	55468818	A	R	R	R	Heterzygote	-	-	TTS Down	102	ENSSSCG00000013715|ENSSSCT00000014980
chr2	55469105	T	Y	Y	Y	Heterzygote	AAA->YAA	-	CDS	1594	ENSSSCG00000013715|ENSSSCT00000014980
chr2	55469208	T	K	K	K	Heterzygote	TCA->TCK	-	CDS	1491	ENSSSCG00000013715|ENSSSCT00000014980
chr2	55469210	A	R	R	R	Heterzygote	TCA->RCA	-	CDS	1489	ENSSSCG00000013715|ENSSSCT00000014980
chr2	55469345	C	Y	Y	Y	Heterzygote	GGT->YGT	-	CDS	1354	ENSSSCG00000013715|ENSSSCT00000014980
chr2	55470077	T	Y	Y	Y	Heterzygote	ATA->YTA	-	CDS	622	ENSSSCG00000013715|ENSSSCT00000014980
chr2	55935807	T	Y	Y	Y	Heterzygote	-	-	intron	-	ENSSSCG00000013723|ENSSSCT00000014997
chr2	55935808	G	K	K	K	Heterzygote	-	-	intron	-	ENSSSCG00000013723|ENSSSCT00000014997
chr2	55936783	C	Y	Y	Y	Heterzygote	-	-	intron	-	ENSSSCG00000013723|ENSSSCT00000014997
chr2	56058572	C	S	S	S	Heterzygote	-	-	intergenic	-	-
chr2	56058574	G	S	S	S	Heterzygote	-	-	intergenic	-	-
chr2	56058576	G	R	R	R	Heterzygote	-	-	intergenic	-	-
chr2	56058577	A	M	M	M	Heterzygote	-	-	intergenic	-	-
chr2	56059736	G	R	R	R	Heterzygote	-	-	intergenic	-	-
chr2	56063007	G	K	K	K	Heterzygote	-	-	intron	-	ENSSSCG00000013736|ENSSSCT00000015010
[truncated: 13,972 more rows]

## Sheet: BM vs TN
Supplementary Table S7. Distribution of SNPs in the S.scrofa genome
SNPs called between BM and TN
Chromosome	Position	Duroc (DK)	BM1	BM4	BM6	TN1	TN4	TN8	Type	Nucle_mutate	Amino acid_mutate	Position_tag	Postion	Gene
chr1	9615949	G	G	G	G	R	R	R	Heterzygote	-	-	intergenic	-	-
chr1	9616665	C	C	C	C	Y	Y	Y	Heterzygote	-	-	intergenic	-	-
chr1	9617223	A	R	R	R	A	A	A	Heterzygote	-	-	intergenic	-	-
chr1	9617985	T	T	T	T	K	K	K	Heterzygote	-	-	TTS Down	284	ENSSSCG00000004056|ENSSSCT00000004485
chr1	9618043	A	R	R	R	A	A	A	Heterzygote	-	-	TTS Down	226	ENSSSCG00000004056|ENSSSCT00000004485
chr1	9924545	A	R	R	R	A	A	A	Heterzygote	-	-	intergenic	-	-
chr1	10482977	C	Y	Y	Y	C	C	C	Heterzygote	CYC->CGC	-	CDS	704	ENSSSCG00000004062|ENSSSCT00000004491
chr1	10724076	A	A	A	A	R	R	R	Heterzygote	-	-	TTS Down	123	-
chr1	17399099	G	C	C	C	G	G	G	TV	-	-	intergenic	-	-
chr1	17399108	T	T	T	T	K	K	K	Heterzygote	-	-	intergenic	-	-
chr1	18210453	C	C	C	C	Y	Y	Y	Heterzygote	-	-	intergenic	-	-
chr1	18211222	T	T	T	T	Y	Y	Y	Heterzygote	-	-	intergenic	-	-
chr1	26499313	C	G	G	G	S	S	S	Heterzygote	GGC->GSC	-	CDS	299	ENSSSCG00000004142|ENSSSCT00000004577
chr1	27391618	A	G	G	G	A	A	A	TS	-	-	intergenic	-	-
chr1	27391645	A	C	C	C	A	A	A	TV	-	-	intergenic	-	-
chr1	27391744	A	A	A	A	W	W	W	Heterzygote	-	-	intergenic	-	-
chr1	27392153	C	T	T	T	C	C	C	TS	-	-	intergenic	-	-
chr1	27392201	G	S	S	S	G	G	G	Heterzygote	-	-	intergenic	-	-
chr1	27392315	C	T	T	T	C	C	C	TS	-	-	intergenic	-	-
chr1	27392332	C	Y	Y	Y	C	C	C	Heterzygote	-	-	intergenic	-	-
chr1	27392379	C	T	T	T	C	C	C	TS	-	-	intergenic	-	-
chr1	27392435	T	G	G	G	T	T	T	TV	-	-	intergenic	-	-
chr1	27393209	C	G	G	G	C	C	C	TV	-	-	intergenic	-	-
chr1	27393227	A	G	G	G	A	A	A	TS	-	-	intergenic	-	-
chr1	27393246	G	A	A	A	G	G	G	TS	-	-	intergenic	-	-
chr1	27393556	G	A	A	A	G	G	G	TS	-	-	intergenic	-	-
chr1	27393825	T	C	C	C	T	T	T	TS	-	-	intergenic	-	-
chr1	27393890	C	T	T	T	C	C	C	TS	-	-	intergenic	-	-
chr1	27394089	A	G	G	G	A	A	A	TS	-	-	intergenic	-	-
chr1	27394287	T	C	C	C	T	T	T	TS	-	-	intergenic	-	-
chr1	27396707	C	Y	Y	Y	C	C	C	Heterzygote	-	-	intergenic	-	-
chr1	27397325	T	W	W	W	T	T	T	Heterzygote	-	-	intergenic	-	-
chr1	29240569	T	T	T	T	A	A	A	TV	-	-	intergenic	-	-
chr1	34156894	T	C	C	C	T	T	T	TS	GAG->GAA	Glu=>Glu	CDS	684	ENSSSCG00000004201|ENSSSCT00000004642
chr1	38595549	C	T	T	T	C	C	C	TS	-	-	intergenic	-	-
chr1	38803881	A	G	G	G	A	A	A	TS	-	-	TTS Down	172	ENSSSCG00000004223|ENSSSCT00000004668
chr1	58190336	C	C	C	C	Y	Y	Y	Heterzygote	-	-	3'UTR	15	ENSSSCG00000004297|ENSSSCT00000004751
chr1	58192229	G	G	G	G	R	R	R	Heterzygote	CTG->RTG	-	CDS	55	ENSSSCG00000004297|ENSSSCT00000004751
chr1	77582781	A	A	A	A	R	R	R	Heterzygote	-	-	intergenic	-	-
chr1	79177988	G	A	A	A	G	G	G	TS	-	-	TTS Down	289	-
chr1	81045794	C	C	C	C	Y	Y	Y	Heterzygote	-	-	intergenic	-	-
chr1	81045883	C	C	C	C	Y	Y	Y	Heterzygote	-	-	intergenic	-	-
chr1	91385688	A	C	C	C	A	A	A	TV	-	-	intergenic	-	-
chr1	95167418	A	A	A	A	R	R	R	Heterzygote	-	-	intergenic	-	-
chr1	97569448	G	G	G	G	S	S	S	Heterzygote	-	-	intron	-	ENSSSCG00000004488|ENSSSCT00000004959
chr1	97570440	A	A	A	A	W	W	W	Heterzygote	-	-	intron	-	ENSSSCG00000004488|ENSSSCT00000004959
chr1	97617901	G	G	G	G	R	R	R	Heterzygote	-	-	intron	-	ENSSSCG00000004488|ENSSSCT00000004959
chr1	99738692	T	T	T	T	K	K	K	Heterzygote	AGA->AGK	-	CDS	135	ENSSSCG00000004498|ENSSSCT00000004969
chr1	101800843	G	R	R	R	G	G	G	Heterzygote	-	-	3'UTR	9	ENSSSCG00000004508|ENSSSCT00000004980
chr1	109861618	C	C	C	C	Y	Y	Y	Heterzygote	-	-	intergenic	-	-
chr1	109862517	A	A	A	A	W	W	W	Heterzygote	-	-	intergenic	-	-
chr1	110541036	G	R	R	R	G	G	G	Heterzygote	TCR->TCC	-	CDS	2877	ENSSSCG00000004551|ENSSSCT00000005027
chr1	110541039	G	R	R	R	G	G	G	Heterzygote	CCR->CCC	-	CDS	2874	ENSSSCG00000004551|ENSSSCT00000005027
chr1	117377733	A	A	A	A	M	M	M	Heterzygote	GGT->GGM	-	CDS	1344	ENSSSCG00000004595|ENSSSCT00000005076
chr1	124451860	G	A	A	A	R	R	R	Heterzygote	-	-	intergenic	-	-
chr1	124452093	A	C	C	C	M	M	M	Heterzygote	-	-	intergenic	-	-
chr1	128941588	G	A	A	A	R	R	R	Heterzygote	-	-	intron	-	ENSSSCG00000004662|ENSSSCT00000005148
chr1	133834953	A	A	A	A	W	W	W	Heterzygote	-	-	intron	-	ENSSSCG00000004697|ENSSSCT00000005187
chr1	135801288	C	C	C	C	Y	Y	Y	Heterzygote	-	-	intergenic	-	-
chr1	135801345	C	C	C	C	Y	Y	Y	Heterzygote	-	-	intergenic	-	-
chr1	135804004	C	C	C	C	Y	Y	Y	Heterzygote	-	-	intergenic	-	-
chr1	135804408	A	G	G	G	R	R	R	Heterzygote	-	-	intergenic	-	-
chr1	135804490	A	G	G	G	R	R	R	Heterzygote	-	-	intergenic	-	-
chr1	135804506	G	A	A	A	R	R	R	Heterzygote	-	-	intergenic	-	-
chr1	135804530	A	G	G	G	R	R	R	Heterzygote	-	-	intergenic	-	-
chr1	135804544	G	A	A	A	R	R	R	Heterzygote	-	-	intergenic	-	-
chr1	135804621	T	G	G	G	K	K	K	Heterzygote	-	-	intergenic	-	-
chr1	135804696	A	G	G	G	R	R	R	Heterzygote	-	-	intergenic	-	-
chr1	135804698	G	A	A	A	R	R	R	Heterzygote	-	-	intergenic	-	-
chr1	135804872	A	C	C	C	M	M	M	Heterzygote	-	-	intergenic	-	-
chr1	135804897	C	T	T	T	Y	Y	Y	Heterzygote	-	-	intergenic	-	-
chr1	136907030	T	C	C	C	Y	Y	Y	Heterzygote	-	-	TTS Down	96	ENSSSCG00000004757|ENSSSCT00000005256
chr1	136907237	G	A	A	A	R	R	R	Heterzygote	GAT->GAR	-	CDS	2811	ENSSSCG00000004757|ENSSSCT00000005256
chr1	136915655	G	A	A	A	R	R	R	Heterzygote	-	-	5'UTR	-62	ENSSSCG00000004757|ENSSSCT00000005256
chr1	145049930	C	T	T	T	Y	Y	Y	Heterzygote	-	-	TTS Down	415	ENSSSCG00000004812|ENSSSCT00000005311
chr1	145083472	G	A	A	A	R	R	R	Heterzygote	AAT->AAR	-	CDS	2241	ENSSSCG00000004812|ENSSSCT00000005311
chr1	145093470	C	A	A	A	M	M	M	Heterzygote	CTT->CTM	-	CDS	1479	ENSSSCG00000004812|ENSSSCT00000005311
chr1	145112813	G	C	C	C	S	S	S	Heterzygote	GGG->GGS	-	CDS	903	ENSSSCG00000004812|ENSSSCT00000005311
chr1	170868500	T	C	C	C	Y	Y	Y	Heterzygote	GGT->YGT	-	CDS	2917	ENSSSCG00000004938|ENSSSCT00000005449
chr1	173253816	G	A	A	A	R	R	R	Heterzygote	-	-	TTS Down	420	ENSSSCG00000004957|ENSSSCT00000005469
chr1	173254104	G	C	C	C	S	S	S	Heterzygote	-	-	TTS Down	132	ENSSSCG00000004957|ENSSSCT00000005469
chr1	173254177	C	T	T	T	Y	Y	Y	Heterzygote	-	-	TTS Down	59	ENSSSCG00000004957|ENSSSCT00000005469
chr1	173395000	T	T	T	T	W	W	W	Heterzygote	-	-	intergenic	-	-
chr1	176277349	G	G	G	G	R	R	R	Heterzygote	CCC->CCR	-	CDS	546	ENSSSCG00000004974|ENSSSCT00000005486
chr1	188037881	A	A	A	A	M	M	M	Heterzygote	-	-	intron	-	ENSSSCG00000005009|ENSSSCT00000005525
chr1	188948861	G	T	T	T	G	G	G	TV	CCA->CCC	Pro=>Pro	CDS	1044	ENSSSCG00000005024|ENSSSCT00000005540
chr1	193504577	G	G	G	G	R	R	R	Heterzygote	AAG->AAR	-	CDS	1017	ENSSSCG00000005060|ENSSSCT00000005577
chr1	196026270	C	Y	Y	Y	C	C	C	Heterzygote	-	-	intergenic	-	-
chr1	196158038	A	R	R	R	A	A	A	Heterzygote	ATR->ATA	-	CDS	351	ENSSSCG00000005071|ENSSSCT00000005588
chr1	198244963	C	C	C	C	Y	Y	Y	Heterzygote	-	-	3'UTR	108	ENSSSCG00000005086|ENSSSCT00000005606
chr1	198249592	G	G	G	G	S	S	S	Heterzygote	-	-	intergenic	-	-
chr1	205513570	C	C	C	C	Y	Y	Y	Heterzygote	TGC->TGY	-	CDS	813	ENSSSCG00000005127|ENSSSCT00000005652
chr1	210262042	C	Y	Y	Y	C	C	C	Heterzygote	-	-	intergenic	-	-
chr1	210748276	T	C	C	C	Y	Y	Y	Heterzygote	-	-	intergenic	-	-
chr1	212297153	T	C	C	C	Y	Y	Y	Heterzygote	-	-	intergenic	-	-
chr1	212610798	A	G	G	G	R	R	R	Heterzygote	-	-	TSS Up	-157	ENSSSCG00000005174|ENSSSCT00000005704
chr1	218704460	A	R	R	R	A	A	A	Heterzygote	CCR->CCA	-	CDS	1326	ENSSSCG00000005191|ENSSSCT00000005723
chr1	218707487	A	R	R	R	A	A	A	Heterzygote	RTC->ATC	-	CDS	1384	ENSSSCG00000005191|ENSSSCT00000005723
chr1	226296183	C	Y	Y	Y	C	C	C	Heterzygote	-	-	TTS Down	38	ENSSSCG00000005208|ENSSSCT00000005740
chr1	233071085	A	G	G	G	A	A	A	TS	-	-	intergenic	-	-
chr1	233072312	G	R	R	R	G	G	G	Heterzygote	-	-	intergenic	-	-
chr1	236961879	G	G	G	G	R	R	R	Heterzygote	CTG->CTR	-	CDS	474	ENSSSCG00000005267|ENSSSCT00000005802
chr1	236963525	G	G	G	G	K	K	K	Heterzygote	GTG->KTG	-	CDS	646	ENSSSCG00000005267|ENSSSCT00000005802
chr1	238250793	A	T	T	T	W	W	W	Heterzygote	-	-	intergenic	-	-
chr1	239982322	A	G	G	G	R	R	R	Heterzygote	-	-	TSS Up	-70	-
chr1	240096564	A	A	A	A	M	M	M	Heterzygote	-	-	intergenic	-	-
chr1	240096770	C	C	C	C	Y	Y	Y	Heterzygote	-	-	intergenic	-	-
chr1	240096984	C	C	C	C	S	S	S	Heterzygote	-	-	intergenic	-	-
chr1	241041298	G	G	G	G	R	R	R	Heterzygote	-	-	3'UTR	1289	ENSSSCG00000005282|ENSSSCT00000005817
chr1	247517759	A	R	R	R	A	A	A	Heterzygote	GTR->GTT	-	CDS	5493	ENSSSCG00000005317|ENSSSCT00000005856
chr1	247517789	G	S	S	S	G	G	G	Heterzygote	CTS->CTC	-	CDS	5463	ENSSSCG00000005317|ENSSSCT00000005856
chr1	247517813	A	R	R	R	A	A	A	Heterzygote	GCR->GCT	-	CDS	5439	ENSSSCG00000005317|ENSSSCT00000005856
chr1	247517828	T	Y	Y	Y	T	T	T	Heterzygote	CAY->CAA	-	CDS	5424	ENSSSCG00000005317|ENSSSCT00000005856
chr1	248188206	G	R	R	R	G	G	G	Heterzygote	RGG->CGG	-	CDS	1510	ENSSSCG00000005342|ENSSSCT00000005881
chr1	251287995	G	R	R	R	G	G	G	Heterzygote	RCC->CCC	-	CDS	934	ENSSSCG00000005370|ENSSSCT00000005910
chr1	251432003	C	M	M	M	C	C	C	Heterzygote	-	-	5'UTR	-22	ENSSSCG00000005373|ENSSSCT00000005913
chr1	253656021	A	G	G	G	R	R	R	Heterzygote	GGG->GGR	-	CDS	1197	ENSSSCG00000005388|ENSSSCT00000005931
chr1	254685836	G	G	G	G	K	K	K	Heterzygote	-	-	intron	-	ENSSSCG00000005393|ENSSSCT00000005936
chr1	262734919	G	G	G	G	R	R	R	Heterzygote	-	-	intergenic	-	-
chr1	262755966	G	S	S	S	G	G	G	Heterzygote	-	-	intron	-	ENSSSCG00000005442|ENSSSCT00000005986
chr1	262755977	G	R	R	R	G	G	G	Heterzygote	-	-	intron	-	ENSSSCG00000005442|ENSSSCT00000005986
chr1	265262557	G	R	R	R	G	G	G	Heterzygote	ACR->ACG	-	CDS	144	ENSSSCG00000005460|ENSSSCT00000006006
chr1	265280267	T	Y	Y	Y	T	T	T	Heterzygote	-	-	intergenic	-	-
chr1	265329837	A	R	R	R	A	A	A	Heterzygote	-	-	intergenic	-	-
chr1	266802367	A	W	W	W	A	A	A	Heterzygote	-	-	TTS Down	54	ENSSSCG00000005478|ENSSSCT00000006024
chr1	266904080	A	G	G	G	R	R	R	Heterzygote	GAG->GAR	-	CDS	1467	ENSSSCG00000005480|ENSSSCT00000006026
chr1	267806437	C	Y	Y	Y	C	C	C	Heterzygote	CTY->CTC	-	CDS	696	ENSSSCG00000005487|ENSSSCT00000006033
chr1	267956646	C	Y	Y	Y	C	C	C	Heterzygote	-	-	TTS Down	16	-
chr1	267957558	G	R	R	R	G	G	G	Heterzygote	-	-	intergenic	-	-
chr1	274973978	G	K	K	K	G	G	G	Heterzygote	-	-	3'UTR	123	ENSSSCG00000005515|ENSSSCT00000006065
chr1	278245122	G	C	C	C	G	G	G	TV	-	-	intergenic	-	-
chr1	278246414	C	G	G	G	C	C	C	TV	-	-	TTS Down	58	ENSSSCG00000005574|ENSSSCT00000006127
chr1	278677867	T	C	C	C	T	T	T	TS	AAG->AAA	Lys=>Lys	CDS	129	ENSSSCG00000005582|ENSSSCT00000006135
chr1	278681622	G	A	A	A	G	G	G	TS	-	-	5'UTR	-65	ENSSSCG00000005582|ENSSSCT00000006135
chr1	281426706	G	R	R	R	G	G	G	Heterzygote	-	-	intergenic	-	-
chr1	281428520	C	C	C	C	Y	Y	Y	Heterzygote	-	-	intergenic	-	-
chr1	281429263	C	C	C	C	Y	Y	Y	Heterzygote	-	-	intergenic	-	-
chr1	282270121	A	G	G	G	R	R	R	Heterzygote	ACG->ACR	-	CDS	2925	ENSSSCG00000005609|ENSSSCT00000006168
chr1	282361446	T	T	T	T	W	W	W	Heterzygote	-	-	intergenic	-	-
chr1	282361514	G	R	R	R	G	G	G	Heterzygote	-	-	intergenic	-	-
chr1	282361692	C	Y	Y	Y	C	C	C	Heterzygote	-	-	intergenic	-	-
chr1	282362102	C	Y	Y	Y	C	C	C	Heterzygote	-	-	TTS Down	243	ENSSSCG00000005614|ENSSSCT00000006173
chr1	282363349	G	R	R	R	G	G	G	Heterzygote	RTG->CTG	-	CDS	1636	ENSSSCG00000005614|ENSSSCT00000006173
chr1	282363445	T	K	K	K	T	T	T	Heterzygote	KGG->AGG	-	CDS	1540	ENSSSCG00000005614|ENSSSCT00000006173
chr1	282838161	A	G	G	G	R	R	R	Heterzygote	-	-	TTS Down	257	ENSSSCG00000005626|ENSSSCT00000006186
chr1	282838325	A	G	G	G	R	R	R	Heterzygote	-	-	TTS Down	93	ENSSSCG00000005626|ENSSSCT00000006186
chr1	282843351	G	R	R	R	G	G	G	Heterzygote	-	-	3'UTR	38	ENSSSCG00000005627|ENSSSCT00000006187
chr1	282846635	T	A	A	A	W	W	W	Heterzygote	-	-	intron	-	ENSSSCG00000005627|ENSSSCT00000006187
chr1	282846637	G	T	T	T	K	K	K	Heterzygote	-	-	intron	-	ENSSSCG00000005627|ENSSSCT00000006187
chr1	282883208	T	T	T	T	Y	Y	Y	Heterzygote	CCA->CCY	-	CDS	390	ENSSSCG00000005628|ENSSSCT00000006188
chr1	283006654	G	A	A	A	R	R	R	Heterzygote	-	-	TTS Down	331	-
chr1	283007854	A	G	G	G	R	R	R	Heterzygote	-	-	intergenic	-	-
chr1	283338417	G	R	R	R	G	G	G	Heterzygote	GRG->GCG	-	CDS	2852	ENSSSCG00000005643|ENSSSCT00000006205
chr1	283339070	C	Y	Y	Y	C	C	C	Heterzygote	GYG->GGG	-	CDS	2471	ENSSSCG00000005643|ENSSSCT00000006205
chr1	283341044	A	R	R	R	A	A	A	Heterzygote	CAR->CAT	-	CDS	1821	ENSSSCG00000005643|ENSSSCT00000006205
chr1	283342427	C	Y	Y	Y	C	C	C	Heterzygote	AYT->AGT	-	CDS	1388	ENSSSCG00000005643|ENSSSCT00000006205
chr1	283352712	T	K	K	K	T	T	T	Heterzygote	GGK->GGA	-	CDS	126	ENSSSCG00000005643|ENSSSCT00000006205
chr1	283422641	C	Y	Y	Y	C	C	C	Heterzygote	-	-	intergenic	-	-
chr1	283422692	A	M	M	M	A	A	A	Heterzygote	-	-	intergenic	-	-
chr1	283559649	G	C	C	C	S	S	S	Heterzygote	-	-	intergenic	-	-
chr1	283635283	C	M	M	M	C	C	C	Heterzygote	CGM->CGC	-	CDS	468	ENSSSCG00000005654|ENSSSCT00000006217
chr1	283831806	C	C	C	C	Y	Y	Y	Heterzygote	CCC->CCY	-	CDS	765	ENSSSCG00000005661|ENSSSCT00000006224
chr1	283832044	G	G	G	G	R	R	R	Heterzygote	-	-	TTS Down	34	ENSSSCG00000005662|ENSSSCT00000006225
chr1	283834107	A	T	T	T	A	A	A	TV	GCA->GCT	Ala=>Ala	CDS	771	ENSSSCG00000005662|ENSSSCT00000006225
chr1	283847551	G	A	A	A	R	R	R	Heterzygote	TTT->TTR	-	CDS	1281	ENSSSCG00000005663|ENSSSCT00000006226
chr1	283992558	C	Y	Y	Y	C	C	C	Heterzygote	-	-	intron	-	ENSSSCG00000005668|ENSSSCT00000006231
chr1	283992649	A	R	R	R	A	A	A	Heterzygote	-	-	intron	-	ENSSSCG00000005668|ENSSSCT00000006231
chr1	284037777	C	Y	Y	Y	C	C	C	Heterzygote	-	-	intergenic	-	-
chr1	284061938	G	G	G	G	R	R	R	Heterzygote	-	-	3'UTR	508	ENSSSCG00000005671|ENSSSCT00000006234
chr1	284061968	C	C	C	C	S	S	S	Heterzygote	-	-	3'UTR	478	ENSSSCG00000005671|ENSSSCT00000006234
chr1	284062037	G	R	R	R	G	G	G	Heterzygote	-	-	3'UTR	409	ENSSSCG00000005671|ENSSSCT00000006234
chr1	284062170	C	C	C	C	Y	Y	Y	Heterzygote	-	-	3'UTR	276	ENSSSCG00000005671|ENSSSCT00000006234
chr1	284062280	G	R	R	R	G	G	G	Heterzygote	-	-	3'UTR	166	ENSSSCG00000005671|ENSSSCT00000006234
chr1	284062551	G	G	G	G	R	R	R	Heterzygote	TAC->TAR	-	CDS	1776	ENSSSCG00000005671|ENSSSCT00000006234
chr1	284062587	G	G	G	G	R	R	R	Heterzygote	CCC->CCR	-	CDS	1740	ENSSSCG00000005671|ENSSSCT00000006234
chr1	284085322	T	C	C	C	Y	Y	Y	Heterzygote	AAC->AAY	-	CDS	168	ENSSSCG00000005672|ENSSSCT00000006235
chr1	284557536	G	R	R	R	G	G	G	Heterzygote	-	-	intergenic	-	-
chr1	284772002	G	G	G	G	R	R	R	Heterzygote	-	-	intron	-	ENSSSCG00000005680|ENSSSCT00000006246
chr1	284772009	G	G	G	G	R	R	R	Heterzygote	-	-	intron	-	ENSSSCG00000005680|ENSSSCT00000006246
chr1	285241693	C	C	C	C	Y	Y	Y	Heterzygote	-	-	intergenic	-	-
chr1	286015982	T	T	T	T	Y	Y	Y	Heterzygote	ACA->ACY	-	CDS	873	ENSSSCG00000005706|ENSSSCT00000006275
chr1	286016817	T	T	T	T	C	C	C	TS	CAA->CAG	Gln=>Gln	CDS	828	ENSSSCG00000005706|ENSSSCT00000006275
chr1	288325607	T	Y	Y	Y	T	T	T	Heterzygote	-	-	intergenic	-	-
chr1	288391320	A	R	R	R	G	G	G	Heterzygote	-	-	5'UTR	-1583	ENSSSCG00000005737|ENSSSCT00000006308
chr1	288570931	C	Y	Y	Y	C	C	C	Heterzygote	AAY->AAC	-	CDS	657	ENSSSCG00000005743|ENSSSCT00000006315
chr1	289867771	C	Y	Y	Y	C	C	C	Heterzygote	-	-	3'UTR	110	ENSSSCG00000005759|ENSSSCT00000006335
chr1	290825775	C	T	T	T	Y	Y	Y	Heterzygote	-	-	TTS Down	150	-
chr1	290889185	G	A	A	A	R	R	R	Heterzygote	-	-	TTS Down	409	-
chr1	291012772	C	T	T	T	Y	Y	Y	Heterzygote	-	-	3'UTR	10	ENSSSCG00000005777|ENSSSCT00000006353
chr1	294255119	C	Y	Y	Y	C	C	C	Heterzygote	-	-	3'UTR	252	ENSSSCG00000005842|ENSSSCT00000006421
chr1	294255181	T	K	K	K	T	T	T	Heterzygote	-	-	3'UTR	190	ENSSSCG00000005842|ENSSSCT00000006421
chr1	294255207	G	R	R	R	G	G	G	Heterzygote	-	-	3'UTR	164	ENSSSCG00000005842|ENSSSCT00000006421
chr1	294255321	T	Y	Y	Y	T	T	T	Heterzygote	-	-	3'UTR	50	ENSSSCG00000005842|ENSSSCT00000006421
chr1	294255354	G	R	R	R	G	G	G	Heterzygote	-	-	3'UTR	17	ENSSSCG00000005842|ENSSSCT00000006421
chr1	294256245	A	R	R	R	A	A	A	Heterzygote	TTR->TTT	-	CDS	138	ENSSSCG00000005842|ENSSSCT00000006421
chr2	142598	C	C	C	C	Y	Y	Y	Heterzygote	-	-	5'UTR	-2803	ENSSSCG00000012840|ENSSSCT00000014035
chr2	149211	C	C	C	C	Y	Y	Y	Heterzygote	GAG->GAY	-	CDS	1329	ENSSSCG00000012841|ENSSSCT00000014036
chr2	191746	G	G	G	G	R	R	R	Heterzygote	-	-	5'UTR	-51951	ENSSSCG00000012840|ENSSSCT00000014035
chr2	444376	T	T	T	T	W	W	W	Heterzygote	-	-	intergenic	-	-
chr2	444380	G	G	G	G	R	R	R	Heterzygote	-	-	intergenic	-	-
chr2	554539	G	A	A	A	G	G	G	TS	GAT->GAC	Asp=>Asp	CDS	759	ENSSSCG00000012859|ENSSSCT00000014055
chr2	2411644	A	R	R	R	A	A	A	Heterzygote	-	-	intergenic	-	-
chr2	2411645	C	Y	Y	Y	C	C	C	Heterzygote	-	-	intergenic	-	-
chr2	2411779	A	R	R	R	A	A	A	Heterzygote	-	-	intergenic	-	-
chr2	2411969	C	Y	Y	Y	C	C	C	Heterzygote	-	-	intergenic	-	-
chr2	2411984	G	R	R	R	G	G	G	Heterzygote	-	-	intergenic	-	-
chr2	2412297	A	R	R	R	A	A	A	Heterzygote	-	-	intergenic	-	-
chr2	2412337	C	M	M	M	C	C	C	Heterzygote	-	-	intergenic	-	-
chr2	2413870	G	R	R	R	G	G	G	Heterzygote	-	-	3'UTR	16	ENSSSCG00000012878|ENSSSCT00000014076
chr2	2413872	C	Y	Y	Y	C	C	C	Heterzygote	-	-	3'UTR	14	ENSSSCG00000012878|ENSSSCT00000014076
chr2	2419566	C	Y	Y	Y	C	C	C	Heterzygote	AYC->AGC	-	CDS	1643	ENSSSCG00000012878|ENSSSCT00000014076
chr2	2436676	C	T	T	T	Y	Y	Y	Heterzygote	AGA->AGY	-	CDS	63	ENSSSCG00000012878|ENSSSCT00000014076
chr2	2897459	C	Y	Y	Y	C	C	C	Heterzygote	YTC->GTC	-	CDS	3931	ENSSSCG00000012885|ENSSSCT00000014086
chr2	2930989	T	C	C	C	Y	Y	Y	Heterzygote	GTC->YTC	-	CDS	1666	ENSSSCG00000012885|ENSSSCT00000014086
chr2	2973366	A	G	G	G	R	R	R	Heterzygote	ACG->ACR	-	CDS	465	ENSSSCG00000012886|ENSSSCT00000014087
chr2	2973548	T	C	C	C	Y	Y	Y	Heterzygote	ACG->AYG	-	CDS	647	ENSSSCG00000012886|ENSSSCT00000014087
chr2	2973562	G	A	A	A	R	R	R	Heterzygote	ACA->RCA	-	CDS	661	ENSSSCG00000012886|ENSSSCT00000014087
chr2	2974157	T	C	C	C	Y	Y	Y	Heterzygote	-	-	intron	-	ENSSSCG00000012885|ENSSSCT00000014086
chr2	3417449	T	T	T	T	Y	Y	Y	Heterzygote	TTG->YTG	-	CDS	1483	ENSSSCG00000012903|ENSSSCT00000014106
chr2	4185673	C	C	C	C	Y	Y	Y	Heterzygote	GCG->GCY	-	CDS	1071	ENSSSCG00000012938|ENSSSCT00000014143
chr2	4232770	G	A	A	A	R	R	R	Heterzygote	CCT->CCR	-	CDS	1227	ENSSSCG00000012940|ENSSSCT00000014145
chr2	4438198	C	A	A	A	M	M	M	Heterzygote	-	-	intergenic	-	-
chr2	4468511	C	C	C	C	Y	Y	Y	Heterzygote	-	-	TTS Down	398	ENSSSCG00000012952|ENSSSCT00000014157
chr2	4468728	C	G	G	G	S	S	S	Heterzygote	-	-	TTS Down	181	ENSSSCG00000012952|ENSSSCT00000014157
chr2	4476086	G	A	A	A	R	R	R	Heterzygote	CCA->CCR	-	CDS	60	ENSSSCG00000012953|ENSSSCT00000014158
chr2	4512026	A	G	G	G	R	R	R	Heterzygote	-	-	intergenic	-	-
chr2	4512101	A	G	G	G	R	R	R	Heterzygote	-	-	intergenic	-	-
chr2	4512244	T	C	C	C	Y	Y	Y	Heterzygote	-	-	TTS Down	435	ENSSSCG00000012956|ENSSSCT00000014161
chr2	4653086	C	G	G	G	S	S	S	Heterzygote	TCC->TCS	-	CDS	2409	ENSSSCG00000012957|ENSSSCT00000014162
chr2	4734846	A	G	G	G	R	R	R	Heterzygote	CCC->CCR	-	CDS	1710	ENSSSCG00000012963|ENSSSCT00000014169
chr2	4745585	C	C	C	C	Y	Y	Y	Heterzygote	GTG->YTG	-	CDS	814	ENSSSCG00000012963|ENSSSCT00000014169
chr2	5063023	C	C	C	C	Y	Y	Y	Heterzygote	-	-	intron	-	ENSSSCG00000012980|ENSSSCT00000014188
chr2	5074072	G	A	A	A	R	R	R	Heterzygote	-	-	intron	-	ENSSSCG00000012980|ENSSSCT00000014188
chr2	5078603	T	C	C	C	Y	Y	Y	Heterzygote	-	-	intron	-	ENSSSCG00000012980|ENSSSCT00000014188
chr2	5211951	G	A	A	A	R	R	R	Heterzygote	-	-	intergenic	-	-
chr2	6272091	G	G	G	G	R	R	R	Heterzygote	GAC->GAR	-	CDS	1068	ENSSSCG00000013041|ENSSSCT00000014254
chr2	6589383	T	T	T	T	K	K	K	Heterzygote	-	-	intron	-	ENSSSCG00000013048|ENSSSCT00000014261
chr2	6940211	C	T	T	T	Y	Y	Y	Heterzygote	-	-	intergenic	-	-
chr2	7040183	C	C	C	C	Y	Y	Y	Heterzygote	-	-	intron	-	ENSSSCG00000013056|ENSSSCT00000014270
chr2	7040688	G	G	G	G	R	R	R	Heterzygote	-	-	intron	-	ENSSSCG00000013056|ENSSSCT00000014270
chr2	8643965	G	G	G	G	R	R	R	Heterzygote	-	-	intron	-	ENSSSCG00000013090|ENSSSCT00000014308
chr2	8644187	G	G	G	G	R	R	R	Heterzygote	-	-	intron	-	ENSSSCG00000013090|ENSSSCT00000014308
chr2	9467103	A	A	A	A	R	R	R	Heterzygote	-	-	intergenic	-	-
chr2	9467262	G	G	G	G	R	R	R	Heterzygote	-	-	intergenic	-	-
chr2	9662699	A	A	A	A	R	R	R	Heterzygote	CAA->CAR	-	CDS	519	ENSSSCG00000013118|ENSSSCT00000014338
chr2	10285812	G	A	A	A	R	R	R	Heterzygote	-	-	intergenic	-	-
chr2	10286069	A	G	G	G	R	R	R	Heterzygote	-	-	intergenic	-	-
chr2	11029946	C	C	C	C	Y	Y	Y	Heterzygote	-	-	intergenic	-	-
chr2	11254160	A	A	A	A	R	R	R	Heterzygote	AAA->AAR	-	CDS	606	ENSSSCG00000013177|ENSSSCT00000014397
chr2	11287897	A	A	A	A	R	R	R	Heterzygote	ATT->ATR	-	CDS	1161	ENSSSCG00000013179|ENSSSCT00000014399
chr2	12608538	G	G	G	G	S	S	S	Heterzygote	-	-	intergenic	-	-
chr2	13366816	A	A	A	A	G	G	G	TS	-	-	3'UTR	98	ENSSSCG00000013243|ENSSSCT00000014463
chr2	14149616	T	T	T	T	W	W	W	Heterzygote	AAC->WAC	-	CDS	949	ENSSSCG00000013257|ENSSSCT00000014481
chr2	14898954	T	T	T	T	Y	Y	Y	Heterzygote	CCA->CCY	-	CDS	837	ENSSSCG00000013270|ENSSSCT00000014494
chr2	15574089	C	C	C	C	Y	Y	Y	Heterzygote	CAC->CAY	-	CDS	489	ENSSSCG00000013275|ENSSSCT00000014499
chr2	25582177	T	T	T	T	C	C	C	TS	GTT->GTC	Val=>Val	CDS	858	ENSSSCG00000013308|ENSSSCT00000014534
chr2	25587837	T	A	A	A	W	W	W	Heterzygote	-	-	intron	-	ENSSSCG00000013308|ENSSSCT00000014534
chr2	28324263	T	K	K	K	T	T	T	Heterzygote	KTC->TTC	-	CDS	211	ENSSSCG00000013328|ENSSSCT00000014555
chr2	28324965	T	Y	Y	Y	T	T	T	Heterzygote	-	-	3'UTR	523	ENSSSCG00000013328|ENSSSCT00000014555
chr2	28325191	A	M	M	M	A	A	A	Heterzygote	-	-	TTS Down	168	-
chr2	28325272	T	K	K	K	T	T	T	Heterzygote	-	-	TTS Down	249	-
chr2	28325400	T	Y	Y	Y	T	T	T	Heterzygote	-	-	TTS Down	377	-
chr2	28325429	T	W	W	W	T	T	T	Heterzygote	-	-	TTS Down	406	-
chr2	28325563	C	M	M	M	C	C	C	Heterzygote	-	-	intergenic	-	-
chr2	30883882	A	A	A	A	R	R	R	Heterzygote	AAA->AAR	-	CDS	102	ENSSSCG00000013334|ENSSSCT00000014562
chr2	31012556	A	M	M	M	A	A	A	Heterzygote	-	-	TTS Down	453	-
chr2	38175458	A	A	A	A	R	R	R	Heterzygote	GTA->GTR	-	CDS	3024	ENSSSCG00000013368|ENSSSCT00000014600
chr2	48129863	T	T	T	T	K	K	K	Heterzygote	ACT->ACK	-	CDS	567	ENSSSCG00000013484|ENSSSCT00000014730
chr2	48131628	C	C	C	C	Y	Y	Y	Heterzygote	-	-	3'UTR	128	ENSSSCG00000013484|ENSSSCT00000014730
chr2	48179900	C	C	C	C	Y	Y	Y	Heterzygote	-	-	3'UTR	98	ENSSSCG00000013490|ENSSSCT00000014736
chr2	48270078	A	A	A	A	R	R	R	Heterzygote	-	-	intron	-	ENSSSCG00000013490|ENSSSCT00000014736
chr2	49847827	A	A	A	A	M	M	M	Heterzygote	-	-	TSS Up	-235	ENSSSCG00000013542|ENSSSCT00000014789
chr2	51612846	C	T	T	T	C	C	C	TS	AAA->AAG	Lys=>Lys	CDS	330	ENSSSCG00000013596|ENSSSCT00000014850
chr2	51776869	T	C	C	C	T	T	T	TS	CGG->CAG	Arg->Gln	CDS	146	ENSSSCG00000013603|ENSSSCT00000014857
chr2	52667747	C	C	C	C	S	S	S	Heterzygote	-	-	intergenic	-	-
chr2	52870081	A	R	R	R	A	A	A	Heterzygote	-	-	TTS Down	32	ENSSSCG00000013639|ENSSSCT00000014894
chr2	55464672	T	C	C	C	Y	Y	Y	Heterzygote	-	-	intergenic	-	-
chr2	56273505	A	G	G	G	A	A	A	TS	-	-	intron	-	ENSSSCG00000013744|ENSSSCT00000015018
chr2	56287441	C	T	T	T	C	C	C	TS	-	-	intron	-	ENSSSCG00000013744|ENSSSCT00000015018
chr2	56288981	T	Y	Y	Y	T	T	T	Heterzygote	-	-	intron	-	ENSSSCG00000013744|ENSSSCT00000015018
chr2	56289253	G	K	K	K	G	G	G	Heterzygote	-	-	intron	-	ENSSSCG00000013744|ENSSSCT00000015018
chr2	56298447	T	C	C	C	T	T	T	TS	CAG->CAA	Gln=>Gln	CDS	420	ENSSSCG00000013748|ENSSSCT00000015022
chr2	56366019	A	G	G	G	A	A	A	TS	-	-	TSS Up	-39	-
chr2	56402653	G	A	A	A	G	G	G	TS	GAT->GAC	Asp=>Asp	CDS	5148	ENSSSCG00000013754|ENSSSCT00000015028
chr2	68720628	C	C	C	C	Y	Y	Y	Heterzygote	-	-	intergenic	-	-
chr2	70061855	G	R	R	R	G	G	G	Heterzygote	RCC->GCC	-	CDS	2497	ENSSSCG00000014048|ENSSSCT00000015345
chr2	72677138	C	G	G	G	S	S	S	Heterzygote	-	-	5'UTR	-30	ENSSSCG00000014073|ENSSSCT00000015373
chr2	74787966	T	T	T	T	K	K	K	Heterzygote	-	-	5'UTR	-315	ENSSSCG00000014094|ENSSSCT00000015395
chr2	74787973	T	T	T	T	Y	Y	Y	Heterzygote	-	-	5'UTR	-308	ENSSSCG00000014094|ENSSSCT00000015395
chr2	76646055	G	A	A	A	R	R	R	Heterzygote	-	-	TTS Down	457	ENSSSCG00000014105|ENSSSCT00000015407
chr2	91114717	G	A	A	A	G	G	G	TS	ACA->ACG	Thr=>Thr	CDS	1071	ENSSSCG00000014165|ENSSSCT00000015474
chr2	92754704	T	C	C	C	T	T	T	TS	-	-	intergenic	-	-
chr2	92755224	G	A	A	A	G	G	G	TS	-	-	intergenic	-	-
chr2	92755240	C	T	T	T	C	C	C	TS	-	-	intergenic	-	-
chr2	92755304	C	T	T	T	C	C	C	TS	-	-	intergenic	-	-
chr2	92756328	G	A	A	A	G	G	G	TS	-	-	intergenic	-	-
chr2	92756485	T	C	C	C	T	T	T	TS	-	-	intergenic	-	-
chr2	92756490	T	C	C	C	T	T	T	TS	-	-	intergenic	-	-
chr2	92756945	C	A	A	A	C	C	C	TV	-	-	intergenic	-	-
chr2	92756972	G	C	C	C	G	G	G	TV	-	-	intergenic	-	-
chr2	92757394	C	C	C	C	Y	Y	Y	Heterzygote	-	-	intergenic	-	-
chr2	92758620	G	A	A	A	G	G	G	TS	-	-	intergenic	-	-
chr2	92758921	G	A	A	A	G	G	G	TS	-	-	intergenic	-	-
chr2	92759055	T	C	C	C	T	T	T	TS	-	-	intergenic	-	-
chr2	92759070	G	C	C	C	G	G	G	TV	-	-	intergenic	-	-
chr2	92759079	T	C	C	C	T	T	T	TS	-	-	intergenic	-	-
chr2	92759229	C	C	C	C	Y	Y	Y	Heterzygote	-	-	intergenic	-	-
chr2	92759557	G	G	G	G	R	R	R	Heterzygote	-	-	intergenic	-	-
chr2	97565051	G	G	G	G	R	R	R	Heterzygote	ACC->ACR	-	CDS	2019	ENSSSCG00000014184|ENSSSCT00000015497
chr2	101504001	T	C	C	C	Y	Y	Y	Heterzygote	-	-	3'UTR	123	ENSSSCG00000014189|ENSSSCT00000015502
chr2	103172027	T	C	C	C	Y	Y	Y	Heterzygote	CCT->YCT	-	CDS	340	ENSSSCG00000014195|ENSSSCT00000015510
chr2	108282110	A	G	G	G	R	R	R	Heterzygote	-	-	intergenic	-	-
chr2	117443641	G	G	G	G	R	R	R	Heterzygote	AGT->ART	-	CDS	956	ENSSSCG00000014247|ENSSSCT00000015567
chr2	117550564	A	G	G	G	R	R	R	Heterzygote	-	-	3'UTR	187	ENSSSCG00000014248|ENSSSCT00000015568
chr2	118074058	G	A	A	A	G	G	G	TS	-	-	intron	-	ENSSSCG00000014252|ENSSSCT00000015573
chr2	118882036	A	A	A	A	G	G	G	TS	AAT->AAC	Asn=>Asn	CDS	6489	ENSSSCG00000014256|ENSSSCT00000015577
chr2	119631722	C	C	C	C	Y	Y	Y	Heterzygote	ATC->ATY	-	CDS	693	ENSSSCG00000014258|ENSSSCT00000015579
chr2	121514820	C	C	C	C	Y	Y	Y	Heterzygote	-	-	intergenic	-	-
chr2	121514937	G	G	G	G	K	K	K	Heterzygote	-	-	intergenic	-	-
chr2	121515824	G	G	G	G	R	R	R	Heterzygote	-	-	intergenic	-	-
chr2	121816686	C	C	C	C	M	M	M	Heterzygote	-	-	intergenic	-	-
chr2	124085902	C	C	C	C	Y	Y	Y	Heterzygote	-	-	3'UTR	254	ENSSSCG00000014295|ENSSSCT00000015618
chr2	124100731	T	T	T	T	W	W	W	Heterzygote	-	-	3'UTR	709	ENSSSCG00000014296|ENSSSCT00000015619
chr2	124696281	G	R	R	R	G	G	G	Heterzygote	-	-	intergenic	-	-
chr2	124928018	G	S	S	S	C	C	C	Heterzygote	-	-	intron	-	ENSSSCG00000014307|ENSSSCT00000015631
chr2	124941201	A	R	R	R	G	G	G	Heterzygote	TRC->TCC	-	CDS	404	ENSSSCG00000014307|ENSSSCT00000015631
chr2	125692801	T	C	C	C	Y	Y	Y	Heterzygote	TTC->TTY	-	CDS	1536	ENSSSCG00000014316|ENSSSCT00000015641
chr2	126850069	G	G	G	G	K	K	K	Heterzygote	-	-	intergenic	-	-
chr2	127401161	A	R	R	R	A	A	A	Heterzygote	RTC->ATC	-	CDS	625	ENSSSCG00000014332|ENSSSCT00000015659
chr2	127411979	T	T	T	T	Y	Y	Y	Heterzygote	-	-	intergenic	-	-
chr2	127433192	A	A	A	A	R	R	R	Heterzygote	GTT->GTR	-	CDS	1191	ENSSSCG00000014333|ENSSSCT00000015660
chr2	127526399	G	G	G	G	K	K	K	Heterzygote	-	-	intron	-	ENSSSCG00000014336|ENSSSCT00000015663
chr2	127528245	T	T	T	T	Y	Y	Y	Heterzygote	GTT->GTY	-	CDS	1488	ENSSSCG00000014336|ENSSSCT00000015663
chr2	128525038	T	Y	Y	Y	T	T	T	Heterzygote	-	-	intergenic	-	-
chr2	128525128	A	M	M	M	A	A	A	Heterzygote	-	-	intergenic	-	-
chr2	129367317	G	R	R	R	G	G	G	Heterzygote	-	-	3'UTR	73	ENSSSCG00000014371|ENSSSCT00000015701
chr2	129860467	G	G	G	G	C	C	C	TV	ACC->ACG	Thr=>Thr	CDS	747	ENSSSCG00000014384|ENSSSCT00000015717
chr2	130035496	G	A	A	A	G	G	G	TS	-	-	intron	-	ENSSSCG00000014385|ENSSSCT00000015721
chr2	130068361	A	R	R	R	A	A	A	Heterzygote	-	-	intergenic	-	-
chr2	130068362	C	M	M	M	C	C	C	Heterzygote	-	-	intergenic	-	-
chr2	133708793	C	Y	Y	Y	C	C	C	Heterzygote	-	-	intron	-	ENSSSCG00000014409|ENSSSCT00000015747
chr2	134407613	T	Y	Y	Y	T	T	T	Heterzygote	-	-	intergenic	-	-
chr2	134407625	A	R	R	R	A	A	A	Heterzygote	-	-	intergenic	-	-
chr2	134409440	G	R	R	R	G	G	G	Heterzygote	-	-	intergenic	-	-
chr2	135871871	A	A	A	A	T	T	T	TV	-	-	intergenic	-	-
chr2	136526430	A	R	R	R	A	A	A	Heterzygote	-	-	intron	-	ENSSSCG00000014439|ENSSSCT00000015785
chr2	138452421	C	T	T	T	C	C	C	TS	CAG->CGG	Gln->Arg	CDS	1058	ENSSSCG00000014538|ENSSSCT00000015888
chr2	139956332	T	T	T	T	Y	Y	Y	Heterzygote	-	-	intergenic	-	-
chr3	406784	G	A	A	A	R	R	R	Heterzygote	-	-	intron	-	ENSSSCG00000007546|ENSSSCT00000008278
chr3	422951	A	G	G	G	R	R	R	Heterzygote	-	-	3'UTR	113	ENSSSCG00000007546|ENSSSCT00000008278
chr3	697002	T	T	T	T	Y	Y	Y	Heterzygote	-	-	3'UTR	265	ENSSSCG00000007556|ENSSSCT00000008288
chr3	697127	C	C	C	C	S	S	S	Heterzygote	-	-	3'UTR	140	ENSSSCG00000007556|ENSSSCT00000008288
chr3	1340488	C	Y	Y	Y	C	C	C	Heterzygote	-	-	intergenic	-	-
chr3	1480963	T	K	K	K	T	T	T	Heterzygote	-	-	intergenic	-	-
chr3	1856222	A	A	A	A	G	G	G	TS	-	-	intron	-	ENSSSCG00000007570|ENSSSCT00000008306
chr3	1867218	T	T	T	T	C	C	C	TS	-	-	intron	-	ENSSSCG00000007570|ENSSSCT00000008306
chr3	1868899	C	T	T	T	C	C	C	TS	-	-	intron	-	ENSSSCG00000007570|ENSSSCT00000008306
chr3	1869498	A	A	A	A	R	R	R	Heterzygote	-	-	intron	-	ENSSSCG00000007570|ENSSSCT00000008306
chr3	1869644	A	A	A	A	W	W	W	Heterzygote	-	-	intron	-	ENSSSCG00000007570|ENSSSCT00000008306
chr3	2604400	A	G	G	G	R	R	R	Heterzygote	-	-	intergenic	-	-
chr3	2604438	T	A	A	A	W	W	W	Heterzygote	-	-	intergenic	-	-
chr3	3259896	G	A	A	A	G	G	G	TS	-	-	intron	-	ENSSSCG00000007575|ENSSSCT00000008312
chr3	3260781	C	C	C	C	S	S	S	Heterzygote	-	-	intron	-	ENSSSCG00000007575|ENSSSCT00000008312
chr3	3664870	C	S	S	S	C	C	C	Heterzygote	-	-	intergenic	-	-
chr3	3871905	T	Y	Y	Y	K	K	K	Heterzygote	-	-	3'UTR	634	ENSSSCG00000007585|ENSSSCT00000008324
chr3	4101445	C	Y	Y	Y	C	C	C	Heterzygote	TAY->TAC	-	CDS	348	ENSSSCG00000007591|ENSSSCT00000008331
chr3	4616951	C	Y	Y	Y	C	C	C	Heterzygote	-	-	intergenic	-	-
chr3	4680551	A	R	R	R	A	A	A	Heterzygote	GCR->GCA	-	CDS	1128	ENSSSCG00000007602|ENSSSCT00000008342
chr3	4680573	T	Y	Y	Y	T	T	T	Heterzygote	YCA->TCA	-	CDS	1150	ENSSSCG00000007602|ENSSSCT00000008342
chr3	4874016	G	R	R	R	G	G	G	Heterzygote	-	-	intergenic	-	-
chr3	5219600	G	R	R	R	G	G	G	Heterzygote	CCR->CCG	-	CDS	9678	ENSSSCG00000007606|ENSSSCT00000008346
chr3	5223848	C	M	M	M	C	C	C	Heterzygote	GCM->GCC	-	CDS	10050	ENSSSCG00000007606|ENSSSCT00000008346
chr3	5446808	C	T	T	T	Y	Y	Y	Heterzygote	-	-	intergenic	-	-
chr3	5446861	C	T	T	T	Y	Y	Y	Heterzygote	-	-	intergenic	-	-
chr3	5447448	T	C	C	C	Y	Y	Y	Heterzygote	-	-	intergenic	-	-
chr3	5685946	C	T	T	T	Y	Y	Y	Heterzygote	-	-	intron	-	ENSSSCG00000007615|ENSSSCT00000008355
chr3	5686879	A	G	G	G	R	R	R	Heterzygote	-	-	intron	-	ENSSSCG00000007615|ENSSSCT00000008355
chr3	5762269	C	Y	Y	Y	C	C	C	Heterzygote	-	-	intron	-	ENSSSCG00000007619|ENSSSCT00000008359
chr3	6160865	G	G	G	G	A	A	A	TS	-	-	TTS Down	406	-
chr3	6160878	A	A	A	A	G	G	G	TS	-	-	TTS Down	419	-
chr3	6833001	A	A	A	A	R	R	R	Heterzygote	GGT->GGR	-	CDS	1476	ENSSSCG00000007667|ENSSSCT00000008407
chr3	6851098	G	R	R	R	G	G	G	Heterzygote	CTR->CTC	-	CDS	858	ENSSSCG00000007669|ENSSSCT00000008409
chr3	6874080	C	Y	Y	Y	C	C	C	Heterzygote	GCY->GCC	-	CDS	384	ENSSSCG00000007670|ENSSSCT00000008410
chr3	6880890	G	S	S	S	G	G	G	Heterzygote	-	-	TTS Down	40	-
chr3	6904404	C	S	S	S	C	C	C	Heterzygote	-	-	TTS Down	13	-
chr3	6904568	G	S	S	S	G	G	G	Heterzygote	-	-	TTS Down	177	-
chr3	7286142	C	Y	Y	Y	C	C	C	Heterzygote	-	-	3'UTR	32	ENSSSCG00000007679|ENSSSCT00000008420
chr3	7286144	A	M	M	M	A	A	A	Heterzygote	-	-	3'UTR	34	ENSSSCG00000007679|ENSSSCT00000008420
chr3	7286443	A	R	R	R	A	A	A	Heterzygote	-	-	3'UTR	333	ENSSSCG00000007679|ENSSSCT00000008420
chr3	8204147	G	T	T	T	G	G	G	TV	-	-	intron	-	ENSSSCG00000007681|ENSSSCT00000008422
chr3	8204884	T	C	C	C	T	T	T	TS	-	-	intron	-	ENSSSCG00000007681|ENSSSCT00000008422
chr3	8206165	G	T	T	T	G	G	G	TV	-	-	intron	-	ENSSSCG00000007681|ENSSSCT00000008422
chr3	9215871	G	R	R	R	G	G	G	Heterzygote	-	-	intergenic	-	-
chr3	9293907	G	R	R	R	G	G	G	Heterzygote	-	-	3'UTR	207	ENSSSCG00000007713|ENSSSCT00000008456
chr3	9295686	C	Y	Y	Y	C	C	C	Heterzygote	-	-	intergenic	-	-
chr3	14576842	T	Y	Y	Y	T	T	T	Heterzygote	-	-	intergenic	-	-
chr3	15392107	A	A	A	A	C	C	C	TV	GCT->GCG	Ala=>Ala	CDS	222	ENSSSCG00000007746|ENSSSCT00000008493
chr3	15627968	A	G	G	G	A	A	A	TS	-	-	intron	-	ENSSSCG00000007754|ENSSSCT00000008501
chr3	15627979	C	T	T	T	C	C	C	TS	-	-	intron	-	ENSSSCG00000007754|ENSSSCT00000008501
chr3	15828226	T	Y	Y	Y	T	T	T	Heterzygote	TYC->TAC	-	CDS	485	ENSSSCG00000007759|ENSSSCT00000008506
chr3	15828227	A	R	R	R	A	A	A	Heterzygote	RAC->TAC	-	CDS	484	ENSSSCG00000007759|ENSSSCT00000008506
chr3	16088956	C	Y	Y	Y	C	C	C	Heterzygote	-	-	intergenic	-	-
chr3	16654536	G	A	A	A	G	G	G	TS	CCA->CCG	Pro=>Pro	CDS	2175	ENSSSCG00000007804|ENSSSCT00000008552
chr3	16966585	C	Y	Y	Y	C	C	C	Heterzygote	AGY->AGC	-	CDS	492	ENSSSCG00000007812|ENSSSCT00000008560
chr3	17579832	G	A	A	A	G	G	G	TS	GAA->GAG	Glu=>Glu	CDS	4908	ENSSSCG00000007815|ENSSSCT00000008564
chr3	17587432	T	W	W	W	T	T	T	Heterzygote	-	-	intergenic	-	-
chr3	17711436	C	Y	Y	Y	C	C	C	Heterzygote	TGY->TGC	-	CDS	2016	ENSSSCG00000007817|ENSSSCT00000008566
chr3	22909357	A	G	G	G	A	A	A	TS	-	-	intergenic	-	-
chr3	22909372	T	G	G	G	T	T	T	TV	-	-	intergenic	-	-
chr3	28114638	G	A	A	A	G	G	G	TS	GTA->GTG	Val=>Val	CDS	585	ENSSSCG00000007896|ENSSSCT00000008652
chr3	33529815	G	R	R	R	G	G	G	Heterzygote	CAR->CAG	-	CDS	2127	ENSSSCG00000007927|ENSSSCT00000008688
chr3	33599864	A	R	R	R	A	A	A	Heterzygote	-	-	3'UTR	86053	ENSSSCG00000007930|ENSSSCT00000008691
chr3	35929354	T	T	T	T	Y	Y	Y	Heterzygote	GAG->GYG	-	CDS	3866	ENSSSCG00000008018|ENSSSCT00000008786
chr3	36128338	A	R	R	R	A	A	A	Heterzygote	ACR->ACA	-	CDS	153	ENSSSCG00000008019|ENSSSCT00000008787
chr3	36135270	T	K	K	K	T	T	T	Heterzygote	-	-	5'UTR	-1903	ENSSSCG00000008019|ENSSSCT00000008788
chr3	41104797	C	C	C	C	Y	Y	Y	Heterzygote	-	-	intergenic	-	-
chr3	42802542	C	Y	Y	Y	C	C	C	Heterzygote	YTA->GTA	-	CDS	8095	ENSSSCG00000008136|ENSSSCT00000008913
chr3	49011522	A	A	A	A	R	R	R	Heterzygote	GAC->GRC	-	CDS	2900	ENSSSCG00000008169|ENSSSCT00000008946
chr3	52558690	A	A	A	A	G	G	G	TS	ATG->GTG	Met->Val	CDS	2173	ENSSSCG00000008208|ENSSSCT00000008989
chr3	52567463	C	C	C	C	T	T	T	TS	GAC->GAT	Asp=>Asp	CDS	2907	ENSSSCG00000008208|ENSSSCT00000008989
chr3	52646755	G	G	G	G	A	A	A	TS	ACG->ACA	Thr=>Thr	CDS	411	ENSSSCG00000008210|ENSSSCT00000008991
chr3	53541807	C	C	C	C	M	M	M	Heterzygote	-	-	intergenic	-	-
chr3	53542188	C	C	C	C	Y	Y	Y	Heterzygote	-	-	TTS Down	495	ENSSSCG00000008225|ENSSSCT00000009007
chr3	53542307	A	A	A	A	W	W	W	Heterzygote	-	-	TTS Down	376	ENSSSCG00000008225|ENSSSCT00000009007
chr3	53542324	A	A	A	A	M	M	M	Heterzygote	-	-	TTS Down	359	ENSSSCG00000008225|ENSSSCT00000009007
chr3	53542700	A	A	A	A	R	R	R	Heterzygote	-	-	3'UTR	440	ENSSSCG00000008225|ENSSSCT00000009007
chr3	53543030	G	G	G	G	R	R	R	Heterzygote	-	-	3'UTR	110	ENSSSCG00000008225|ENSSSCT00000009007
chr3	53543496	T	T	T	T	Y	Y	Y	Heterzygote	CAG->CYG	-	CDS	1979	ENSSSCG00000008225|ENSSSCT00000009007
chr3	53654221	T	C	C	C	Y	Y	Y	Heterzygote	TAC->TAY	-	CDS	4575	ENSSSCG00000008226|ENSSSCT00000009008
chr3	53655204	T	C	C	C	Y	Y	Y	Heterzygote	GCC->GCY	-	CDS	4800	ENSSSCG00000008226|ENSSSCT00000009008
chr3	54102130	C	T	T	T	C	C	C	TS	CCA->CCG	Pro=>Pro	CDS	1326	ENSSSCG00000008237|ENSSSCT00000009020
chr3	54109338	G	A	A	A	G	G	G	TS	CAT->CAC	His=>His	CDS	831	ENSSSCG00000008237|ENSSSCT00000009020
chr3	54116177	G	A	A	A	G	G	G	TS	-	-	5'UTR	-1519	ENSSSCG00000008238|ENSSSCT00000009021
chr3	54117652	C	T	T	T	C	C	C	TS	-	-	5'UTR	-44	ENSSSCG00000008238|ENSSSCT00000009021
chr3	58225061	A	A	A	A	R	R	R	Heterzygote	ATT->ATR	-	CDS	633	ENSSSCG00000008254|ENSSSCT00000009040
chr3	62763614	G	A	A	A	R	R	R	Heterzygote	-	-	intergenic	-	-
chr3	62765816	G	A	A	A	R	R	R	Heterzygote	-	-	intergenic	-	-
chr3	62766342	C	T	T	T	Y	Y	Y	Heterzygote	-	-	TTS Down	367	ENSSSCG00000008262|ENSSSCT00000009048
chr3	62766352	G	A	A	A	R	R	R	Heterzygote	-	-	TTS Down	357	ENSSSCG00000008262|ENSSSCT00000009048
chr3	62766364	T	C	C	C	Y	Y	Y	Heterzygote	-	-	TTS Down	345	ENSSSCG00000008262|ENSSSCT00000009048
chr3	63002440	G	A	A	A	R	R	R	Heterzygote	-	-	intron	-	ENSSSCG00000008273|ENSSSCT00000009059
chr3	65743648	A	A	A	A	M	M	M	Heterzygote	-	-	intron	-	ENSSSCG00000008316|ENSSSCT00000009107
chr3	65744176	T	T	T	T	Y	Y	Y	Heterzygote	-	-	intron	-	ENSSSCG00000008316|ENSSSCT00000009107
chr3	67047745	C	C	C	C	Y	Y	Y	Heterzygote	-	-	intron	-	ENSSSCG00000008339|ENSSSCT00000009132
chr3	67937884	C	T	T	T	C	C	C	TS	-	-	3'UTR	111	ENSSSCG00000008349|ENSSSCT00000009143
chr3	67937912	G	A	A	A	R	R	R	Heterzygote	-	-	3'UTR	139	ENSSSCG00000008349|ENSSSCT00000009143
chr3	67937928	A	G	G	G	R	R	R	Heterzygote	-	-	3'UTR	155	ENSSSCG00000008349|ENSSSCT00000009143
chr3	67938244	A	A	A	A	R	R	R	Heterzygote	-	-	3'UTR	471	ENSSSCG00000008349|ENSSSCT00000009143
chr3	67938273	C	T	T	T	C	C	C	TS	-	-	3'UTR	500	ENSSSCG00000008349|ENSSSCT00000009143
chr3	67938365	G	A	A	A	G	G	G	TS	-	-	3'UTR	592	ENSSSCG00000008349|ENSSSCT00000009143
chr3	67938427	T	G	G	G	K	K	K	Heterzygote	-	-	3'UTR	654	ENSSSCG00000008349|ENSSSCT00000009143
chr3	71493131	C	C	C	C	Y	Y	Y	Heterzygote	-	-	intergenic	-	-
chr3	71493359	G	G	G	G	R	R	R	Heterzygote	-	-	intergenic	-	-
chr3	84534448	A	A	A	A	R	R	R	Heterzygote	-	-	intergenic	-	-
chr3	87593412	T	T	T	T	Y	Y	Y	Heterzygote	ACT->ACY	-	CDS	1347	ENSSSCG00000008443|ENSSSCT00000009245
chr3	87599997	T	T	T	T	Y	Y	Y	Heterzygote	-	-	TTS Down	323	ENSSSCG00000008443|ENSSSCT00000009244
chr3	87908549	G	A	A	A	G	G	G	TS	GGT->GGC	Gly=>Gly	CDS	510	ENSSSCG00000008444|ENSSSCT00000009246
chr3	91493438	A	C	C	C	M	M	M	Heterzygote	-	-	intron	-	ENSSSCG00000008466|ENSSSCT00000009268
chr3	95935080	T	A	A	A	T	T	T	TV	-	-	3'UTR	84	ENSSSCG00000008491|ENSSSCT00000009293
chr3	95935085	G	T	T	T	G	G	G	TV	-	-	3'UTR	79	ENSSSCG00000008491|ENSSSCT00000009293
chr3	104459286	G	C	C	C	G	G	G	TV	CTG->CTC	Leu=>Leu	CDS	681	ENSSSCG00000008556|ENSSSCT00000009361
chr3	109569233	G	C	C	C	G	G	G	TV	-	-	intergenic	-	-
chr3	111276224	G	A	A	A	G	G	G	TS	GTA->GTG	Val=>Val	CDS	84	ENSSSCG00000008609|ENSSSCT00000009420
chr3	116602362	A	A	A	A	R	R	R	Heterzygote	-	-	3'UTR	56	ENSSSCG00000008634|ENSSSCT00000009446
chr3	117194437	A	R	R	R	A	A	A	Heterzygote	-	-	3'UTR	252	ENSSSCG00000008638|ENSSSCT00000009450
chr3	117576793	T	T	T	T	Y	Y	Y	Heterzygote	-	-	intergenic	-	-
chr3	117576831	A	A	A	A	R	R	R	Heterzygote	-	-	intergenic	-	-
chr3	117576841	G	A	A	A	R	R	R	Heterzygote	-	-	intergenic	-	-
chr4	829065	T	C	C	C	Y	Y	Y	Heterzygote	-	-	3'UTR	39	ENSSSCG00000005925|ENSSSCT00000006505
chr4	8020134	G	S	S	S	G	G	G	Heterzygote	CTS->CTG	-	CDS	603	ENSSSCG00000005956|ENSSSCT00000006539
chr4	14751280	G	A	A	A	R	R	R	Heterzygote	GAA->GAR	-	CDS	354	ENSSSCG00000005972|ENSSSCT00000006555
chr4	15504276	G	A	A	A	R	R	R	Heterzygote	-	-	intergenic	-	-
chr4	15505715	C	C	C	C	Y	Y	Y	Heterzygote	-	-	intergenic	-	-
chr4	15506145	G	T	T	T	K	K	K	Heterzygote	-	-	intergenic	-	-
chr4	15506165	T	C	C	C	Y	Y	Y	Heterzygote	-	-	intergenic	-	-
chr4	15506602	A	A	A	A	R	R	R	Heterzygote	-	-	intergenic	-	-
chr4	15506691	T	C	C	C	Y	Y	Y	Heterzygote	-	-	intergenic	-	-
chr4	15506787	T	C	C	C	Y	Y	Y	Heterzygote	-	-	intergenic	-	-
chr4	15963228	C	T	T	T	Y	Y	Y	Heterzygote	-	-	intergenic	-	-
chr4	15995317	T	T	T	T	Y	Y	Y	Heterzygote	-	-	intron	-	ENSSSCG00000005990|ENSSSCT00000006573
chr4	20638552	A	G	G	G	R	R	R	Heterzygote	AAG->AAR	-	CDS	846	ENSSSCG00000006009|ENSSSCT00000006593
chr4	20638585	T	C	C	C	Y	Y	Y	Heterzygote	AAC->AAY	-	CDS	879	ENSSSCG00000006009|ENSSSCT00000006593
chr4	27597692	T	T	T	T	Y	Y	Y	Heterzygote	TCC->YCC	-	CDS	115	ENSSSCG00000006023|ENSSSCT00000006610
chr4	34363364	A	G	G	G	R	R	R	Heterzygote	-	-	intergenic	-	-
chr4	38778945	T	Y	Y	Y	T	T	T	Heterzygote	-	-	TTS Down	105	-
chr4	41934685	A	A	A	A	R	R	R	Heterzygote	-	-	intergenic	-	-
chr4	45280831	C	T	T	T	Y	Y	Y	Heterzygote	TAT->TAY	-	CDS	828	ENSSSCG00000006115|ENSSSCT00000006707
chr4	45317355	C	T	T	T	Y	Y	Y	Heterzygote	AGT->AGY	-	CDS	1581	ENSSSCG00000006115|ENSSSCT00000006707
chr4	61491144	T	G	G	G	T	T	T	TV	GGG->GGT	Gly=>Gly	CDS	699	ENSSSCG00000006168|ENSSSCT00000006762
chr4	66451795	T	T	T	T	Y	Y	Y	Heterzygote	TTG->YTG	-	CDS	565	ENSSSCG00000006190|ENSSSCT00000006784
chr4	66937571	A	A	A	A	R	R	R	Heterzygote	-	-	intergenic	-	-
chr4	67782620	G	A	A	A	R	R	R	Heterzygote	-	-	3'UTR	326	ENSSSCG00000006197|ENSSSCT00000006792
chr4	71475126	G	A	A	A	G	G	G	TS	-	-	TTS Down	92	-
chr4	71483343	C	T	T	T	C	C	C	TS	-	-	intergenic	-	-
chr4	73628989	T	C	C	C	T	T	T	TS	-	-	intergenic	-	-
chr4	80202391	C	T	T	T	C	C	C	TS	-	-	intergenic	-	-
chr4	80229697	C	G	G	G	C	C	C	TV	AGC->ACC	Ser->Thr	CDS	374	ENSSSCG00000006261|ENSSSCT00000006860
chr4	80237858	T	T	T	T	C	C	C	TS	-	-	TTS Down	12	-
chr4	82894806	C	M	M	M	C	C	C	Heterzygote	-	-	TTS Down	261	-
chr4	86890768	C	A	A	A	M	M	M	Heterzygote	-	-	intron	-	ENSSSCG00000006309|ENSSSCT00000006914
chr4	88453769	T	C	C	C	Y	Y	Y	Heterzygote	-	-	intergenic	-	-
chr4	88476538	T	T	T	T	Y	Y	Y	Heterzygote	ATT->ATY	-	CDS	531	ENSSSCG00000006324|ENSSSCT00000006932
chr4	88963408	G	G	G	G	R	R	R	Heterzygote	ACG->ACR	-	CDS	1338	ENSSSCG00000006328|ENSSSCT00000006936
chr4	92521171	G	G	G	G	S	S	S	Heterzygote	-	-	3'UTR	85	ENSSSCG00000006347|ENSSSCT00000006955
chr4	92751025	A	A	A	A	T	T	T	TV	-	-	3'UTR	200	ENSSSCG00000006357|ENSSSCT00000006966
chr4	93948648	G	A	A	A	R	R	R	Heterzygote	-	-	3'UTR	333	ENSSSCG00000006395|ENSSSCT00000007008
chr4	93948653	A	G	G	G	R	R	R	Heterzygote	-	-	3'UTR	328	ENSSSCG00000006395|ENSSSCT00000007008
chr4	93950096	A	G	G	G	R	R	R	Heterzygote	ACC->ACR	-	CDS	351	ENSSSCG00000006395|ENSSSCT00000007008
chr4	93950111	A	G	G	G	R	R	R	Heterzygote	TAC->TAR	-	CDS	336	ENSSSCG00000006395|ENSSSCT00000007008
chr4	98857668	G	R	R	R	G	G	G	Heterzygote	-	-	3'UTR	354	ENSSSCG00000006535|ENSSSCT00000007157
chr4	98858088	G	R	R	R	G	G	G	Heterzygote	CAR->CAC	-	CDS	513	ENSSSCG00000006535|ENSSSCT00000007157
chr4	98883642	A	R	R	R	A	A	A	Heterzygote	-	-	3'UTR	580	ENSSSCG00000006536|ENSSSCT00000007158
chr4	98884045	T	Y	Y	Y	T	T	T	Heterzygote	-	-	3'UTR	177	ENSSSCG00000006536|ENSSSCT00000007158
chr4	98885218	A	R	R	R	A	A	A	Heterzygote	RCC->TCC	-	CDS	784	ENSSSCG00000006536|ENSSSCT00000007158
chr4	98921544	G	R	R	R	G	G	G	Heterzygote	-	-	intergenic	-	-
chr4	98936584	C	M	M	M	C	C	C	Heterzygote	-	-	intergenic	-	-
chr4	98936952	C	Y	Y	Y	C	C	C	Heterzygote	-	-	intergenic	-	-
chr4	99246710	C	Y	Y	Y	C	C	C	Heterzygote	CCY->CCC	-	CDS	915	ENSSSCG00000006543|ENSSSCT00000007168
chr4	99249761	C	Y	Y	Y	C	C	C	Heterzygote	ACY->ACC	-	CDS	1584	ENSSSCG00000006543|ENSSSCT00000007168
chr4	99263513	G	R	R	R	G	G	G	Heterzygote	-	-	5'UTR	-24899	ENSSSCG00000006544|ENSSSCT00000007169
chr4	99263664	C	Y	Y	Y	C	C	C	Heterzygote	-	-	5'UTR	-24748	ENSSSCG00000006544|ENSSSCT00000007169
chr4	99274372	G	R	R	R	G	G	G	Heterzygote	-	-	5'UTR	-14040	ENSSSCG00000006544|ENSSSCT00000007169
chr4	99574048	C	S	S	S	C	C	C	Heterzygote	-	-	3'UTR	16	ENSSSCG00000006554|ENSSSCT00000007179
chr4	100070903	T	K	K	K	T	T	T	Heterzygote	KCC->ACC	-	CDS	412	ENSSSCG00000006571|ENSSSCT00000007199
chr4	101477726	T	Y	Y	Y	T	T	T	Heterzygote	CCY->CCT	-	CDS	789	ENSSSCG00000006618|ENSSSCT00000007252
chr4	101904164	T	T	T	T	Y	Y	Y	Heterzygote	-	-	TTS Down	247	-
chr4	103449379	G	G	G	G	R	R	R	Heterzygote	-	-	TTS Down	446	ENSSSCG00000006682|ENSSSCT00000007320
chr4	107860026	C	S	S	S	C	C	C	Heterzygote	-	-	3'UTR	422	ENSSSCG00000006735|ENSSSCT00000007378
chr4	108667759	G	A	A	A	G	G	G	TS	ACT->ACC	Thr=>Thr	CDS	1713	ENSSSCG00000006740|ENSSSCT00000007385
chr4	108981462	C	S	S	S	C	C	C	Heterzygote	-	-	intergenic	-	-
chr4	109815669	A	W	W	W	T	T	T	Heterzygote	-	-	intron	-	ENSSSCG00000006749|ENSSSCT00000007394
chr4	110215984	G	R	R	R	G	G	G	Heterzygote	-	-	intergenic	-	-
chr4	111240414	C	Y	Y	Y	C	C	C	Heterzygote	ACY->ACG	-	CDS	4263	ENSSSCG00000006767|ENSSSCT00000007413
chr4	115158038	A	A	A	A	R	R	R	Heterzygote	TTG->RTG	-	CDS	427	ENSSSCG00000006828|ENSSSCT00000007479
chr4	129048845	G	S	S	S	G	G	G	Heterzygote	CCS->CCC	-	CDS	3459	ENSSSCG00000006906|ENSSSCT00000007563
chr4	129507075	T	T	T	T	A	A	A	TV	-	-	TTS Down	358	-
chr4	129508435	T	T	T	T	C	C	C	TS	-	-	intergenic	-	-
chr4	129508457	G	A	A	A	G	G	G	TS	-	-	intergenic	-	-
chr4	129508611	T	C	C	C	T	T	T	TS	-	-	intergenic	-	-
chr4	129508688	C	M	M	M	C	C	C	Heterzygote	-	-	intergenic	-	-
chr4	129509241	G	A	A	A	G	G	G	TS	-	-	intergenic	-	-
chr4	136161137	C	T	T	T	Y	Y	Y	Heterzygote	-	-	intergenic	-	-
chr5	1220130	T	Y	Y	Y	T	T	T	Heterzygote	CTY->CTA	-	CDS	603	ENSSSCG00000000021|ENSSSCT00000000022
chr5	2445044	A	R	R	R	A	A	A	Heterzygote	-	-	intron	-	ENSSSCG00000000032|ENSSSCT00000000034
chr5	2659072	C	Y	Y	Y	C	C	C	Heterzygote	ACY->ACC	-	CDS	81	ENSSSCG00000000036|ENSSSCT00000000038
chr5	2679699	T	W	W	W	T	T	T	Heterzygote	-	-	intron	-	ENSSSCG00000000032|ENSSSCT00000000034
chr5	2849579	A	A	A	A	G	G	G	TS	-	-	intron	-	ENSSSCG00000000032|ENSSSCT00000000034
chr5	2981474	C	A	A	A	C	C	C	TV	-	-	3'UTR	182	ENSSSCG00000000042|ENSSSCT00000000046
chr5	3456033	T	Y	Y	Y	T	T	T	Heterzygote	CAY->CAA	-	CDS	1497	ENSSSCG00000000059|ENSSSCT00000000065
chr5	3555627	A	R	R	R	G	G	G	Heterzygote	-	-	3'UTR	97	ENSSSCG00000000063|ENSSSCT00000000069
chr5	3555976	G	K	K	K	T	T	T	Heterzygote	-	-	3'UTR	446	ENSSSCG00000000063|ENSSSCT00000000069
chr5	3558269	A	R	R	R	G	G	G	Heterzygote	CTR->CTC	-	CDS	2043	ENSSSCG00000000064|ENSSSCT00000000070
chr5	3707925	G	R	R	R	G	G	G	Heterzygote	GAR->GAC	-	CDS	4572	ENSSSCG00000000068|ENSSSCT00000000074
chr5	3862861	A	R	R	R	A	A	A	Heterzygote	RTA->ATA	-	CDS	316	ENSSSCG00000000071|ENSSSCT00000000077
chr5	4234238	G	G	G	G	R	R	R	Heterzygote	CTG->CTR	-	CDS	528	ENSSSCG00000000075|ENSSSCT00000000081
chr5	4304056	T	T	T	T	Y	Y	Y	Heterzygote	AAG->AYG	-	CDS	671	ENSSSCG00000000077|ENSSSCT00000000083
chr5	4304630	C	C	C	C	Y	Y	Y	Heterzygote	CTG->CTY	-	CDS	579	ENSSSCG00000000077|ENSSSCT00000000083
chr5	4313956	T	T	T	T	Y	Y	Y	Heterzygote	GAC->GYC	-	CDS	23	ENSSSCG00000000077|ENSSSCT00000000083
chr5	5099890	C	Y	Y	Y	C	C	C	Heterzygote	-	-	intergenic	-	-
chr5	5185399	G	R	R	R	G	G	G	Heterzygote	-	-	intergenic	-	-
chr5	5186380	G	R	R	R	G	G	G	Heterzygote	-	-	intergenic	-	-
chr5	5186819	C	Y	Y	Y	C	C	C	Heterzygote	-	-	intergenic	-	-
chr5	5187638	C	Y	Y	Y	C	C	C	Heterzygote	-	-	intergenic	-	-
chr5	5347767	C	Y	Y	Y	C	C	C	Heterzygote	-	-	intergenic	-	-
chr5	5347815	C	Y	Y	Y	C	C	C	Heterzygote	-	-	intergenic	-	-
chr5	5348355	C	Y	Y	Y	C	C	C	Heterzygote	-	-	intergenic	-	-
chr5	5428894	T	T	T	T	K	K	K	Heterzygote	-	-	TTS Down	263	-
chr5	5429077	C	Y	Y	Y	C	C	C	Heterzygote	-	-	TTS Down	446	-
chr5	5429997	C	S	S	S	G	G	G	Heterzygote	-	-	intergenic	-	-
chr5	5430233	A	R	R	R	G	G	G	Heterzygote	-	-	intergenic	-	-
chr5	5431681	A	A	A	A	C	C	C	TV	-	-	intergenic	-	-
chr5	5861402	A	A	A	A	R	R	R	Heterzygote	-	-	intron	-	ENSSSCG00000000104|ENSSSCT00000000110
chr5	8404345	C	C	C	C	S	S	S	Heterzygote	-	-	intergenic	-	-
chr5	8404728	C	C	C	C	Y	Y	Y	Heterzygote	-	-	intergenic	-	-
chr5	10824481	A	R	R	R	A	A	A	Heterzygote	TCR->TCA	-	CDS	78	ENSSSCG00000000160|ENSSSCT00000000169
chr5	11683360	T	C	C	C	T	T	T	TS	-	-	intergenic	-	-
chr5	12158079	A	G	G	G	R	R	R	Heterzygote	TCC->TCR	-	CDS	948	ENSSSCG00000000169|ENSSSCT00000000178
chr5	12224061	G	R	R	R	G	G	G	Heterzygote	-	-	intergenic	-	-
chr5	12388994	C	C	C	C	Y	Y	Y	Heterzygote	CTC->CTY	-	CDS	942	ENSSSCG00000000171|ENSSSCT00000000180
chr5	13529546	C	C	C	C	S	S	S	Heterzygote	-	-	intergenic	-	-
chr5	13530396	C	C	C	C	Y	Y	Y	Heterzygote	-	-	intergenic	-	-
chr5	13530678	G	G	G	G	R	R	R	Heterzygote	-	-	intergenic	-	-
chr5	13530828	G	G	G	G	S	S	S	Heterzygote	-	-	TTS Down	368	ENSSSCG00000000178|ENSSSCT00000000187
chr5	13744858	G	G	G	G	R	R	R	Heterzygote	-	-	3'UTR	188	ENSSSCG00000000189|ENSSSCT00000000200
chr5	15732462	C	T	T	T	Y	Y	Y	Heterzygote	-	-	intergenic	-	-
chr5	15890055	C	C	C	C	Y	Y	Y	Heterzygote	-	-	intergenic	-	-
chr5	15890190	G	G	G	G	R	R	R	Heterzygote	-	-	intergenic	-	-
chr5	15890530	G	G	G	G	R	R	R	Heterzygote	-	-	intergenic	-	-
chr5	16720979	G	C	C	C	S	S	S	Heterzygote	-	-	intron	-	ENSSSCG00000000252|ENSSSCT00000000271
chr5	16830217	G	R	R	R	A	A	A	Heterzygote	-	-	intergenic	-	-
chr5	17243324	G	R	R	R	G	G	G	Heterzygote	GAR->GAC	-	CDS	2547	ENSSSCG00000000275|ENSSSCT00000000295
chr5	17968259	T	T	T	T	K	K	K	Heterzygote	-	-	intron	-	ENSSSCG00000000288|ENSSSCT00000000309
chr5	37685062	T	Y	Y	Y	T	T	T	Heterzygote	-	-	intergenic	-	-
chr5	44987703	G	G	G	G	S	S	S	Heterzygote	-	-	intergenic	-	-
chr5	45318143	A	G	G	G	R	R	R	Heterzygote	-	-	5'UTR	-100	ENSSSCG00000000553|ENSSSCT00000000596
chr5	45424338	G	A	A	A	G	G	G	TS	-	-	intergenic	-	-
chr5	46088393	C	C	C	C	Y	Y	Y	Heterzygote	-	-	intergenic	-	-
chr5	47302263	A	A	A	A	R	R	R	Heterzygote	-	-	intergenic	-	-
chr5	47302668	T	A	A	A	T	T	T	TV	-	-	intergenic	-	-
chr5	54978529	A	A	A	A	R	R	R	Heterzygote	-	-	3'UTR	164	ENSSSCG00000000606|ENSSSCT00000000652
chr5	56597283	G	A	A	A	G	G	G	TS	-	-	intron	-	ENSSSCG00000000619|ENSSSCT00000000665
chr5	56655167	A	G	G	G	R	R	R	Heterzygote	AAC->AAR	-	CDS	132	ENSSSCG00000000620|ENSSSCT00000000666
chr5	57150444	C	C	C	C	Y	Y	Y	Heterzygote	-	-	intergenic	-	-
chr5	59220438	A	G	G	G	A	A	A	TS	CAG->CAA	Gln=>Gln	CDS	1311	ENSSSCG00000000661|ENSSSCT00000000717
chr5	59232772	C	T	T	T	C	C	C	TS	GTA->GTG	Val=>Val	CDS	276	ENSSSCG00000000662|ENSSSCT00000000718
chr5	60051338	G	R	R	R	G	G	G	Heterzygote	-	-	3'UTR	204	ENSSSCG00000000694|ENSSSCT00000000756
chr5	60331743	T	C	C	C	T	T	T	TS	-	-	intron	-	ENSSSCG00000000698|ENSSSCT00000000760
chr5	60413172	A	A	A	A	R	R	R	Heterzygote	GTA->GTR	-	CDS	240	ENSSSCG00000000710|ENSSSCT00000000773
chr5	60603487	A	A	A	A	M	M	M	Heterzygote	TCA->TCM	-	CDS	4224	ENSSSCG00000000712|ENSSSCT00000000775
chr5	63385460	T	T	T	T	K	K	K	Heterzygote	TCT->TCK	-	CDS	1680	ENSSSCG00000000748|ENSSSCT00000000812
chr5	65442450	G	A	A	A	G	G	G	TS	-	-	intergenic	-	-
chr5	65444639	G	A	A	A	G	G	G	TS	-	-	TTS Down	61	ENSSSCG00000000767|ENSSSCT00000000831
chr5	65533758	G	A	A	A	G	G	G	TS	-	-	intergenic	-	-
chr5	65534779	G	G	G	G	R	R	R	Heterzygote	-	-	intergenic	-	-
chr5	65542817	T	C	C	C	T	T	T	TS	CGG->CGA	Arg=>Arg	CDS	180	ENSSSCG00000000769|ENSSSCT00000000833
chr5	65576984	C	C	C	C	Y	Y	Y	Heterzygote	-	-	intergenic	-	-
chr5	66771262	C	C	C	C	Y	Y	Y	Heterzygote	AGG->AGY	-	CDS	3696	ENSSSCG00000000779|ENSSSCT00000000843
chr5	72549884	A	A	A	A	W	W	W	Heterzygote	-	-	intergenic	-	-
chr5	72753016	A	A	A	A	R	R	R	Heterzygote	-	-	intergenic	-	-
chr5	72753317	C	C	C	C	Y	Y	Y	Heterzygote	-	-	intergenic	-	-
chr5	72900083	A	A	A	A	R	R	R	Heterzygote	-	-	intergenic	-	-
chr5	72900162	C	C	C	C	Y	Y	Y	Heterzygote	-	-	intergenic	-	-
chr5	75576954	C	T	T	T	C	C	C	TS	-	-	5'UTR	-81	ENSSSCG00000000847|ENSSSCT00000000924
chr5	75595370	G	C	C	C	S	S	S	Heterzygote	-	-	intergenic	-	-
chr5	82538237	C	C	C	C	Y	Y	Y	Heterzygote	-	-	3'UTR	100	ENSSSCG00000000891|ENSSSCT00000000975
chr5	99477858	C	Y	Y	Y	C	C	C	Heterzygote	-	-	intergenic	-	-
chr5	99480399	T	Y	Y	Y	T	T	T	Heterzygote	-	-	intergenic	-	-
chr5	99480725	A	R	R	R	A	A	A	Heterzygote	-	-	intergenic	-	-
chr5	99481489	G	R	R	R	G	G	G	Heterzygote	-	-	intergenic	-	-
chr5	99577922	A	G	G	G	R	R	R	Heterzygote	CAC->CAR	-	CDS	471	ENSSSCG00000000959|ENSSSCT00000001048
chr5	99839181	A	A	A	A	R	R	R	Heterzygote	-	-	intron	-	ENSSSCG00000000969|ENSSSCT00000001059
chr6	171829	C	Y	Y	Y	C	C	C	Heterzygote	-	-	intron	-	ENSSSCG00000002635|ENSSSCT00000002924
chr6	243243	G	R	R	R	G	G	G	Heterzygote	-	-	intron	-	ENSSSCG00000002635|ENSSSCT00000002924
chr6	248167	A	W	W	W	A	A	A	Heterzygote	-	-	intron	-	ENSSSCG00000002635|ENSSSCT00000002924
chr6	248196	T	Y	Y	Y	T	T	T	Heterzygote	-	-	intron	-	ENSSSCG00000002635|ENSSSCT00000002924
chr6	248273	G	S	S	S	G	G	G	Heterzygote	-	-	intron	-	ENSSSCG00000002635|ENSSSCT00000002924
chr6	248415	G	G	G	G	S	S	S	Heterzygote	-	-	intron	-	ENSSSCG00000002635|ENSSSCT00000002924
chr6	248430	T	T	T	T	Y	Y	Y	Heterzygote	-	-	intron	-	ENSSSCG00000002635|ENSSSCT00000002924
chr6	248450	A	A	A	A	M	M	M	Heterzygote	-	-	intron	-	ENSSSCG00000002635|ENSSSCT00000002924
chr6	248472	C	C	C	C	Y	Y	Y	Heterzygote	-	-	intron	-	ENSSSCG00000002635|ENSSSCT00000002924
chr6	248498	C	C	C	C	Y	Y	Y	Heterzygote	-	-	intron	-	ENSSSCG00000002635|ENSSSCT00000002924
chr6	248544	A	A	A	A	R	R	R	Heterzygote	-	-	intron	-	ENSSSCG00000002635|ENSSSCT00000002924
chr6	248679	G	S	S	S	G	G	G	Heterzygote	-	-	intron	-	ENSSSCG00000002635|ENSSSCT00000002924
chr6	248730	C	C	C	C	M	M	M	Heterzygote	-	-	intron	-	ENSSSCG00000002635|ENSSSCT00000002924
chr6	248882	T	T	T	T	K	K	K	Heterzygote	-	-	intron	-	ENSSSCG00000002635|ENSSSCT00000002924
chr6	248911	T	T	T	T	K	K	K	Heterzygote	-	-	intron	-	ENSSSCG00000002635|ENSSSCT00000002924
chr6	248923	T	T	T	T	K	K	K	Heterzygote	-	-	intron	-	ENSSSCG00000002635|ENSSSCT00000002924
chr6	248949	T	T	T	T	Y	Y	Y	Heterzygote	-	-	intron	-	ENSSSCG00000002635|ENSSSCT00000002924
chr6	249053	C	S	S	S	C	C	C	Heterzygote	-	-	intron	-	ENSSSCG00000002635|ENSSSCT00000002924
chr6	249074	C	C	C	C	M	M	M	Heterzygote	-	-	intron	-	ENSSSCG00000002635|ENSSSCT00000002924
chr6	249109	C	S	S	S	C	C	C	Heterzygote	-	-	intron	-	ENSSSCG00000002635|ENSSSCT00000002924
chr6	249152	G	S	S	S	G	G	G	Heterzygote	-	-	intron	-	ENSSSCG00000002635|ENSSSCT00000002924
chr6	249216	A	A	A	A	R	R	R	Heterzygote	-	-	intron	-	ENSSSCG00000002635|ENSSSCT00000002924
chr6	249281	T	T	T	T	K	K	K	Heterzygote	-	-	intron	-	ENSSSCG00000002635|ENSSSCT00000002924
chr6	249378	C	C	C	C	M	M	M	Heterzygote	-	-	intron	-	ENSSSCG00000002635|ENSSSCT00000002924
chr6	249427	G	G	G	G	R	R	R	Heterzygote	-	-	intron	-	ENSSSCG00000002635|ENSSSCT00000002924
chr6	249428	A	A	A	A	M	M	M	Heterzygote	-	-	intron	-	ENSSSCG00000002635|ENSSSCT00000002924
chr6	249451	T	T	T	T	Y	Y	Y	Heterzygote	-	-	intron	-	ENSSSCG00000002635|ENSSSCT00000002924
chr6	249458	G	G	G	G	S	S	S	Heterzygote	-	-	intron	-	ENSSSCG00000002635|ENSSSCT00000002924
chr6	249501	T	T	T	T	K	K	K	Heterzygote	-	-	intron	-	ENSSSCG00000002635|ENSSSCT00000002924
chr6	250081	G	G	G	G	S	S	S	Heterzygote	-	-	intron	-	ENSSSCG00000002635|ENSSSCT00000002924
chr6	250125	G	G	G	G	S	S	S	Heterzygote	-	-	intron	-	ENSSSCG00000002635|ENSSSCT00000002924
chr6	250157	G	G	G	G	S	S	S	Heterzygote	-	-	intron	-	ENSSSCG00000002635|ENSSSCT00000002924
chr6	250167	T	T	T	T	Y	Y	Y	Heterzygote	-	-	intron	-	ENSSSCG00000002635|ENSSSCT00000002924
chr6	250198	C	C	C	C	Y	Y	Y	Heterzygote	-	-	intron	-	ENSSSCG00000002635|ENSSSCT00000002924
chr6	250251	C	C	C	C	S	S	S	Heterzygote	-	-	intron	-	ENSSSCG00000002635|ENSSSCT00000002924
chr6	250304	G	G	G	G	R	R	R	Heterzygote	-	-	intron	-	ENSSSCG00000002635|ENSSSCT00000002924
chr6	250393	A	A	A	A	M	M	M	Heterzygote	-	-	intron	-	ENSSSCG00000002635|ENSSSCT00000002924
chr6	250462	G	G	G	G	R	R	R	Heterzygote	-	-	intron	-	ENSSSCG00000002635|ENSSSCT00000002924
chr6	250473	G	G	G	G	S	S	S	Heterzygote	-	-	intron	-	ENSSSCG00000002635|ENSSSCT00000002924
chr6	250494	C	C	C	C	S	S	S	Heterzygote	-	-	intron	-	ENSSSCG00000002635|ENSSSCT00000002924
chr6	250506	G	G	G	G	S	S	S	Heterzygote	-	-	intron	-	ENSSSCG00000002635|ENSSSCT00000002924
chr6	250733	C	Y	Y	Y	C	C	C	Heterzygote	-	-	intron	-	ENSSSCG00000002635|ENSSSCT00000002924
chr6	250754	T	T	T	T	Y	Y	Y	Heterzygote	-	-	intron	-	ENSSSCG00000002635|ENSSSCT00000002924
chr6	250780	G	G	G	G	S	S	S	Heterzygote	-	-	intron	-	ENSSSCG00000002635|ENSSSCT00000002924
chr6	250999	T	K	K	K	Y	Y	Y	Heterzygote	-	-	intron	-	ENSSSCG00000002635|ENSSSCT00000002924
chr6	251106	T	Y	Y	Y	T	T	T	Heterzygote	-	-	intron	-	ENSSSCG00000002635|ENSSSCT00000002924
chr6	251220	C	C	C	C	M	M	M	Heterzygote	-	-	intron	-	ENSSSCG00000002635|ENSSSCT00000002924
chr6	251370	C	C	C	C	S	S	S	Heterzygote	-	-	intron	-	ENSSSCG00000002635|ENSSSCT00000002924
chr6	251405	C	C	C	C	S	S	S	Heterzygote	-	-	intron	-	ENSSSCG00000002635|ENSSSCT00000002924
chr6	251420	G	G	G	G	S	S	S	Heterzygote	-	-	intron	-	ENSSSCG00000002635|ENSSSCT00000002924
chr6	251453	C	C	C	C	Y	Y	Y	Heterzygote	-	-	intron	-	ENSSSCG00000002635|ENSSSCT00000002924
chr6	251542	A	R	R	R	M	M	M	Heterzygote	-	-	intron	-	ENSSSCG00000002635|ENSSSCT00000002924
chr6	252292	A	A	A	A	M	M	M	Heterzygote	-	-	intron	-	ENSSSCG00000002635|ENSSSCT00000002924
chr6	252323	C	Y	Y	Y	C	C	C	Heterzygote	-	-	intron	-	ENSSSCG00000002635|ENSSSCT00000002924
chr6	252447	C	C	C	C	M	M	M	Heterzygote	-	-	intron	-	ENSSSCG00000002635|ENSSSCT00000002924
chr6	252452	C	C	C	C	M	M	M	Heterzygote	-	-	intron	-	ENSSSCG00000002635|ENSSSCT00000002924
chr6	252676	T	T	T	T	Y	Y	Y	Heterzygote	-	-	intron	-	ENSSSCG00000002635|ENSSSCT00000002924
chr6	255576	T	T	T	T	Y	Y	Y	Heterzygote	-	-	intron	-	ENSSSCG00000002635|ENSSSCT00000002924
chr6	257634	C	Y	Y	Y	C	C	C	Heterzygote	-	-	intron	-	ENSSSCG00000002635|ENSSSCT00000002924
chr6	257723	G	G	G	G	S	S	S	Heterzygote	-	-	intron	-	ENSSSCG00000002635|ENSSSCT00000002924
chr6	257795	A	A	A	A	M	M	M	Heterzygote	-	-	intron	-	ENSSSCG00000002635|ENSSSCT00000002924
chr6	258006	A	R	R	R	M	M	M	Heterzygote	-	-	intron	-	ENSSSCG00000002635|ENSSSCT00000002924
chr6	258099	A	A	A	A	M	M	M	Heterzygote	-	-	intron	-	ENSSSCG00000002635|ENSSSCT00000002924
chr6	258100	G	G	G	G	R	R	R	Heterzygote	-	-	intron	-	ENSSSCG00000002635|ENSSSCT00000002924
chr6	258122	G	G	G	G	R	R	R	Heterzygote	-	-	intron	-	ENSSSCG00000002635|ENSSSCT00000002924
chr6	258132	G	G	G	G	S	S	S	Heterzygote	-	-	intron	-	ENSSSCG00000002635|ENSSSCT00000002924
chr6	258304	C	C	C	C	M	M	M	Heterzygote	-	-	intron	-	ENSSSCG00000002635|ENSSSCT00000002924
chr6	258306	C	C	C	C	M	M	M	Heterzygote	-	-	intron	-	ENSSSCG00000002635|ENSSSCT00000002924
chr6	258312	C	C	C	C	M	M	M	Heterzygote	-	-	intron	-	ENSSSCG00000002635|ENSSSCT00000002924
chr6	258358	C	C	C	C	Y	Y	Y	Heterzygote	-	-	intron	-	ENSSSCG00000002635|ENSSSCT00000002924
chr6	258359	C	C	C	C	Y	Y	Y	Heterzygote	-	-	intron	-	ENSSSCG00000002635|ENSSSCT00000002924
chr6	258361	C	C	C	C	M	M	M	Heterzygote	-	-	intron	-	ENSSSCG00000002635|ENSSSCT00000002924
chr6	258369	G	G	G	G	R	R	R	Heterzygote	-	-	intron	-	ENSSSCG00000002635|ENSSSCT00000002924
chr6	258407	A	A	A	A	R	R	R	Heterzygote	-	-	intron	-	ENSSSCG00000002635|ENSSSCT00000002924
chr6	258500	T	T	T	T	K	K	K	Heterzygote	-	-	intron	-	ENSSSCG00000002635|ENSSSCT00000002924
chr6	258567	A	A	A	A	M	M	M	Heterzygote	-	-	intron	-	ENSSSCG00000002635|ENSSSCT00000002924
chr6	258601	T	T	T	T	K	K	K	Heterzygote	-	-	intron	-	ENSSSCG00000002635|ENSSSCT00000002924
chr6	258677	C	C	C	C	S	S	S	Heterzygote	-	-	intron	-	ENSSSCG00000002635|ENSSSCT00000002924
chr6	258761	C	C	C	C	Y	Y	Y	Heterzygote	-	-	intron	-	ENSSSCG00000002635|ENSSSCT00000002924
chr6	258898	C	C	C	C	M	M	M	Heterzygote	-	-	intron	-	ENSSSCG00000002635|ENSSSCT00000002924
chr6	259035	A	A	A	A	R	R	R	Heterzygote	-	-	intron	-	ENSSSCG00000002635|ENSSSCT00000002924
chr6	259059	C	Y	Y	Y	C	C	C	Heterzygote	-	-	intron	-	ENSSSCG00000002635|ENSSSCT00000002924
chr6	259078	C	C	C	C	M	M	M	Heterzygote	-	-	intron	-	ENSSSCG00000002635|ENSSSCT00000002924
chr6	259079	A	R	R	R	M	M	M	Heterzygote	-	-	intron	-	ENSSSCG00000002635|ENSSSCT00000002924
chr6	751719	C	T	T	T	C	C	C	TS	-	-	intron	-	ENSSSCG00000002644|ENSSSCT00000002934
chr6	752536	C	T	T	T	C	C	C	TS	-	-	intron	-	ENSSSCG00000002644|ENSSSCT00000002934
chr6	3125894	C	Y	Y	Y	C	C	C	Heterzygote	ACY->ACC	-	CDS	1836	ENSSSCG00000002682|ENSSSCT00000002975
chr6	3134645	T	Y	Y	Y	T	T	T	Heterzygote	TAY->TAT	-	CDS	2640	ENSSSCG00000002682|ENSSSCT00000002975
chr6	7150389	A	W	W	W	A	A	A	Heterzygote	CWC->CTC	-	CDS	680	ENSSSCG00000002696|ENSSSCT00000002989
chr6	8717250	T	T	T	T	Y	Y	Y	Heterzygote	TTG->YTG	-	CDS	781	ENSSSCG00000002704|ENSSSCT00000002998
chr6	8862231	A	A	A	A	R	R	R	Heterzygote	GCA->GCR	-	CDS	333	ENSSSCG00000002710|ENSSSCT00000003004
chr6	13123592	C	Y	Y	Y	C	C	C	Heterzygote	TTY->TTC	-	CDS	882	ENSSSCG00000002776|ENSSSCT00000003074
chr6	13124272	G	R	R	R	G	G	G	Heterzygote	-	-	3'UTR	410	ENSSSCG00000002776|ENSSSCT00000003074
chr6	19153364	G	R	R	R	G	G	G	Heterzygote	-	-	intergenic	-	-
chr6	19153474	C	M	M	M	C	C	C	Heterzygote	-	-	intergenic	-	-
chr6	19153508	T	K	K	K	T	T	T	Heterzygote	-	-	intergenic	-	-
chr6	19333788	T	Y	Y	Y	T	T	T	Heterzygote	-	-	TTS Down	428	ENSSSCG00000002801|ENSSSCT00000003101
chr6	19342166	G	R	R	R	G	G	G	Heterzygote	CAR->CAC	-	CDS	222	ENSSSCG00000002801|ENSSSCT00000003101
chr6	19594228	G	R	R	R	G	G	G	Heterzygote	-	-	3'UTR	2385	ENSSSCG00000002804|ENSSSCT00000003104
chr6	19748630	G	K	K	K	G	G	G	Heterzygote	-	-	intergenic	-	-
chr6	20353046	G	K	K	K	G	G	G	Heterzygote	-	-	intergenic	-	-
chr6	20823758	G	R	R	R	A	A	A	Heterzygote	GAR->GAT	-	CDS	1851	ENSSSCG00000002829|ENSSSCT00000003130
chr6	22097956	T	C	C	C	Y	Y	Y	Heterzygote	-	-	intergenic	-	-
chr6	23701267	C	Y	Y	Y	C	C	C	Heterzygote	-	-	intergenic	-	-
chr6	23702199	G	K	K	K	T	T	T	Heterzygote	-	-	intergenic	-	-
chr6	24009326	A	R	R	R	A	A	A	Heterzygote	GCR->GCA	-	CDS	333	ENSSSCG00000002838|ENSSSCT00000003139
chr6	24010376	G	R	R	R	G	G	G	Heterzygote	CCR->CCG	-	CDS	1383	ENSSSCG00000002838|ENSSSCT00000003139
chr6	24567193	G	R	R	R	G	G	G	Heterzygote	-	-	intergenic	-	-
chr6	24639679	G	G	G	G	R	R	R	Heterzygote	ACC->ACR	-	CDS	1281	ENSSSCG00000002841|ENSSSCT00000003142
chr6	24733020	G	R	R	R	G	G	G	Heterzygote	-	-	3'UTR	157	ENSSSCG00000002843|ENSSSCT00000003144
chr6	24813653	A	W	W	W	A	A	A	Heterzygote	GAW->GAT	-	CDS	195	ENSSSCG00000002843|ENSSSCT00000003144
chr6	25347349	A	R	R	R	A	A	A	Heterzygote	-	-	intergenic	-	-
chr6	25348347	A	M	M	M	A	A	A	Heterzygote	-	-	TTS Down	304	ENSSSCG00000002847|ENSSSCT00000003148
chr6	25348355	A	M	M	M	A	A	A	Heterzygote	-	-	TTS Down	296	ENSSSCG00000002847|ENSSSCT00000003148
chr6	26523470	C	T	T	T	Y	Y	Y	Heterzygote	-	-	3'UTR	211	ENSSSCG00000002851|ENSSSCT00000003152
chr6	26528233	A	A	A	A	M	M	M	Heterzygote	GTG->GMG	-	CDS	65	ENSSSCG00000002851|ENSSSCT00000003152
chr6	28495142	C	C	C	C	Y	Y	Y	Heterzygote	CTG->YTG	-	CDS	2296	ENSSSCG00000002859|ENSSSCT00000003160
chr6	28497822	C	Y	Y	Y	C	C	C	Heterzygote	CAY->CAC	-	CDS	2601	ENSSSCG00000002859|ENSSSCT00000003160
chr6	29389157	C	Y	Y	Y	C	C	C	Heterzygote	GGY->GGC	-	CDS	1071	ENSSSCG00000002872|ENSSSCT00000003173
chr6	29526000	G	R	R	R	G	G	G	Heterzygote	GAR->GAG	-	CDS	1854	ENSSSCG00000002876|ENSSSCT00000003178
chr6	30459394	G	S	S	S	G	G	G	Heterzygote	ACS->ACC	-	CDS	840	ENSSSCG00000002917|ENSSSCT00000003222
chr6	32686403	T	C	C	C	Y	Y	Y	Heterzygote	-	-	intergenic	-	-
chr6	33560947	T	T	T	T	K	K	K	Heterzygote	-	-	intergenic	-	-
chr6	33708760	A	W	W	W	A	A	A	Heterzygote	-	-	TSS Up	-243	ENSSSCG00000002998|ENSSSCT00000003330
chr6	34672233	A	G	G	G	R	R	R	Heterzygote	-	-	intron	-	ENSSSCG00000003046|ENSSSCT00000003383
chr6	34672234	G	T	T	T	K	K	K	Heterzygote	-	-	intron	-	ENSSSCG00000003046|ENSSSCT00000003383
chr6	35955747	T	T	T	T	K	K	K	Heterzygote	-	-	intergenic	-	-
chr6	36357294	T	Y	Y	Y	T	T	T	Heterzygote	-	-	intron	-	ENSSSCG00000003097|ENSSSCT00000003436
chr6	36436016	C	C	C	C	Y	Y	Y	Heterzygote	-	-	intron	-	ENSSSCG00000003097|ENSSSCT00000003436
chr6	36579508	A	A	A	A	W	W	W	Heterzygote	-	-	intergenic	-	-
chr6	37498406	A	A	A	A	M	M	M	Heterzygote	AAG->MAG	-	CDS	190	ENSSSCG00000003136|ENSSSCT00000003477
chr6	37754660	C	C	C	C	M	M	M	Heterzygote	-	-	intron	-	ENSSSCG00000003150|ENSSSCT00000003496
chr6	37754679	A	M	M	M	A	A	A	Heterzygote	-	-	intron	-	ENSSSCG00000003150|ENSSSCT00000003496
chr6	37755277	A	A	A	A	R	R	R	Heterzygote	-	-	intron	-	ENSSSCG00000003150|ENSSSCT00000003496
chr6	37863631	T	T	T	T	Y	Y	Y	Heterzygote	-	-	intron	-	ENSSSCG00000003150|ENSSSCT00000003496
chr6	38547506	G	G	G	G	R	R	R	Heterzygote	CCG->CRG	-	CDS	2069	ENSSSCG00000003199|ENSSSCT00000003554
chr6	38764169	A	G	G	G	R	R	R	Heterzygote	-	-	intergenic	-	-
chr6	38796373	C	T	T	T	Y	Y	Y	Heterzygote	AGT->AGY	-	CDS	48	ENSSSCG00000003208|ENSSSCT00000003563
chr6	38947467	G	G	G	G	R	R	R	Heterzygote	GGC->GGR	-	CDS	351	ENSSSCG00000003211|ENSSSCT00000003566
chr6	39078120	T	T	T	T	K	K	K	Heterzygote	ACT->ACK	-	TSS Up	-141	ENSSSCG00000003219|ENSSSCT00000003577
chr6	40580056	C	C	C	C	Y	Y	Y	Heterzygote	GGG->GYG	-	CDS	701	ENSSSCG00000003265|ENSSSCT00000003626
chr6	40600308	T	T	T	T	Y	Y	Y	Heterzygote	-	-	TTS Down	115	ENSSSCG00000003267|ENSSSCT00000003628
chr6	42135622	T	T	T	T	Y	Y	Y	Heterzygote	-	-	intron	-	ENSSSCG00000003318|ENSSSCT00000003682
chr6	42930815	G	S	S	S	G	G	G	Heterzygote	SGG->CGG	-	CDS	1690	ENSSSCG00000003342|ENSSSCT00000003711
chr6	42932543	A	M	M	M	A	A	A	Heterzygote	MAC->TAC	-	CDS	1237	ENSSSCG00000003342|ENSSSCT00000003711
chr6	45087526	T	T	T	T	K	K	K	Heterzygote	-	-	intergenic	-	-
chr6	45089761	T	Y	Y	Y	T	T	T	Heterzygote	-	-	intergenic	-	-
chr6	45101977	C	C	C	C	Y	Y	Y	Heterzygote	-	-	intergenic	-	-
chr6	45186251	A	A	A	A	R	R	R	Heterzygote	-	-	intergenic	-	-
chr6	45186367	G	G	G	G	K	K	K	Heterzygote	-	-	intergenic	-	-
chr6	45186385	C	Y	Y	Y	C	C	C	Heterzygote	-	-	intergenic	-	-
chr6	45448539	C	Y	Y	Y	C	C	C	Heterzygote	-	-	intron	-	ENSSSCG00000003371|ENSSSCT00000003741
chr6	45450071	T	Y	Y	Y	T	T	T	Heterzygote	-	-	intron	-	ENSSSCG00000003371|ENSSSCT00000003741
chr6	45450328	G	R	R	R	G	G	G	Heterzygote	-	-	intron	-	ENSSSCG00000003372|ENSSSCT00000003742
chr6	45468884	G	A	A	A	R	R	R	Heterzygote	-	-	intron	-	ENSSSCG00000003366|ENSSSCT00000003736
chr6	45468895	T	C	C	C	Y	Y	Y	Heterzygote	-	-	intron	-	ENSSSCG00000003366|ENSSSCT00000003736
chr6	45484063	T	C	C	C	Y	Y	Y	Heterzygote	-	-	intron	-	ENSSSCG00000003366|ENSSSCT00000003736
chr6	45536835	G	R	R	R	G	G	G	Heterzygote	GTR->GTC	-	CDS	297	ENSSSCG00000003366|ENSSSCT00000003736
chr6	45722892	C	C	C	C	Y	Y	Y	Heterzygote	AGC->AYC	-	CDS	680	ENSSSCG00000003377|ENSSSCT00000003747
chr6	45856931	C	Y	Y	Y	C	C	C	Heterzygote	-	-	intron	-	ENSSSCG00000003378|ENSSSCT00000003748
chr6	45915809	G	R	R	R	G	G	G	Heterzygote	-	-	intron	-	ENSSSCG00000003378|ENSSSCT00000003748
chr6	45916612	G	R	R	R	G	G	G	Heterzygote	-	-	intron	-	ENSSSCG00000003378|ENSSSCT00000003748
chr6	46720193	G	C	C	C	S	S	S	Heterzygote	-	-	TSS Up	-127	-
chr6	47386877	G	G	G	G	R	R	R	Heterzygote	-	-	intron	-	ENSSSCG00000003397|ENSSSCT00000003768
chr6	47387342	A	R	R	R	A	A	A	Heterzygote	-	-	intron	-	ENSSSCG00000003397|ENSSSCT00000003768
chr6	47395238	C	T	T	T	Y	Y	Y	Heterzygote	-	-	intron	-	ENSSSCG00000003397|ENSSSCT00000003768
chr6	47468637	G	S	S	S	G	G	G	Heterzygote	-	-	intron	-	ENSSSCG00000003397|ENSSSCT00000003768
chr6	47470950	C	S	S	S	C	C	C	Heterzygote	-	-	intron	-	ENSSSCG00000003397|ENSSSCT00000003768
chr6	47534233	G	S	S	S	G	G	G	Heterzygote	-	-	intron	-	ENSSSCG00000003397|ENSSSCT00000003768
chr6	47534235	T	K	K	K	T	T	T	Heterzygote	-	-	intron	-	ENSSSCG00000003397|ENSSSCT00000003768
chr6	47534241	C	Y	Y	Y	C	C	C	Heterzygote	-	-	intron	-	ENSSSCG00000003397|ENSSSCT00000003768
chr6	47535051	C	Y	Y	Y	C	C	C	Heterzygote	-	-	intron	-	ENSSSCG00000003397|ENSSSCT00000003768
chr6	47535063	T	Y	Y	Y	T	T	T	Heterzygote	-	-	intron	-	ENSSSCG00000003397|ENSSSCT00000003768
chr6	47535435	G	K	K	K	G	G	G	Heterzygote	-	-	intron	-	ENSSSCG00000003397|ENSSSCT00000003768
chr6	48024417	G	R	R	R	G	G	G	Heterzygote	TGR->TGC	-	CDS	690	ENSSSCG00000003411|ENSSSCT00000003784
chr6	48038107	C	M	M	M	C	C	C	Heterzygote	-	-	intergenic	-	-
chr6	48047699	G	R	R	R	G	G	G	Heterzygote	GAR->GAC	-	CDS	243	ENSSSCG00000003412|ENSSSCT00000003785
chr6	48053758	A	R	R	R	A	A	A	Heterzygote	-	-	TTS Down	198	ENSSSCG00000003413|ENSSSCT00000003786
chr6	48053914	C	Y	Y	Y	C	C	C	Heterzygote	-	-	TTS Down	42	ENSSSCG00000003413|ENSSSCT00000003786
chr6	48612979	C	C	C	C	T	T	T	TS	TGC->TGT	Cys=>Cys	CDS	399	ENSSSCG00000003419|ENSSSCT00000003793
chr6	48614081	C	C	C	C	G	G	G	TV	-	-	intron	-	ENSSSCG00000003419|ENSSSCT00000003793
chr6	48614508	T	T	T	T	C	C	C	TS	-	-	3'UTR	241	ENSSSCG00000003419|ENSSSCT00000003793
chr6	48740261	C	S	S	S	C	C	C	Heterzygote	-	-	intron	-	ENSSSCG00000003426|ENSSSCT00000003802
chr6	48762872	G	R	R	R	G	G	G	Heterzygote	-	-	intron	-	ENSSSCG00000003426|ENSSSCT00000003802
chr6	48778695	C	S	S	S	C	C	C	Heterzygote	-	-	intron	-	ENSSSCG00000003426|ENSSSCT00000003802
chr6	48785946	C	M	M	M	C	C	C	Heterzygote	-	-	intron	-	ENSSSCG00000003426|ENSSSCT00000003802
chr6	48786662	C	Y	Y	Y	C	C	C	Heterzygote	-	-	intron	-	ENSSSCG00000003426|ENSSSCT00000003802
chr6	48786818	G	R	R	R	G	G	G	Heterzygote	-	-	intron	-	ENSSSCG00000003426|ENSSSCT00000003802
chr6	48786891	C	Y	Y	Y	C	C	C	Heterzygote	-	-	intron	-	ENSSSCG00000003426|ENSSSCT00000003802
chr6	48786900	C	M	M	M	C	C	C	Heterzygote	-	-	intron	-	ENSSSCG00000003426|ENSSSCT00000003802
chr6	48786904	C	T	T	T	C	C	C	TS	-	-	intron	-	ENSSSCG00000003426|ENSSSCT00000003802
chr6	48787080	C	Y	Y	Y	C	C	C	Heterzygote	-	-	intron	-	ENSSSCG00000003426|ENSSSCT00000003802
chr6	48787238	A	R	R	R	A	A	A	Heterzygote	-	-	intron	-	ENSSSCG00000003426|ENSSSCT00000003802
chr6	48850921	G	R	R	R	G	G	G	Heterzygote	-	-	intron	-	ENSSSCG00000003426|ENSSSCT00000003802
chr6	48850990	G	R	R	R	G	G	G	Heterzygote	-	-	intron	-	ENSSSCG00000003426|ENSSSCT00000003802
chr6	48851332	G	R	R	R	G	G	G	Heterzygote	-	-	intron	-	ENSSSCG00000003426|ENSSSCT00000003802
chr6	48885223	G	R	R	R	A	A	A	Heterzygote	-	-	intron	-	ENSSSCG00000003426|ENSSSCT00000003802
chr6	51206586	G	R	R	R	G	G	G	Heterzygote	-	-	intergenic	-	-
chr6	52199418	G	R	R	R	G	G	G	Heterzygote	-	-	intergenic	-	-
chr6	53299505	T	C	C	C	Y	Y	Y	Heterzygote	GAC->GAY	-	CDS	261	ENSSSCG00000003493|ENSSSCT00000003881
chr6	54779629	A	W	W	W	A	A	A	Heterzygote	-	-	TTS Down	118	ENSSSCG00000003513|ENSSSCT00000003903
chr6	54779976	C	Y	Y	Y	C	C	C	Heterzygote	-	-	3'UTR	109	ENSSSCG00000003513|ENSSSCT00000003903
chr6	54780178	A	R	R	R	A	A	A	Heterzygote	ATR->ATT	-	CDS	2211	ENSSSCG00000003513|ENSSSCT00000003903
chr6	54780220	T	K	K	K	T	T	T	Heterzygote	GGK->GGA	-	CDS	2169	ENSSSCG00000003513|ENSSSCT00000003903
chr6	54785636	C	Y	Y	Y	C	C	C	Heterzygote	CCY->CCG	-	CDS	1728	ENSSSCG00000003513|ENSSSCT00000003903
chr6	54805675	T	C	C	C	Y	Y	Y	Heterzygote	CTG->CTY	-	CDS	663	ENSSSCG00000003513|ENSSSCT00000003903
chr6	56594286	T	Y	Y	Y	C	C	C	Heterzygote	GCY->GCC	-	CDS	60	ENSSSCG00000003543|ENSSSCT00000003935
chr6	56632245	G	R	R	R	G	G	G	Heterzygote	CTR->CTG	-	CDS	903	ENSSSCG00000003543|ENSSSCT00000003935
chr6	56725310	C	S	S	S	C	C	C	Heterzygote	-	-	intergenic	-	-
chr6	58228218	A	A	A	A	M	M	M	Heterzygote	-	-	3'UTR	251	ENSSSCG00000003571|ENSSSCT00000003965
chr6	59817975	T	Y	Y	Y	T	T	T	Heterzygote	-	-	intergenic	-	-
chr6	61001445	C	Y	Y	Y	T	T	T	Heterzygote	CTY->CTT	-	CDS	462	ENSSSCG00000003619|ENSSSCT00000004014
chr6	62549324	T	W	W	W	T	T	T	Heterzygote	-	-	intergenic	-	-
chr6	62706961	A	A	A	A	M	M	M	Heterzygote	-	-	intergenic	-	-
chr6	64678242	G	G	G	G	R	R	R	Heterzygote	-	-	TTS Down	242	ENSSSCG00000003648|ENSSSCT00000004044
chr6	64791883	G	C	C	C	S	S	S	Heterzygote	-	-	intron	-	ENSSSCG00000003652|ENSSSCT00000004048
chr6	64792025	C	A	A	A	M	M	M	Heterzygote	-	-	intron	-	ENSSSCG00000003652|ENSSSCT00000004048
chr6	64794344	C	T	T	T	Y	Y	Y	Heterzygote	-	-	TTS Down	362	-
chr6	64811309	G	A	A	A	R	R	R	Heterzygote	ACA->ACR	-	CDS	279	ENSSSCG00000003653|ENSSSCT00000004049
chr6	64811426	G	A	A	A	R	R	R	Heterzygote	-	-	3'UTR	75	ENSSSCG00000003653|ENSSSCT00000004049
chr6	64811427	C	G	G	G	S	S	S	Heterzygote	-	-	3'UTR	76	ENSSSCG00000003653|ENSSSCT00000004049
chr6	65713766	T	Y	Y	Y	C	C	C	Heterzygote	-	-	intergenic	-	-
chr6	66301382	T	T	T	T	Y	Y	Y	Heterzygote	-	-	intergenic	-	-
chr6	66301483	G	G	G	G	R	R	R	Heterzygote	-	-	intergenic	-	-
chr6	66301738	G	G	G	G	R	R	R	Heterzygote	-	-	intergenic	-	-
chr6	66301969	G	G	G	G	R	R	R	Heterzygote	-	-	intergenic	-	-
chr6	66302208	C	C	C	C	S	S	S	Heterzygote	-	-	intergenic	-	-
chr6	66302209	G	G	G	G	S	S	S	Heterzygote	-	-	intergenic	-	-
chr6	67202543	A	R	R	R	A	A	A	Heterzygote	-	-	intron	-	ENSSSCG00000003679|ENSSSCT00000004076
chr6	67222213	A	R	R	R	G	G	G	Heterzygote	-	-	intron	-	ENSSSCG00000003679|ENSSSCT00000004076
chr6	67789292	C	M	M	M	C	C	C	Heterzygote	GMG->GGG	-	CDS	3179	ENSSSCG00000003684|ENSSSCT00000004082
chr6	69065280	A	R	R	R	A	A	A	Heterzygote	-	-	intergenic	-	-
chr6	69065298	T	Y	Y	Y	T	T	T	Heterzygote	-	-	intergenic	-	-
chr6	69065495	G	R	R	R	G	G	G	Heterzygote	-	-	intergenic	-	-
chr6	69065558	G	R	R	R	G	G	G	Heterzygote	-	-	intergenic	-	-
chr6	69066251	A	M	M	M	A	A	A	Heterzygote	-	-	intergenic	-	-
chr6	71069927	G	R	R	R	G	G	G	Heterzygote	-	-	intron	-	ENSSSCG00000003694|ENSSSCT00000004092
chr6	71070859	A	R	R	R	G	G	G	Heterzygote	-	-	intron	-	ENSSSCG00000003695|ENSSSCT00000004094
chr6	72826416	A	M	M	M	A	A	A	Heterzygote	-	-	intergenic	-	-
chr6	91254643	T	T	T	T	G	G	G	TV	-	-	TTS Down	72	ENSSSCG00000003761|ENSSSCT00000004163
chr6	97195519	G	C	C	C	S	S	S	Heterzygote	-	-	intergenic	-	-
chr6	97195549	C	T	T	T	Y	Y	Y	Heterzygote	-	-	intergenic	-	-
chr6	97195643	C	T	T	T	Y	Y	Y	Heterzygote	-	-	intergenic	-	-
chr6	97196225	A	G	G	G	R	R	R	Heterzygote	-	-	intergenic	-	-
chr6	97196605	C	T	T	T	Y	Y	Y	Heterzygote	-	-	intergenic	-	-
chr6	97196820	G	C	C	C	S	S	S	Heterzygote	-	-	intergenic	-	-
chr6	103463186	T	G	G	G	K	K	K	Heterzygote	-	-	3'UTR	1010	ENSSSCG00000003806|ENSSSCT00000004212
chr6	103479444	A	A	A	A	R	R	R	Heterzygote	-	-	TTS Down	435	ENSSSCG00000003807|ENSSSCT00000004213
chr6	106081295	T	C	C	C	Y	Y	Y	Heterzygote	CTA->YTA	-	CDS	5821	ENSSSCG00000003818|ENSSSCT00000004225
chr6	106182491	G	A	A	A	G	G	G	TS	-	-	intergenic	-	-
chr6	106182504	G	A	A	A	G	G	G	TS	-	-	intergenic	-	-
chr6	106183538	A	T	T	T	A	A	A	TV	-	-	TTS Down	302	ENSSSCG00000003821|ENSSSCT00000004229
chr6	110599704	A	T	T	T	A	A	A	TV	-	-	intergenic	-	-
chr6	118207548	A	A	A	A	R	R	R	Heterzygote	AGC->RGC	-	CDS	988	ENSSSCG00000003904|ENSSSCT00000004319
chr6	118207831	A	A	A	A	R	R	R	Heterzygote	GAG->GRG	-	CDS	1271	ENSSSCG00000003904|ENSSSCT00000004319
chr6	118213520	C	C	C	C	Y	Y	Y	Heterzygote	AGC->AGY	-	CDS	1986	ENSSSCG00000003904|ENSSSCT00000004319
chr6	118215045	G	G	G	G	R	R	R	Heterzygote	-	-	TTS Down	185	ENSSSCG00000003905|ENSSSCT00000004320
chr6	118772994	C	C	C	C	T	T	T	TS	CTA->TTA	Leu=>Leu	CDS	100	ENSSSCG00000003914|ENSSSCT00000004329
chr6	119373545	T	T	T	T	Y	Y	Y	Heterzygote	CGA->CGY	-	CDS	423	ENSSSCG00000003930|ENSSSCT00000004346
chr6	119373583	G	A	A	A	R	R	R	Heterzygote	-	-	intron	-	ENSSSCG00000003930|ENSSSCT00000004346
chr6	119373823	A	A	A	A	R	R	R	Heterzygote	TTG->RTG	-	CDS	385	ENSSSCG00000003930|ENSSSCT00000004346
chr6	119373857	G	G	G	G	R	R	R	Heterzygote	TAC->TAR	-	CDS	351	ENSSSCG00000003930|ENSSSCT00000004346
chr6	119373881	G	G	G	G	R	R	R	Heterzygote	TAC->TAR	-	CDS	327	ENSSSCG00000003930|ENSSSCT00000004346
chr6	119898044	T	T	T	T	Y	Y	Y	Heterzygote	-	-	intergenic	-	-
chr6	119898344	C	T	T	T	Y	Y	Y	Heterzygote	-	-	intergenic	-	-
chr6	119898785	A	A	A	A	M	M	M	Heterzygote	-	-	intergenic	-	-
chr6	119908084	G	C	C	C	S	S	S	Heterzygote	CGA->CSA	-	CDS	1841	ENSSSCG00000003938|ENSSSCT00000004355
chr7	2301080	C	Y	Y	Y	C	C	C	Heterzygote	ACY->ACC	-	CDS	561	ENSSSCG00000001000|ENSSSCT00000001091
chr7	2350228	G	G	G	G	R	R	R	Heterzygote	-	-	intergenic	-	-
chr7	2350756	T	T	T	T	K	K	K	Heterzygote	-	-	TTS Down	15	ENSSSCG00000001002|ENSSSCT00000001094
chr7	2525063	G	R	R	R	G	G	G	Heterzygote	GTR->GTG	-	CDS	669	ENSSSCG00000001003|ENSSSCT00000001095
chr7	2525069	C	Y	Y	Y	C	C	C	Heterzygote	TTY->TTC	-	CDS	675	ENSSSCG00000001003|ENSSSCT00000001095
chr7	2525585	G	R	R	R	G	G	G	Heterzygote	-	-	3'UTR	495	ENSSSCG00000001003|ENSSSCT00000001095
chr7	4966503	C	C	C	C	Y	Y	Y	Heterzygote	-	-	TTS Down	87	-
chr7	4966838	G	R	R	R	G	G	G	Heterzygote	-	-	TTS Down	422	-
chr7	4966840	A	R	R	R	A	A	A	Heterzygote	-	-	TTS Down	424	-
chr7	7876789	T	G	G	G	K	K	K	Heterzygote	-	-	3'UTR	122	ENSSSCG00000001038|ENSSSCT00000001132
chr7	7877023	A	G	G	G	R	R	R	Heterzygote	-	-	3'UTR	356	ENSSSCG00000001038|ENSSSCT00000001132
chr7	8151362	A	R	R	R	A	A	A	Heterzygote	-	-	intergenic	-	-
chr7	8152534	A	A	A	A	R	R	R	Heterzygote	-	-	intergenic	-	-
chr7	8153130	G	R	R	R	G	G	G	Heterzygote	-	-	intergenic	-	-
chr7	8913573	G	K	K	K	G	G	G	Heterzygote	ACK->ACG	-	CDS	7056	ENSSSCG00000001049|ENSSSCT00000001143
chr7	9854856	C	T	T	T	Y	Y	Y	Heterzygote	-	-	3'UTR	434	ENSSSCG00000001053|ENSSSCT00000001147
chr7	9857013	A	A	A	A	M	M	M	Heterzygote	GTG->GMG	-	CDS	719	ENSSSCG00000001053|ENSSSCT00000001147
chr7	18162145	A	A	A	A	R	R	R	Heterzygote	-	-	3'UTR	8	ENSSSCG00000001082|ENSSSCT00000001177
chr7	18162206	C	C	C	C	M	M	M	Heterzygote	GAC->MAC	-	CDS	637	ENSSSCG00000001082|ENSSSCT00000001177
chr7	18162302	A	A	A	A	R	R	R	Heterzygote	TCC->RCC	-	CDS	541	ENSSSCG00000001082|ENSSSCT00000001177
chr7	18164805	G	G	G	G	R	R	R	Heterzygote	CTA->RTA	-	CDS	469	ENSSSCG00000001082|ENSSSCT00000001177
chr7	18164870	A	A	A	A	M	M	M	Heterzygote	ATG->AMG	-	CDS	404	ENSSSCG00000001082|ENSSSCT00000001177
chr7	18164901	G	S	S	S	G	G	G	Heterzygote	STG->CTG	-	CDS	373	ENSSSCG00000001082|ENSSSCT00000001177
chr7	18168566	G	G	G	G	K	K	K	Heterzygote	-	-	intron	-	ENSSSCG00000001082|ENSSSCT00000001177
chr7	34046218	C	Y	Y	Y	C	C	C	Heterzygote	-	-	TSS Up	-168	ENSSSCG00000001501|ENSSSCT00000001674
chr7	34871622	C	C	C	C	S	S	S	Heterzygote	-	-	intergenic	-	-
chr7	34872082	G	G	G	G	R	R	R	Heterzygote	-	-	intergenic	-	-
chr7	43625464	C	C	C	C	Y	Y	Y	Heterzygote	CTC->CTY	-	CDS	4935	ENSSSCG00000001641|ENSSSCT00000001825
chr7	43939608	T	T	T	T	Y	Y	Y	Heterzygote	-	-	3'UTR	71	ENSSSCG00000001656|ENSSSCT00000001842
chr7	43939611	C	C	C	C	S	S	S	Heterzygote	-	-	3'UTR	74	ENSSSCG00000001656|ENSSSCT00000001842
chr7	43939728	C	C	C	C	Y	Y	Y	Heterzygote	-	-	3'UTR	191	ENSSSCG00000001656|ENSSSCT00000001842
chr7	43939823	A	A	A	A	R	R	R	Heterzygote	-	-	3'UTR	286	ENSSSCG00000001656|ENSSSCT00000001842
chr7	43939958	G	G	G	G	R	R	R	Heterzygote	-	-	3'UTR	421	ENSSSCG00000001656|ENSSSCT00000001842
chr7	43958712	A	A	A	A	M	M	M	Heterzygote	ATT->AMT	-	CDS	1352	ENSSSCG00000001657|ENSSSCT00000001847
chr7	55409109	C	C	C	C	M	M	M	Heterzygote	CCC->CCM	-	CDS	975	ENSSSCG00000001781|ENSSSCT00000001996
chr7	55454175	C	C	C	C	Y	Y	Y	Heterzygote	-	-	intergenic	-	-
chr7	55454285	A	A	A	A	R	R	R	Heterzygote	-	-	intergenic	-	-
chr7	55454946	A	A	A	A	R	R	R	Heterzygote	-	-	intergenic	-	-
chr7	55455409	G	G	G	G	R	R	R	Heterzygote	-	-	intergenic	-	-
chr7	57862426	A	A	A	A	G	G	G	TS	-	-	intron	-	ENSSSCG00000001800|ENSSSCT00000002016
chr7	57862821	A	A	A	A	G	G	G	TS	-	-	intron	-	ENSSSCG00000001800|ENSSSCT00000002016
chr7	60682279	A	A	A	A	R	R	R	Heterzygote	-	-	TTS Down	273	ENSSSCG00000001845|ENSSSCT00000002068
chr7	63501523	T	T	T	T	K	K	K	Heterzygote	-	-	TTS Down	142	-
chr7	66529106	A	G	G	G	R	R	R	Heterzygote	GAG->GAR	-	CDS	1677	ENSSSCG00000001934|ENSSSCT00000002166
chr7	71090630	C	G	G	G	S	S	S	Heterzygote	TCG->TCS	-	CDS	42	ENSSSCG00000001962|ENSSSCT00000002195
chr7	81342849	T	C	C	C	Y	Y	Y	Heterzygote	-	-	intron	-	ENSSSCG00000001986|ENSSSCT00000002222
chr7	81399766	C	C	C	C	Y	Y	Y	Heterzygote	-	-	intron	-	ENSSSCG00000001986|ENSSSCT00000002222
chr7	81404830	T	C	C	C	Y	Y	Y	Heterzygote	-	-	intron	-	ENSSSCG00000001986|ENSSSCT00000002222
chr7	81405126	C	A	A	A	M	M	M	Heterzygote	-	-	intron	-	ENSSSCG00000001986|ENSSSCT00000002222
chr7	81449591	C	C	C	C	Y	Y	Y	Heterzygote	-	-	intron	-	ENSSSCG00000001986|ENSSSCT00000002222
chr7	81511897	A	A	A	A	R	R	R	Heterzygote	-	-	intergenic	-	-
chr7	81534785	C	T	T	T	Y	Y	Y	Heterzygote	CTA->CTY	-	CDS	513	ENSSSCG00000002009|ENSSSCT00000002248
chr7	82017878	G	G	G	G	R	R	R	Heterzygote	-	-	intron	-	ENSSSCG00000002018|ENSSSCT00000002257
chr7	82018585	A	A	A	A	W	W	W	Heterzygote	-	-	intron	-	ENSSSCG00000002018|ENSSSCT00000002257
chr7	82073976	G	G	G	G	S	S	S	Heterzygote	-	-	intron	-	ENSSSCG00000002025|ENSSSCT00000002265
chr7	82297622	C	M	M	M	C	C	C	Heterzygote	-	-	3'UTR	266	ENSSSCG00000002032|ENSSSCT00000002274
chr7	93861131	G	A	A	A	R	R	R	Heterzygote	-	-	intergenic	-	-
chr7	96125125	T	W	W	W	T	T	T	Heterzygote	-	-	intergenic	-	-
chr7	99791748	C	C	C	C	Y	Y	Y	Heterzygote	-	-	TTS Down	201	ENSSSCG00000002295|ENSSSCT00000002556
chr7	100951564	C	C	C	C	Y	Y	Y	Heterzygote	AAC->AAY	-	CDS	1467	ENSSSCG00000002300|ENSSSCT00000002561
chr7	100958214	C	T	T	T	Y	Y	Y	Heterzygote	CGT->CGY	-	CDS	2352	ENSSSCG00000002300|ENSSSCT00000002561
chr7	101464187	A	A	A	A	R	R	R	Heterzygote	-	-	3'UTR	16	ENSSSCG00000002307|ENSSSCT00000002569
chr7	103506292	G	G	G	G	S	S	S	Heterzygote	-	-	3'UTR	13	ENSSSCG00000002332|ENSSSCT00000002595
chr7	106582618	C	T	T	T	Y	Y	Y	Heterzygote	-	-	intergenic	-	-
chr7	108412794	T	Y	Y	Y	T	T	T	Heterzygote	-	-	intergenic	-	-
chr7	120267606	T	C	C	C	Y	Y	Y	Heterzygote	ACG->ACY	-	CDS	258	ENSSSCG00000002436|ENSSSCT00000002706
chr7	121698621	A	R	R	R	A	A	A	Heterzygote	-	-	3'UTR	295	ENSSSCG00000002448|ENSSSCT00000002718
chr7	121707435	T	Y	Y	Y	T	T	T	Heterzygote	-	-	intergenic	-	-
chr7	122225970	C	Y	Y	Y	C	C	C	Heterzygote	-	-	5'UTR	-7264	ENSSSCG00000002452|ENSSSCT00000002722
chr7	122226014	C	M	M	M	C	C	C	Heterzygote	-	-	5'UTR	-7308	ENSSSCG00000002452|ENSSSCT00000002722
chr7	122805133	G	R	R	R	G	G	G	Heterzygote	-	-	3'UTR	108	ENSSSCG00000002459|ENSSSCT00000002730
chr7	122808932	A	M	M	M	A	A	A	Heterzygote	GCM->GCT	-	TSS Up	-373	ENSSSCG00000002459|ENSSSCT00000002730
chr7	123295451	T	Y	Y	Y	T	T	T	Heterzygote	TGY->TGT	-	CDS	2481	ENSSSCG00000002463|ENSSSCT00000002734
chr7	123302950	T	Y	Y	Y	T	T	T	Heterzygote	TAY->TAT	-	CDS	2775	ENSSSCG00000002463|ENSSSCT00000002734
chr7	123681540	C	Y	Y	Y	T	T	T	Heterzygote	ACY->ACA	-	CDS	549	ENSSSCG00000002470|ENSSSCT00000002742
chr7	123681648	A	M	M	M	C	C	C	Heterzygote	GCM->GCG	-	CDS	441	ENSSSCG00000002470|ENSSSCT00000002742
chr7	123681663	T	Y	Y	Y	T	T	T	Heterzygote	GCY->GCA	-	CDS	426	ENSSSCG00000002470|ENSSSCT00000002742
chr7	123681836	C	Y	Y	Y	C	C	C	Heterzygote	YGA->GGA	-	CDS	253	ENSSSCG00000002470|ENSSSCT00000002742
chr7	123682026	T	Y	Y	Y	C	C	C	Heterzygote	AAY->AAG	-	CDS	63	ENSSSCG00000002470|ENSSSCT00000002742
chr7	123693415	C	Y	Y	Y	C	C	C	Heterzygote	AGY->AGC	-	CDS	102	ENSSSCG00000002471|ENSSSCT00000002744
chr7	126444305	C	C	C	C	Y	Y	Y	Heterzygote	-	-	TTS Down	467	ENSSSCG00000002502|ENSSSCT00000002780
chr7	130782429	A	A	A	A	R	R	R	Heterzygote	-	-	intergenic	-	-
chr7	131894112	C	C	C	C	Y	Y	Y	Heterzygote	-	-	intergenic	-	-
chr7	133181220	T	T	T	T	C	C	C	TS	-	-	intron	-	ENSSSCG00000002556|ENSSSCT00000002841
chr7	133181521	T	T	T	T	Y	Y	Y	Heterzygote	-	-	intron	-	ENSSSCG00000002556|ENSSSCT00000002841
chr7	133846425	C	T	T	T	C	C	C	TS	-	-	intergenic	-	-
chr7	133846471	C	T	T	T	C	C	C	TS	-	-	intergenic	-	-
chr8	71575	T	C	C	C	Y	Y	Y	Heterzygote	-	-	intergenic	-	-
chr8	71680	T	C	C	C	Y	Y	Y	Heterzygote	-	-	intergenic	-	-
chr8	71686	C	T	T	T	Y	Y	Y	Heterzygote	-	-	intergenic	-	-
chr8	2341174	T	C	C	C	T	T	T	TS	-	-	TTS Down	215	-
chr8	2534737	T	T	T	T	K	K	K	Heterzygote	-	-	TTS Down	450	ENSSSCG00000008713|ENSSSCT00000009532
chr8	2549478	A	G	G	G	R	R	R	Heterzygote	TCC->TCR	-	CDS	2877	ENSSSCG00000008713|ENSSSCT00000009532
chr8	8417925	A	M	M	M	A	A	A	Heterzygote	-	-	intergenic	-	-
chr8	12034660	C	Y	Y	Y	C	C	C	Heterzygote	GGY->GGC	-	CDS	3540	ENSSSCG00000008749|ENSSSCT00000009572
chr8	12035232	G	R	R	R	G	G	G	Heterzygote	-	-	TTS Down	267	-
chr8	24527680	A	G	G	G	R	R	R	Heterzygote	-	-	intergenic	-	-
chr8	24527687	C	G	G	G	S	S	S	Heterzygote	-	-	intergenic	-	-
chr8	24527700	C	A	A	A	M	M	M	Heterzygote	-	-	intergenic	-	-
chr8	25013893	T	Y	Y	Y	T	T	T	Heterzygote	-	-	intron	-	ENSSSCG00000008774|ENSSSCT00000009599
chr8	25013919	G	S	S	S	G	G	G	Heterzygote	-	-	intron	-	ENSSSCG00000008774|ENSSSCT00000009599
chr8	25303672	T	T	T	T	Y	Y	Y	Heterzygote	-	-	intergenic	-	-
chr8	25801217	C	Y	Y	Y	C	C	C	Heterzygote	ACY->ACC	-	CDS	858	ENSSSCG00000008785|ENSSSCT00000009611
chr8	25801220	G	R	R	R	G	G	G	Heterzygote	GCR->GCG	-	CDS	861	ENSSSCG00000008785|ENSSSCT00000009611
chr8	25997266	G	R	R	R	G	G	G	Heterzygote	-	-	intergenic	-	-
chr8	26033016	G	G	G	G	S	S	S	Heterzygote	-	-	TTS Down	360	-
chr8	26034847	C	C	C	C	Y	Y	Y	Heterzygote	-	-	3'UTR	7894	ENSSSCG00000008789|ENSSSCT00000009615
chr8	27694925	A	G	G	G	R	R	R	Heterzygote	CGA->CRA	-	CDS	2351	ENSSSCG00000008799|ENSSSCT00000009626
chr8	31089421	G	A	A	A	R	R	R	Heterzygote	-	-	intergenic	-	-
chr8	31089590	T	A	A	A	W	W	W	Heterzygote	-	-	intergenic	-	-
chr8	31091172	G	R	R	R	G	G	G	Heterzygote	-	-	intergenic	-	-
chr8	31091690	A	A	A	A	R	R	R	Heterzygote	-	-	intergenic	-	-
chr8	31093305	A	M	M	M	A	A	A	Heterzygote	-	-	intergenic	-	-
chr8	32169781	G	A	A	A	R	R	R	Heterzygote	ACA->ACR	-	CDS	2238	ENSSSCG00000008812|ENSSSCT00000009642
chr8	32169786	A	G	G	G	R	R	R	Heterzygote	CGG->CRG	-	CDS	2243	ENSSSCG00000008812|ENSSSCT00000009642
chr8	32843873	A	A	A	A	R	R	R	Heterzygote	-	-	intergenic	-	-
chr8	32844397	G	G	G	G	R	R	R	Heterzygote	-	-	intergenic	-	-
chr8	32844825	C	C	C	C	M	M	M	Heterzygote	-	-	intergenic	-	-
chr8	32844840	A	A	A	A	R	R	R	Heterzygote	-	-	intergenic	-	-
chr8	32845437	A	A	A	A	R	R	R	Heterzygote	-	-	intergenic	-	-
chr8	32910048	T	T	T	T	Y	Y	Y	Heterzygote	-	-	TTS Down	316	ENSSSCG00000008825|ENSSSCT00000009657
chr8	32930821	G	R	R	R	G	G	G	Heterzygote	TAR->TAC	-	CDS	567	ENSSSCG00000008825|ENSSSCT00000009656
chr8	32930863	C	Y	Y	Y	C	C	C	Heterzygote	CCY->CCG	-	CDS	525	ENSSSCG00000008825|ENSSSCT00000009656
chr8	32933853	T	T	T	T	Y	Y	Y	Heterzygote	CAG->CYG	-	CDS	290	ENSSSCG00000008825|ENSSSCT00000009656
chr8	33837806	T	T	T	T	Y	Y	Y	Heterzygote	-	-	intergenic	-	-
chr8	36634570	A	A	A	A	W	W	W	Heterzygote	-	-	intergenic	-	-
chr8	38649058	C	C	C	C	Y	Y	Y	Heterzygote	-	-	intergenic	-	-
chr8	46997730	C	T	T	T	Y	Y	Y	Heterzygote	-	-	TSS Up	-65	-
chr8	46997856	C	A	A	A	M	M	M	Heterzygote	-	-	5'UTR	-233	ENSSSCG00000008898|ENSSSCT00000009741
chr8	46998008	G	C	C	C	S	S	S	Heterzygote	-	-	5'UTR	-81	ENSSSCG00000008898|ENSSSCT00000009741
chr8	46998063	T	C	C	C	Y	Y	Y	Heterzygote	-	-	5'UTR	-26	ENSSSCG00000008898|ENSSSCT00000009741
chr8	46998136	C	T	T	T	Y	Y	Y	Heterzygote	ATT->ATY	-	CDS	48	ENSSSCG00000008898|ENSSSCT00000009741
chr8	47002674	G	A	A	A	R	R	R	Heterzygote	-	-	3'UTR	94	ENSSSCG00000008898|ENSSSCT00000009741
chr8	47002992	A	G	G	G	R	R	R	Heterzygote	-	-	3'UTR	412	ENSSSCG00000008898|ENSSSCT00000009741
chr8	47003114	G	A	A	A	R	R	R	Heterzygote	-	-	3'UTR	534	ENSSSCG00000008898|ENSSSCT00000009741
chr8	47003201	C	T	T	T	Y	Y	Y	Heterzygote	-	-	3'UTR	621	ENSSSCG00000008898|ENSSSCT00000009741
chr8	52221357	C	Y	Y	Y	C	C	C	Heterzygote	GAY->GAC	-	CDS	519	ENSSSCG00000008916|ENSSSCT00000009762
chr8	52221633	T	Y	Y	Y	T	T	T	Heterzygote	GAY->GAT	-	CDS	795	ENSSSCG00000008916|ENSSSCT00000009762
chr8	60270496	C	Y	Y	Y	T	T	T	Heterzygote	-	-	TTS Down	51	-
chr8	60270586	T	Y	Y	Y	C	C	C	Heterzygote	-	-	TTS Down	141	-
chr8	60270597	A	M	M	M	A	A	A	Heterzygote	-	-	TTS Down	152	-
chr8	60270742	G	R	R	R	G	G	G	Heterzygote	-	-	TTS Down	297	-
chr8	60270798	C	Y	Y	Y	C	C	C	Heterzygote	-	-	TTS Down	353	-
chr8	60271074	G	K	K	K	G	G	G	Heterzygote	-	-	intergenic	-	-
chr8	60271097	T	K	K	K	T	T	T	Heterzygote	-	-	intergenic	-	-
chr8	60271538	G	K	K	K	G	G	G	Heterzygote	-	-	intergenic	-	-
chr8	60271723	C	Y	Y	Y	C	C	C	Heterzygote	-	-	intergenic	-	-
chr8	60271980	G	S	S	S	G	G	G	Heterzygote	-	-	intergenic	-	-
chr8	60272002	C	Y	Y	Y	C	C	C	Heterzygote	-	-	intergenic	-	-
chr8	60272010	C	Y	Y	Y	C	C	C	Heterzygote	-	-	intergenic	-	-
chr8	60272078	G	G	G	G	T	T	T	TV	-	-	intergenic	-	-
chr8	60272159	G	G	G	G	A	A	A	TS	-	-	intergenic	-	-
chr8	60272232	C	C	C	C	G	G	G	TV	-	-	intergenic	-	-
chr8	60272355	C	C	C	C	T	T	T	TS	-	-	intergenic	-	-
chr8	60272359	A	R	R	R	A	A	A	Heterzygote	-	-	intergenic	-	-
chr8	60272522	G	G	G	G	A	A	A	TS	-	-	intergenic	-	-
chr8	60272540	C	C	C	C	G	G	G	TV	-	-	intergenic	-	-
chr8	60272777	A	M	M	M	C	C	C	Heterzygote	-	-	intergenic	-	-
chr8	60272945	C	S	S	S	C	C	C	Heterzygote	-	-	intergenic	-	-
chr8	60274249	T	Y	Y	Y	T	T	T	Heterzygote	-	-	intergenic	-	-
chr8	60652312	G	G	G	G	R	R	R	Heterzygote	-	-	intergenic	-	-
chr8	60701317	C	T	T	T	C	C	C	TS	-	-	intergenic	-	-
chr8	60713472	C	T	T	T	C	C	C	TS	-	-	3'UTR	376	ENSSSCG00000008969|ENSSSCT00000009824
chr8	60834911	A	R	R	R	A	A	A	Heterzygote	-	-	TTS Down	8	-
chr8	61264380	A	G	G	G	R	R	R	Heterzygote	-	-	intergenic	-	-
chr8	61264427	T	C	C	C	Y	Y	Y	Heterzygote	-	-	intergenic	-	-
chr8	61266067	T	C	C	C	Y	Y	Y	Heterzygote	-	-	intergenic	-	-
chr8	62127371	A	G	G	G	R	R	R	Heterzygote	-	-	3'UTR	1157	ENSSSCG00000008986|ENSSSCT00000009843
chr8	62247005	A	G	G	G	R	R	R	Heterzygote	GAC->RAC	-	CDS	973	ENSSSCG00000008988|ENSSSCT00000009845
chr8	62247482	T	C	C	C	Y	Y	Y	Heterzygote	-	-	3'UTR	415	ENSSSCG00000008988|ENSSSCT00000009845
chr8	63554821	C	Y	Y	Y	C	C	C	Heterzygote	-	-	intergenic	-	-
chr8	64988726	C	T	T	T	Y	Y	Y	Heterzygote	CAT->CAY	-	CDS	339	ENSSSCG00000009008|ENSSSCT00000009865
chr8	64988750	C	T	T	T	Y	Y	Y	Heterzygote	CTT->CTY	-	CDS	363	ENSSSCG00000009008|ENSSSCT00000009865
chr8	66403238	G	G	G	G	R	R	R	Heterzygote	GCG->GCR	-	CDS	1206	ENSSSCG00000009015|ENSSSCT00000009874
chr8	73983873	T	T	T	T	W	W	W	Heterzygote	GGA->GGW	-	CDS	510	ENSSSCG00000009052|ENSSSCT00000009915
chr8	96740373	A	C	C	C	A	A	A	TV	GCA->TCA	Ala->Ser	CDS	550	ENSSSCG00000009141|ENSSSCT00000010009
chr8	96740377	C	T	T	T	C	C	C	TS	GCA->GCG	Ala=>Ala	CDS	546	ENSSSCG00000009141|ENSSSCT00000010009
chr8	97851075	G	R	R	R	G	G	G	Heterzygote	-	-	intergenic	-	-
chr8	99419800	G	R	R	R	G	G	G	Heterzygote	-	-	intergenic	-	-
chr8	107125408	A	R	R	R	A	A	A	Heterzygote	-	-	intergenic	-	-
chr8	107127276	A	W	W	W	A	A	A	Heterzygote	-	-	3'UTR	568	ENSSSCG00000009192|ENSSSCT00000010065
chr8	112166569	T	Y	Y	Y	T	T	T	Heterzygote	-	-	3'UTR	353	ENSSSCG00000009211|ENSSSCT00000010085
chr8	112166764	G	K	K	K	G	G	G	Heterzygote	-	-	3'UTR	158	ENSSSCG00000009211|ENSSSCT00000010085
chr8	112168180	C	S	S	S	C	C	C	Heterzygote	CTS->CTG	-	CDS	186	ENSSSCG00000009211|ENSSSCT00000010085
chr8	112528586	T	Y	Y	Y	T	T	T	Heterzygote	CTY->CTA	-	CDS	2151	ENSSSCG00000009217|ENSSSCT00000010093
chr8	112540592	T	Y	Y	Y	T	T	T	Heterzygote	AYC->AAC	-	CDS	1685	ENSSSCG00000009217|ENSSSCT00000010093
chr8	112914332	A	A	A	A	R	R	R	Heterzygote	GAG->GRG	-	CDS	590	ENSSSCG00000009222|ENSSSCT00000010100
chr8	113013926	G	R	R	R	G	G	G	Heterzygote	-	-	intergenic	-	-
chr8	113018377	T	Y	Y	Y	T	T	T	Heterzygote	-	-	intergenic	-	-
chr8	113124905	A	R	R	R	A	A	A	Heterzygote	-	-	5'UTR	-14843	ENSSSCG00000009225|ENSSSCT00000010104
chr8	113154756	C	C	C	C	Y	Y	Y	Heterzygote	-	-	intron	-	ENSSSCG00000009224|ENSSSCT00000010103
chr8	116528324	A	M	M	M	A	A	A	Heterzygote	MCC->ACC	-	CDS	655	ENSSSCG00000009242|ENSSSCT00000010122
chr8	116568679	G	A	A	A	G	G	G	TS	-	-	intergenic	-	-
chr8	116869362	T	T	T	T	K	K	K	Heterzygote	-	-	3'UTR	1610	ENSSSCG00000009247|ENSSSCT00000010127
chr8	116870145	C	C	C	C	Y	Y	Y	Heterzygote	-	-	TTS Down	384	-
chr8	116870183	C	C	C	C	Y	Y	Y	Heterzygote	-	-	TTS Down	422	-
chr8	116895753	C	A	A	A	M	M	M	Heterzygote	AGT->AGM	-	CDS	324	ENSSSCG00000009248|ENSSSCT00000010128
chr8	116895765	G	A	A	A	R	R	R	Heterzygote	GTT->GTR	-	CDS	312	ENSSSCG00000009248|ENSSSCT00000010128
chr8	116895767	C	T	T	T	Y	Y	Y	Heterzygote	ATC->YTC	-	CDS	310	ENSSSCG00000009248|ENSSSCT00000010128
chr9	4671400	A	G	G	G	R	R	R	Heterzygote	-	-	intergenic	-	-
chr9	6264289	A	A	A	A	R	R	R	Heterzygote	AAC->ARC	-	CDS	443	ENSSSCG00000014810|ENSSSCT00000016161
chr9	6290735	G	G	G	G	K	K	K	Heterzygote	-	-	intergenic	-	-
chr9	6356049	G	A	A	A	R	R	R	Heterzygote	-	-	intergenic	-	-
chr9	7461021	G	G	G	G	A	A	A	TS	-	-	intergenic	-	-
chr9	10333951	C	C	C	C	Y	Y	Y	Heterzygote	GCG->GCY	-	CDS	1953	ENSSSCG00000014865|ENSSSCT00000016218
chr9	12286499	C	C	C	C	Y	Y	Y	Heterzygote	-	-	intergenic	-	-
chr9	12286610	G	G	G	G	R	R	R	Heterzygote	-	-	intergenic	-	-
chr9	12286617	C	C	C	C	S	S	S	Heterzygote	-	-	intergenic	-	-
chr9	12286860	C	C	C	C	Y	Y	Y	Heterzygote	-	-	intergenic	-	-
chr9	12286884	A	A	A	A	R	R	R	Heterzygote	-	-	intergenic	-	-
chr9	12286963	A	A	A	A	M	M	M	Heterzygote	-	-	intergenic	-	-
chr9	12286968	T	T	T	T	Y	Y	Y	Heterzygote	-	-	intergenic	-	-
chr9	12286988	A	A	A	A	R	R	R	Heterzygote	-	-	intergenic	-	-
chr9	12287044	C	C	C	C	Y	Y	Y	Heterzygote	-	-	intergenic	-	-
chr9	12287650	A	A	A	A	W	W	W	Heterzygote	-	-	intergenic	-	-
chr9	12287651	A	A	A	A	R	R	R	Heterzygote	-	-	intergenic	-	-
chr9	12288863	A	A	A	A	R	R	R	Heterzygote	-	-	intergenic	-	-
chr9	17122744	A	A	A	A	M	M	M	Heterzygote	-	-	3'UTR	167	ENSSSCG00000014899|ENSSSCT00000016254
chr9	17366586	G	R	R	R	G	G	G	Heterzygote	GGR->GGG	-	CDS	303	ENSSSCG00000014901|ENSSSCT00000016256
chr9	20543292	T	Y	Y	Y	T	T	T	Heterzygote	-	-	intergenic	-	-
chr9	20543543	G	R	R	R	G	G	G	Heterzygote	-	-	intergenic	-	-
chr9	20545688	C	Y	Y	Y	C	C	C	Heterzygote	-	-	intergenic	-	-
chr9	20545737	G	R	R	R	G	G	G	Heterzygote	-	-	intergenic	-	-
chr9	26329090	G	R	R	R	G	G	G	Heterzygote	-	-	TTS Down	351	ENSSSCG00000014944|ENSSSCT00000016302
chr9	27715774	C	M	M	M	C	C	C	Heterzygote	-	-	intergenic	-	-
chr9	35437650	G	S	S	S	G	G	G	Heterzygote	-	-	3'UTR	1254	ENSSSCG00000014998|ENSSSCT00000016362
chr9	36018162	A	W	W	W	A	A	A	Heterzygote	-	-	intergenic	-	-
chr9	40018468	T	C	C	C	T	T	T	TS	-	-	3'UTR	114	ENSSSCG00000015047|ENSSSCT00000016413
chr9	40018520	G	A	A	A	G	G	G	TS	-	-	3'UTR	166	ENSSSCG00000015047|ENSSSCT00000016413
chr9	40018525	G	A	A	A	G	G	G	TS	-	-	3'UTR	171	ENSSSCG00000015047|ENSSSCT00000016413
chr9	43324841	A	R	R	R	A	A	A	Heterzygote	-	-	intergenic	-	-
chr9	43325025	G	R	R	R	G	G	G	Heterzygote	-	-	intergenic	-	-
chr9	44738081	G	R	R	R	G	G	G	Heterzygote	-	-	intergenic	-	-
chr9	44836798	A	M	M	M	A	A	A	Heterzygote	-	-	3'UTR	197	ENSSSCG00000015104|ENSSSCT00000016470
chr9	44855622	A	G	G	G	R	R	R	Heterzygote	-	-	intergenic	-	-
chr9	44855781	T	T	T	T	K	K	K	Heterzygote	-	-	TTS Down	444	ENSSSCG00000015106|ENSSSCT00000016472
chr9	44943139	G	R	R	R	G	G	G	Heterzygote	-	-	intron	-	ENSSSCG00000015109|ENSSSCT00000016475
chr9	45157188	A	M	M	M	A	A	A	Heterzygote	-	-	TTS Down	142	-
chr9	45157191	A	M	M	M	A	A	A	Heterzygote	-	-	TTS Down	145	-
chr9	45157914	G	R	R	R	G	G	G	Heterzygote	-	-	intergenic	-	-
chr9	47191900	G	G	G	G	R	R	R	Heterzygote	GCT->RCT	-	CDS	5839	ENSSSCG00000015135|ENSSSCT00000016501
chr9	47202485	T	T	T	T	Y	Y	Y	Heterzygote	-	-	intergenic	-	-
chr9	49733924	C	Y	Y	Y	C	C	C	Heterzygote	GGY->GGC	-	CDS	2115	ENSSSCG00000015175|ENSSSCT00000016541
chr9	49733935	G	R	R	R	G	G	G	Heterzygote	CRA->CGA	-	CDS	2126	ENSSSCG00000015175|ENSSSCT00000016541
chr9	63887583	T	T	T	T	W	W	W	Heterzygote	-	-	3'UTR	113	ENSSSCG00000015298|ENSSSCT00000016669
chr9	70174061	C	Y	Y	Y	C	C	C	Heterzygote	-	-	intergenic	-	-
chr9	96512936	T	Y	Y	Y	T	T	T	Heterzygote	YAG->TAG	-	CDS	6634	ENSSSCG00000015426|ENSSSCT00000016804
chr9	101830876	G	R	R	R	G	G	G	Heterzygote	-	-	intergenic	-	-
chr9	101830906	G	R	R	R	G	G	G	Heterzygote	-	-	intergenic	-	-
chr9	116456399	A	A	A	A	M	M	M	Heterzygote	-	-	intergenic	-	-
chr9	116497031	G	R	R	R	G	G	G	Heterzygote	GGR->GGC	-	CDS	387	ENSSSCG00000015553|ENSSSCT00000016943
chr9	116702395	T	C	C	C	Y	Y	Y	Heterzygote	-	-	intergenic	-	-
chr9	116813756	T	T	T	T	Y	Y	Y	Heterzygote	-	-	intergenic	-	-
chr9	118356253	A	A	A	A	M	M	M	Heterzygote	-	-	TTS Down	7	-
chr9	125664503	G	G	G	G	R	R	R	Heterzygote	AGC->AGR	-	CDS	453	ENSSSCG00000015616|ENSSSCT00000017010
chr9	125772960	G	G	G	G	R	R	R	Heterzygote	-	-	intron	-	ENSSSCG00000015618|ENSSSCT00000017012
chr9	125772969	G	G	G	G	R	R	R	Heterzygote	-	-	intron	-	ENSSSCG00000015618|ENSSSCT00000017012
chr9	127180548	G	G	G	G	R	R	R	Heterzygote	-	-	intergenic	-	-
chr9	127180850	G	G	G	G	R	R	R	Heterzygote	-	-	intergenic	-	-
chr9	127181135	A	A	A	A	R	R	R	Heterzygote	-	-	intergenic	-	-
chr9	127181493	C	T	T	T	Y	Y	Y	Heterzygote	-	-	intergenic	-	-
chr9	128470827	T	C	C	C	T	T	T	TS	-	-	3'UTR	421	ENSSSCG00000015631|ENSSSCT00000017025
chr9	131027882	C	C	C	C	Y	Y	Y	Heterzygote	-	-	intergenic	-	-
chr9	131027996	G	G	G	G	R	R	R	Heterzygote	-	-	intergenic	-	-
chr9	131028053	A	G	G	G	R	R	R	Heterzygote	-	-	intergenic	-	-
chr9	131028161	T	C	C	C	Y	Y	Y	Heterzygote	-	-	intergenic	-	-
chr9	131028464	C	G	G	G	S	S	S	Heterzygote	-	-	intergenic	-	-
chr10	1702196	T	C	C	C	T	T	T	TS	-	-	intergenic	-	-
chr10	1709623	A	G	G	G	R	R	R	Heterzygote	-	-	3'UTR	32	ENSSSCG00000010804|ENSSSCT00000011820
chr10	1719502	G	G	G	G	R	R	R	Heterzygote	CAC->CAR	-	CDS	1008	ENSSSCG00000010804|ENSSSCT00000011820
chr10	1719852	T	T	T	T	W	W	W	Heterzygote	GTA->GTW	-	CDS	906	ENSSSCG00000010804|ENSSSCT00000011820
chr10	9707530	A	R	R	R	A	A	A	Heterzygote	CCR->CCT	-	CDS	753	ENSSSCG00000010822|ENSSSCT00000011840
chr10	9735213	C	A	A	A	M	M	M	Heterzygote	TCA->TCM	-	CDS	498	ENSSSCG00000010823|ENSSSCT00000011841
chr10	9778259	G	R	R	R	G	G	G	Heterzygote	CAR->CAG	-	CDS	2787	ENSSSCG00000010823|ENSSSCT00000011841
chr10	9783084	C	Y	Y	Y	C	C	C	Heterzygote	-	-	TTS Down	186	ENSSSCG00000010824|ENSSSCT00000011842
chr10	9796074	A	A	A	A	R	R	R	Heterzygote	TTG->RTG	-	CDS	3022	ENSSSCG00000010824|ENSSSCT00000011842
chr10	13322583	T	W	W	W	T	T	T	Heterzygote	-	-	intergenic	-	-
chr10	13324311	C	Y	Y	Y	C	C	C	Heterzygote	-	-	TTS Down	307	ENSSSCG00000010848|ENSSSCT00000011869
chr10	13969569	C	C	C	C	Y	Y	Y	Heterzygote	ACC->AYC	-	CDS	773	ENSSSCG00000010853|ENSSSCT00000011875
chr10	14045253	C	C	C	C	Y	Y	Y	Heterzygote	CCG->CCY	-	CDS	594	ENSSSCG00000010855|ENSSSCT00000011877
chr10	14045554	C	C	C	C	Y	Y	Y	Heterzygote	GAG->GAY	-	CDS	489	ENSSSCG00000010855|ENSSSCT00000011877
chr10	15257631	T	Y	Y	Y	T	T	T	Heterzygote	-	-	5'UTR	-16	ENSSSCG00000010866|ENSSSCT00000011888
chr10	16118280	C	C	C	C	Y	Y	Y	Heterzygote	-	-	intergenic	-	-
chr10	17086116	G	R	R	R	G	G	G	Heterzygote	-	-	intergenic	-	-
chr10	17088965	G	R	R	R	G	G	G	Heterzygote	-	-	intergenic	-	-
chr10	18781619	T	T	T	T	Y	Y	Y	Heterzygote	-	-	intergenic	-	-
chr10	19227119	G	R	R	R	G	G	G	Heterzygote	-	-	intergenic	-	-
chr10	19979221	A	R	R	R	A	A	A	Heterzygote	-	-	intergenic	-	-
chr10	20567365	T	T	T	T	K	K	K	Heterzygote	-	-	intergenic	-	-
chr10	20568375	T	T	T	T	K	K	K	Heterzygote	-	-	intergenic	-	-
chr10	24295010	C	C	C	C	M	M	M	Heterzygote	-	-	intron	-	ENSSSCG00000010916|ENSSSCT00000011947
chr10	24377866	A	G	G	G	A	A	A	TS	AAG->AAA	Lys=>Lys	CDS	1185	ENSSSCG00000010921|ENSSSCT00000011952
chr10	24679623	G	A	A	A	G	G	G	TS	TCA->TCG	Ser=>Ser	CDS	2790	ENSSSCG00000010925|ENSSSCT00000011956
chr10	28488999	A	A	A	A	R	R	R	Heterzygote	GCA->GCR	-	CDS	3603	ENSSSCG00000010957|ENSSSCT00000011993
chr10	31709604	G	G	G	G	R	R	R	Heterzygote	-	-	intergenic	-	-
chr10	38909168	A	A	A	A	R	R	R	Heterzygote	TTG->RTG	-	CDS	454	ENSSSCG00000011018|ENSSSCT00000012060
chr10	43511881	C	A	A	A	M	M	M	Heterzygote	-	-	TTS Down	317	ENSSSCG00000011044|ENSSSCT00000012088
chr10	47065350	C	T	T	T	Y	Y	Y	Heterzygote	CCT->CCY	-	CDS	1008	ENSSSCG00000011064|ENSSSCT00000012108
chr10	48560933	G	G	G	G	A	A	A	TS	GCG->GCA	Ala=>Ala	CDS	5496	ENSSSCG00000011074|ENSSSCT00000012118
chr10	53374998	G	R	R	R	A	A	A	Heterzygote	-	-	intergenic	-	-
chr10	54865318	G	R	R	R	G	G	G	Heterzygote	-	-	3'UTR	213	ENSSSCG00000011106|ENSSSCT00000012154
chr10	55022034	A	A	A	A	R	R	R	Heterzygote	-	-	intergenic	-	-
chr10	55022071	T	T	T	T	K	K	K	Heterzygote	-	-	intergenic	-	-
chr10	55022086	T	T	T	T	Y	Y	Y	Heterzygote	-	-	intergenic	-	-
chr10	55022416	G	G	G	G	R	R	R	Heterzygote	-	-	intergenic	-	-
chr10	55022437	T	T	T	T	K	K	K	Heterzygote	-	-	intergenic	-	-
chr10	57110731	G	A	A	A	R	R	R	Heterzygote	-	-	intergenic	-	-
chr11	303567	T	T	T	T	C	C	C	TS	TTA->TTG	Leu=>Leu	CDS	2955	ENSSSCG00000009276|ENSSSCT00000010159
chr11	3426935	G	R	R	R	G	G	G	Heterzygote	-	-	intergenic	-	-
chr11	3427146	C	Y	Y	Y	C	C	C	Heterzygote	-	-	intergenic	-	-
chr11	4961274	T	T	T	T	Y	Y	Y	Heterzygote	-	-	intergenic	-	-
chr11	6437915	C	T	T	T	C	C	C	TS	-	-	intergenic	-	-
chr11	8907051	G	R	R	R	G	G	G	Heterzygote	-	-	3'UTR	1	ENSSSCG00000009345|ENSSSCT00000010242
chr11	11830426	G	R	R	R	A	A	A	Heterzygote	TAR->TAT	-	CDS	606	ENSSSCG00000009353|ENSSSCT00000010250
chr11	14328240	G	R	R	R	G	G	G	Heterzygote	AGR->AGC	-	CDS	315	ENSSSCG00000009368|ENSSSCT00000010265
chr11	14425395	G	R	R	R	G	G	G	Heterzygote	RCA->GCA	-	CDS	610	ENSSSCG00000009369|ENSSSCT00000010266
chr11	14471776	G	R	R	R	G	G	G	Heterzygote	-	-	3'UTR	248	ENSSSCG00000009369|ENSSSCT00000010266
chr11	14472070	T	Y	Y	Y	T	T	T	Heterzygote	-	-	TTS Down	118	-
chr11	14472286	A	R	R	R	A	A	A	Heterzygote	-	-	TTS Down	334	-
chr11	14472303	C	Y	Y	Y	C	C	C	Heterzygote	-	-	TTS Down	351	-
chr11	14472521	G	R	R	R	G	G	G	Heterzygote	-	-	intergenic	-	-
chr11	16161715	A	G	G	G	R	R	R	Heterzygote	-	-	intergenic	-	-
chr11	17641227	T	K	K	K	T	T	T	Heterzygote	-	-	TTS Down	51	ENSSSCG00000009389|ENSSSCT00000010288
chr11	17766991	G	G	G	G	R	R	R	Heterzygote	-	-	intergenic	-	-
chr11	18249017	A	R	R	R	A	A	A	Heterzygote	-	-	intergenic	-	-
chr11	18672315	T	Y	Y	Y	T	T	T	Heterzygote	-	-	intron	-	ENSSSCG00000009401|ENSSSCT00000010300
chr11	18954735	C	C	C	C	Y	Y	Y	Heterzygote	GTC->YTC	-	CDS	100	ENSSSCG00000009403|ENSSSCT00000010302
chr11	23690181	A	C	C	C	M	M	M	Heterzygote	GCG->GCM	-	CDS	2280	ENSSSCG00000009430|ENSSSCT00000010337
chr11	23690246	G	C	C	C	S	S	S	Heterzygote	GTT->STT	-	CDS	2215	ENSSSCG00000009430|ENSSSCT00000010337
chr11	23693155	C	G	G	G	S	S	S	Heterzygote	CTC->CTS	-	CDS	150	ENSSSCG00000009430|ENSSSCT00000010337
chr11	30915830	T	W	W	W	A	A	A	Heterzygote	-	-	intergenic	-	-
chr11	64024791	T	T	T	T	Y	Y	Y	Heterzygote	-	-	intergenic	-	-
chr11	72018880	T	C	C	C	T	T	T	TS	-	-	intergenic	-	-
chr11	72018893	G	C	C	C	G	G	G	TV	-	-	intergenic	-	-
chr11	77441133	A	G	G	G	R	R	R	Heterzygote	AGA->ARA	-	CDS	1610	ENSSSCG00000009545|ENSSSCT00000010463
chr11	77455064	C	C	C	C	Y	Y	Y	Heterzygote	CAC->CAY	-	CDS	3420	ENSSSCG00000009545|ENSSSCT00000010463
chr11	77462598	G	G	G	G	R	R	R	Heterzygote	-	-	TTS Down	212	-
chr11	77509288	T	T	T	T	Y	Y	Y	Heterzygote	-	-	intron	-	ENSSSCG00000009547|ENSSSCT00000010465
chr11	77509361	C	C	C	C	Y	Y	Y	Heterzygote	-	-	intron	-	ENSSSCG00000009547|ENSSSCT00000010465
chr11	77509452	C	C	C	C	S	S	S	Heterzygote	-	-	intron	-	ENSSSCG00000009547|ENSSSCT00000010465
chr11	77509604	G	G	G	G	R	R	R	Heterzygote	-	-	intron	-	ENSSSCG00000009547|ENSSSCT00000010465
chr11	77588416	T	C	C	C	Y	Y	Y	Heterzygote	-	-	intron	-	ENSSSCG00000009547|ENSSSCT00000010465
chr11	77599813	G	C	C	C	S	S	S	Heterzygote	-	-	intron	-	ENSSSCG00000009547|ENSSSCT00000010465
chr11	78587587	T	C	C	C	T	T	T	TS	GCG->GCA	Ala=>Ala	CDS	1155	ENSSSCG00000009553|ENSSSCT00000010472
chr11	78812878	T	G	G	G	K	K	K	Heterzygote	-	-	intron	-	ENSSSCG00000009555|ENSSSCT00000010474
chr11	78960017	C	C	C	C	Y	Y	Y	Heterzygote	CAG->CAY	-	CDS	384	ENSSSCG00000009559|ENSSSCT00000010479
chr11	79088150	C	T	T	T	C	C	C	TS	ATT->ATC	Ile=>Ile	CDS	291	ENSSSCG00000009564|ENSSSCT00000010485
chr11	79091475	C	T	T	T	C	C	C	TS	GTT->GTC	Val=>Val	CDS	342	ENSSSCG00000009564|ENSSSCT00000010485
chr11	79097761	G	A	A	A	G	G	G	TS	AGT->GGT	Ser->Gly	CDS	802	ENSSSCG00000009564|ENSSSCT00000010485
chr11	79113730	G	A	A	A	G	G	G	TS	GCT->GCC	Ala=>Ala	CDS	1596	ENSSSCG00000009565|ENSSSCT00000010486
chr11	79115051	C	T	T	T	C	C	C	TS	GAA->GAG	Glu=>Glu	CDS	1455	ENSSSCG00000009565|ENSSSCT00000010486
chr11	79466447	G	G	G	G	R	R	R	Heterzygote	-	-	intron	-	ENSSSCG00000009570|ENSSSCT00000010491
chr11	79467134	A	A	A	A	R	R	R	Heterzygote	-	-	intron	-	ENSSSCG00000009570|ENSSSCT00000010491
chr11	79467598	A	A	A	A	M	M	M	Heterzygote	-	-	intron	-	ENSSSCG00000009570|ENSSSCT00000010491
chr11	79485658	C	C	C	C	Y	Y	Y	Heterzygote	GGG->GYG	-	CDS	887	ENSSSCG00000009570|ENSSSCT00000010491
chr11	79485738	G	G	G	G	R	R	R	Heterzygote	ACC->ACR	-	CDS	807	ENSSSCG00000009570|ENSSSCT00000010491
chr12	75651	G	R	R	R	G	G	G	Heterzygote	-	-	TTS Down	368	ENSSSCG00000017126|ENSSSCT00000018644
chr12	93233	C	C	C	C	T	T	T	TS	CCG->CCA	Pro=>Pro	CDS	63	ENSSSCG00000017126|ENSSSCT00000018644
chr12	262941	T	K	K	K	G	G	G	Heterzygote	-	-	intergenic	-	-
chr12	296499	A	W	W	W	A	A	A	Heterzygote	-	-	TTS Down	243	ENSSSCG00000017133|ENSSSCT00000018651
chr12	1201893	G	R	R	R	G	G	G	Heterzygote	-	-	intergenic	-	-
chr12	1310975	G	R	R	R	G	G	G	Heterzygote	-	-	intron	-	ENSSSCG00000017152|ENSSSCT00000018674
chr12	1769520	A	W	W	W	T	T	T	Heterzygote	-	-	TTS Down	75	ENSSSCG00000017161|ENSSSCT00000018685
chr12	2795110	G	A	A	A	G	G	G	TS	-	-	3'UTR	344	ENSSSCG00000017169|ENSSSCT00000018693
chr12	2795672	T	C	C	C	T	T	T	TS	-	-	intron	-	ENSSSCG00000017169|ENSSSCT00000018693
chr12	2795679	C	T	T	T	C	C	C	TS	-	-	intron	-	ENSSSCG00000017169|ENSSSCT00000018693
chr12	2795686	C	T	T	T	C	C	C	TS	-	-	intron	-	ENSSSCG00000017169|ENSSSCT00000018693
chr12	2796359	A	G	G	G	A	A	A	TS	-	-	intron	-	ENSSSCG00000017169|ENSSSCT00000018693
chr12	2796439	C	T	T	T	C	C	C	TS	-	-	intron	-	ENSSSCG00000017169|ENSSSCT00000018693
chr12	2796918	C	T	T	T	C	C	C	TS	-	-	intron	-	ENSSSCG00000017169|ENSSSCT00000018693
chr12	2797072	G	A	A	A	G	G	G	TS	AGT->AGC	Ser=>Ser	CDS	2019	ENSSSCG00000017169|ENSSSCT00000018693
chr12	2797425	G	A	A	A	G	G	G	TS	CAT->CAC	His=>His	CDS	1860	ENSSSCG00000017169|ENSSSCT00000018693
chr12	3275774	C	C	C	C	T	T	T	TS	-	-	intergenic	-	-
chr12	3659603	C	T	T	T	C	C	C	TS	-	-	intergenic	-	-
chr12	3659652	G	G	G	G	R	R	R	Heterzygote	-	-	intergenic	-	-
chr12	3660003	C	C	C	C	Y	Y	Y	Heterzygote	-	-	intergenic	-	-
chr12	3660562	C	C	C	C	Y	Y	Y	Heterzygote	-	-	intergenic	-	-
chr12	3760676	C	T	T	T	C	C	C	TS	-	-	3'UTR	248	ENSSSCG00000017191|ENSSSCT00000018716
chr12	3810297	C	T	T	T	Y	Y	Y	Heterzygote	-	-	intergenic	-	-
chr12	3825530	T	C	C	C	Y	Y	Y	Heterzygote	GGC->YGC	-	CDS	1564	ENSSSCG00000017195|ENSSSCT00000018720
chr12	3842284	G	A	A	A	G	G	G	TS	-	-	intergenic	-	-
chr12	3842810	G	A	A	A	G	G	G	TS	-	-	TTS Down	110	ENSSSCG00000017197|ENSSSCT00000018722
chr12	3873900	T	C	C	C	T	T	T	TS	-	-	intergenic	-	-
chr12	3875050	G	T	T	T	K	K	K	Heterzygote	-	-	TTS Down	25	ENSSSCG00000017198|ENSSSCT00000018723
chr12	3875074	G	A	A	A	G	G	G	TS	-	-	TTS Down	1	ENSSSCG00000017198|ENSSSCT00000018723
chr12	3875117	G	C	C	C	S	S	S	Heterzygote	-	-	3'UTR	530	ENSSSCG00000017198|ENSSSCT00000018723
chr12	3875122	T	C	C	C	Y	Y	Y	Heterzygote	-	-	3'UTR	525	ENSSSCG00000017198|ENSSSCT00000018723
chr12	3878802	C	G	G	G	C	C	C	TV	CTC->CTG	Leu=>Leu	CDS	1407	ENSSSCG00000017198|ENSSSCT00000018723
chr12	3879268	T	C	C	C	T	T	T	TS	AGG->AGA	Arg=>Arg	CDS	1197	ENSSSCG00000017198|ENSSSCT00000018723
chr12	3879380	A	G	G	G	A	A	A	TS	ACG->ATG	Thr->Met	CDS	1085	ENSSSCG00000017198|ENSSSCT00000018723
chr12	3923248	G	A	A	A	R	R	R	Heterzygote	-	-	intergenic	-	-
chr12	3923861	G	G	G	G	R	R	R	Heterzygote	-	-	intergenic	-	-
chr12	3924081	C	T	T	T	Y	Y	Y	Heterzygote	-	-	intergenic	-	-
chr12	3985177	T	G	G	G	T	T	T	TV	-	-	3'UTR	926	ENSSSCG00000017202|ENSSSCT00000018727
chr12	3985888	G	A	A	A	G	G	G	TS	-	-	3'UTR	1637	ENSSSCG00000017202|ENSSSCT00000018727
chr12	3985939	C	A	A	A	C	C	C	TV	-	-	3'UTR	1688	ENSSSCG00000017202|ENSSSCT00000018727
chr12	4250666	G	A	A	A	R	R	R	Heterzygote	AGG->RGG	-	CDS	1471	ENSSSCG00000017211|ENSSSCT00000018736
chr12	4250674	G	C	C	C	S	S	S	Heterzygote	CAC->CAS	-	CDS	1479	ENSSSCG00000017211|ENSSSCT00000018736
chr12	4252492	C	C	C	C	M	M	M	Heterzygote	-	-	3'UTR	273	ENSSSCG00000017211|ENSSSCT00000018736
chr12	4253328	A	G	G	G	R	R	R	Heterzygote	-	-	3'UTR	829	ENSSSCG00000017207|ENSSSCT00000018732
chr12	4253473	T	C	C	C	Y	Y	Y	Heterzygote	-	-	3'UTR	684	ENSSSCG00000017207|ENSSSCT00000018732
chr12	4255342	C	T	T	T	Y	Y	Y	Heterzygote	ACA->ACY	-	CDS	1728	ENSSSCG00000017207|ENSSSCT00000018732
chr12	4255383	G	A	A	A	R	R	R	Heterzygote	TTG->RTG	-	CDS	1687	ENSSSCG00000017207|ENSSSCT00000018732
chr12	4267160	T	C	C	C	Y	Y	Y	Heterzygote	ACG->ACY	-	CDS	819	ENSSSCG00000017207|ENSSSCT00000018732
chr12	4267169	T	C	C	C	Y	Y	Y	Heterzygote	CAG->CAY	-	CDS	810	ENSSSCG00000017207|ENSSSCT00000018732
chr12	4426525	A	T	T	T	A	A	A	TV	-	-	intergenic	-	-
chr12	4630152	G	G	G	G	R	R	R	Heterzygote	CCC->CCR	-	CDS	1224	ENSSSCG00000017230|ENSSSCT00000018757
chr12	11229956	A	A	A	A	R	R	R	Heterzygote	GAA->GAR	-	CDS	687	ENSSSCG00000017268|ENSSSCT00000018798
chr12	11292412	T	Y	Y	Y	C	C	C	Heterzygote	-	-	intergenic	-	-
chr12	12250019	G	R	R	R	G	G	G	Heterzygote	RAA->GAA	-	CDS	538	ENSSSCG00000017277|ENSSSCT00000018809
chr12	12437312	A	A	A	A	R	R	R	Heterzygote	-	-	intergenic	-	-
chr12	12639219	G	K	K	K	G	G	G	Heterzygote	GTK->GTG	-	CDS	72	ENSSSCG00000017284|ENSSSCT00000018816
chr12	12639247	A	A	A	A	M	M	M	Heterzygote	AGC->MGC	-	CDS	100	ENSSSCG00000017284|ENSSSCT00000018816
chr12	12639855	C	C	C	C	S	S	S	Heterzygote	CGC->CGS	-	CDS	306	ENSSSCG00000017284|ENSSSCT00000018816
chr12	12639868	C	C	C	C	S	S	S	Heterzygote	CTC->STC	-	CDS	319	ENSSSCG00000017284|ENSSSCT00000018816
chr12	12639869	T	K	K	K	Y	Y	Y	Heterzygote	CKC->CYC	-	CDS	320	ENSSSCG00000017284|ENSSSCT00000018816
chr12	12639893	T	Y	Y	Y	K	K	K	Heterzygote	GYG->GKG	-	CDS	344	ENSSSCG00000017284|ENSSSCT00000018816
chr12	12640372	A	R	R	R	M	M	M	Heterzygote	ARC->AMC	-	CDS	548	ENSSSCG00000017284|ENSSSCT00000018816
chr12	12640377	G	G	G	G	R	R	R	Heterzygote	GGG->RGG	-	CDS	553	ENSSSCG00000017284|ENSSSCT00000018816
chr12	12640379	G	G	G	G	R	R	R	Heterzygote	GGG->GGR	-	CDS	555	ENSSSCG00000017284|ENSSSCT00000018816
chr12	12640432	T	T	T	T	K	K	K	Heterzygote	GTC->GKC	-	CDS	608	ENSSSCG00000017284|ENSSSCT00000018816
chr12	12640439	G	G	G	G	K	K	K	Heterzygote	AAG->AAK	-	CDS	615	ENSSSCG00000017284|ENSSSCT00000018816
chr12	16171332	T	C	C	C	Y	Y	Y	Heterzygote	-	-	intergenic	-	-
chr12	16357943	G	G	G	G	R	R	R	Heterzygote	GCG->GCR	-	CDS	759	ENSSSCG00000017346|ENSSSCT00000018882
chr12	16357945	T	K	K	K	T	T	T	Heterzygote	GKC->GTC	-	CDS	761	ENSSSCG00000017346|ENSSSCT00000018882
chr12	16368098	C	C	C	C	Y	Y	Y	Heterzygote	ACC->ACY	-	CDS	1581	ENSSSCG00000017346|ENSSSCT00000018882
chr12	16915897	A	M	M	M	A	A	A	Heterzygote	TMC->TAC	-	CDS	698	ENSSSCG00000017359|ENSSSCT00000018898
chr12	16917549	C	C	C	C	Y	Y	Y	Heterzygote	-	-	intron	-	ENSSSCG00000017359|ENSSSCT00000018898
chr12	16948891	G	G	G	G	R	R	R	Heterzygote	-	-	intron	-	ENSSSCG00000017353|ENSSSCT00000018891
chr12	17629422	G	A	A	A	G	G	G	TS	-	-	TTS Down	467	ENSSSCG00000017385|ENSSSCT00000018924
chr12	18519237	C	S	S	S	C	C	C	Heterzygote	GAS->GAG	-	CDS	429	ENSSSCG00000017415|ENSSSCT00000018957
chr12	18599688	T	C	C	C	Y	Y	Y	Heterzygote	-	-	intron	-	ENSSSCG00000017422|ENSSSCT00000018967
chr12	18611698	G	R	R	R	G	G	G	Heterzygote	-	-	intron	-	ENSSSCG00000017422|ENSSSCT00000018967
chr12	18612241	A	R	R	R	A	A	A	Heterzygote	-	-	intron	-	ENSSSCG00000017422|ENSSSCT00000018967
chr12	18613359	C	Y	Y	Y	C	C	C	Heterzygote	-	-	intron	-	ENSSSCG00000017422|ENSSSCT00000018967
chr12	18630797	C	Y	Y	Y	C	C	C	Heterzygote	-	-	intron	-	ENSSSCG00000017422|ENSSSCT00000018967
chr12	18633622	C	Y	Y	Y	C	C	C	Heterzygote	-	-	intron	-	ENSSSCG00000017422|ENSSSCT00000018967
chr12	18635006	G	R	R	R	G	G	G	Heterzygote	-	-	intron	-	ENSSSCG00000017422|ENSSSCT00000018967
chr12	18741117	G	G	G	G	R	R	R	Heterzygote	-	-	3'UTR	399	ENSSSCG00000017430|ENSSSCT00000018976
chr12	18741451	T	Y	Y	Y	T	T	T	Heterzygote	-	-	3'UTR	733	ENSSSCG00000017430|ENSSSCT00000018976
chr12	19797437	G	R	R	R	G	G	G	Heterzygote	-	-	3'UTR	178	ENSSSCG00000017472|ENSSSCT00000019021
chr12	19797544	C	Y	Y	Y	C	C	C	Heterzygote	-	-	3'UTR	71	ENSSSCG00000017472|ENSSSCT00000019021
chr12	19797553	A	W	W	W	A	A	A	Heterzygote	-	-	3'UTR	62	ENSSSCG00000017472|ENSSSCT00000019021
chr12	21087585	A	R	R	R	A	A	A	Heterzygote	ART->AAT	-	CDS	422	ENSSSCG00000017510|ENSSSCT00000019063
chr12	21087670	C	Y	Y	Y	C	C	C	Heterzygote	CGY->CGC	-	CDS	507	ENSSSCG00000017510|ENSSSCT00000019063
chr12	22694720	G	S	S	S	G	G	G	Heterzygote	-	-	intergenic	-	-
chr12	22694850	C	S	S	S	C	C	C	Heterzygote	-	-	intergenic	-	-
chr12	24306793	C	Y	Y	Y	C	C	C	Heterzygote	GTY->GTC	-	CDS	894	ENSSSCG00000017570|ENSSSCT00000019125
chr12	24307075	C	Y	Y	Y	T	T	T	Heterzygote	-	-	3'UTR	258	ENSSSCG00000017570|ENSSSCT00000019125
chr12	24307524	G	R	R	R	G	G	G	Heterzygote	-	-	TTS Down	341	-
chr12	24308338	C	Y	Y	Y	T	T	T	Heterzygote	-	-	TTS Down	289	ENSSSCG00000017571|ENSSSCT00000019126
chr12	24308344	G	R	R	R	G	G	G	Heterzygote	-	-	TTS Down	283	ENSSSCG00000017571|ENSSSCT00000019126
chr12	24440058	A	G	G	G	R	R	R	Heterzygote	CGA->CRA	-	CDS	794	ENSSSCG00000017577|ENSSSCT00000019134
chr12	24440245	G	G	G	G	R	R	R	Heterzygote	AAG->AAR	-	CDS	981	ENSSSCG00000017577|ENSSSCT00000019134
chr12	24440968	C	C	C	C	M	M	M	Heterzygote	GCC->GCM	-	CDS	1704	ENSSSCG00000017577|ENSSSCT00000019134
chr12	24440973	C	C	C	C	Y	Y	Y	Heterzygote	GCG->GYG	-	CDS	1709	ENSSSCG00000017577|ENSSSCT00000019134
chr12	24443838	G	G	G	G	R	R	R	Heterzygote	-	-	3'UTR	1810	ENSSSCG00000017577|ENSSSCT00000019134
chr12	24443859	G	G	G	G	R	R	R	Heterzygote	-	-	3'UTR	1831	ENSSSCG00000017577|ENSSSCT00000019134
chr12	24444382	C	C	C	C	Y	Y	Y	Heterzygote	-	-	3'UTR	2354	ENSSSCG00000017577|ENSSSCT00000019134
chr12	24444409	C	C	C	C	S	S	S	Heterzygote	-	-	3'UTR	2381	ENSSSCG00000017577|ENSSSCT00000019134
chr12	24444425	G	G	G	G	R	R	R	Heterzygote	-	-	3'UTR	2397	ENSSSCG00000017577|ENSSSCT00000019134
chr12	25209033	T	T	T	T	A	A	A	TV	-	-	3'UTR	2136	ENSSSCG00000017593|ENSSSCT00000019154
chr12	31054453	G	R	R	R	A	A	A	Heterzygote	CAR->CAT	-	CDS	123	ENSSSCG00000017616|ENSSSCT00000019178
chr12	32641243	G	R	R	R	G	G	G	Heterzygote	-	-	intergenic	-	-
chr12	32643119	G	R	R	R	G	G	G	Heterzygote	-	-	intergenic	-	-
chr12	33777653	G	G	G	G	K	K	K	Heterzygote	-	-	intergenic	-	-
chr12	33778358	G	G	G	G	R	R	R	Heterzygote	-	-	intergenic	-	-
chr12	34054243	G	R	R	R	G	G	G	Heterzygote	-	-	3'UTR	78	ENSSSCG00000017666|ENSSSCT00000019230
chr12	34054507	A	M	M	M	A	A	A	Heterzygote	-	-	3'UTR	342	ENSSSCG00000017666|ENSSSCT00000019230
chr12	35687456	T	T	T	T	Y	Y	Y	Heterzygote	-	-	intergenic	-	-
chr12	40034971	T	G	G	G	K	K	K	Heterzygote	-	-	intron	-	ENSSSCG00000017728|ENSSSCT00000019295
chr12	41306258	A	G	G	G	A	A	A	TS	CTC->CTT	Leu=>Leu	CDS	6945	ENSSSCG00000017748|ENSSSCT00000019317
chr12	42061528	G	G	G	G	S	S	S	Heterzygote	CGG->CGS	-	CDS	390	ENSSSCG00000017754|ENSSSCT00000019323
chr12	42454161	T	T	T	T	C	C	C	TS	GCT->GCC	Ala=>Ala	CDS	360	ENSSSCG00000017759|ENSSSCT00000019331
chr12	42454164	T	T	T	T	G	G	G	TV	GGT->GGG	Gly=>Gly	CDS	363	ENSSSCG00000017759|ENSSSCT00000019331
chr12	42454179	C	C	C	C	A	A	A	TV	ACC->ACA	Thr=>Thr	CDS	378	ENSSSCG00000017759|ENSSSCT00000019331
chr12	42674081	T	T	T	T	W	W	W	Heterzygote	-	-	3'UTR	136	ENSSSCG00000017772|ENSSSCT00000019344
chr12	42700426	T	C	C	C	T	T	T	TS	GAC->GAT	Asp=>Asp	CDS	1599	ENSSSCG00000017773|ENSSSCT00000019345
chr12	43037413	A	A	A	A	R	R	R	Heterzygote	ACT->ACR	-	CDS	3723	ENSSSCG00000017783|ENSSSCT00000019355
chr12	43475846	A	C	C	C	M	M	M	Heterzygote	-	-	TTS Down	89	ENSSSCG00000017788|ENSSSCT00000019360
chr12	43476539	A	G	G	G	R	R	R	Heterzygote	CCC->CCR	-	CDS	645	ENSSSCG00000017788|ENSSSCT00000019360
chr12	44217203	G	G	G	G	R	R	R	Heterzygote	CCG->CCR	-	CDS	954	ENSSSCG00000017795|ENSSSCT00000019367
chr12	44217277	C	C	C	C	Y	Y	Y	Heterzygote	TCC->TYC	-	CDS	1028	ENSSSCG00000017795|ENSSSCT00000019367
chr12	44285857	A	G	G	G	A	A	A	TS	-	-	TTS Down	283	ENSSSCG00000017796|ENSSSCT00000019368
chr12	44286300	A	A	A	A	R	R	R	Heterzygote	-	-	3'UTR	163	ENSSSCG00000017796|ENSSSCT00000019368
chr12	44308910	C	T	T	T	Y	Y	Y	Heterzygote	CCA->CCY	-	CDS	42	ENSSSCG00000017796|ENSSSCT00000019368
chr12	44530016	A	T	T	T	W	W	W	Heterzygote	-	-	TTS Down	336	-
chr12	45161981	A	G	G	G	A	A	A	TS	ACG->ACA	Thr=>Thr	CDS	1779	ENSSSCG00000017812|ENSSSCT00000019386
chr12	45898685	C	G	G	G	C	C	C	TV	CGG->CGC	Arg=>Arg	CDS	1185	ENSSSCG00000017829|ENSSSCT00000019404
chr12	46161056	C	M	M	M	C	C	C	Heterzygote	-	-	intergenic	-	-
chr12	49167480	A	G	G	G	R	R	R	Heterzygote	-	-	intron	-	ENSSSCG00000017907|ENSSSCT00000019487
chr12	49341656	G	G	G	G	S	S	S	Heterzygote	ACG->ACS	-	CDS	804	ENSSSCG00000017918|ENSSSCT00000019500
chr12	49343589	T	T	T	T	Y	Y	Y	Heterzygote	-	-	TTS Down	360	-
chr12	49354577	C	C	C	C	Y	Y	Y	Heterzygote	-	-	TTS Down	468	ENSSSCG00000017920|ENSSSCT00000019503
chr12	49535048	C	T	T	T	C	C	C	TS	ACA->GCA	Thr->Ala	CDS	1732	ENSSSCG00000017924|ENSSSCT00000019507
chr12	49536157	G	A	A	A	R	R	R	Heterzygote	CCT->CCR	-	CDS	741	ENSSSCG00000017924|ENSSSCT00000019507
chr12	49794774	A	W	W	W	A	A	A	Heterzygote	-	-	3'UTR	193	ENSSSCG00000017939|ENSSSCT00000019523
chr12	49994115	A	G	G	G	R	R	R	Heterzygote	GCG->GCR	-	CDS	234	ENSSSCG00000017950|ENSSSCT00000019534
chr12	49995330	T	T	T	T	C	C	C	TS	TGT->TGC	Cys=>Cys	CDS	693	ENSSSCG00000017950|ENSSSCT00000019534
chr12	50006953	G	G	G	G	A	A	A	TS	-	-	TTS Down	59	ENSSSCG00000017951|ENSSSCT00000019535
chr12	50707419	T	T	T	T	K	K	K	Heterzygote	-	-	intergenic	-	-
chr12	54397750	A	G	G	G	A	A	A	TS	GGG->GGA	Gly=>Gly	CDS	366	ENSSSCG00000018019|ENSSSCT00000019614
chr13	770445	C	C	C	C	Y	Y	Y	Heterzygote	TCC->TCY	-	CDS	75	ENSSSCG00000011179|ENSSSCT00000012242
chr13	1384746	A	G	G	G	R	R	R	Heterzygote	CGG->CGR	-	CDS	480	ENSSSCG00000011184|ENSSSCT00000012247
chr13	2003923	T	C	C	C	Y	Y	Y	Heterzygote	-	-	intergenic	-	-
chr13	2301390	A	A	A	A	R	R	R	Heterzygote	CAG->CRG	-	CDS	74	ENSSSCG00000011193|ENSSSCT00000012258
chr13	18078387	C	C	C	C	Y	Y	Y	Heterzygote	-	-	intergenic	-	-
chr13	18163736	C	C	C	C	Y	Y	Y	Heterzygote	-	-	intergenic	-	-
chr13	19205347	C	C	C	C	Y	Y	Y	Heterzygote	-	-	intergenic	-	-
chr13	19754445	C	S	S	S	C	C	C	Heterzygote	CTS->CTC	-	CDS	3612	ENSSSCG00000011263|ENSSSCT00000012331
chr13	19758912	G	K	K	K	G	G	G	Heterzygote	-	-	intergenic	-	-
chr13	19759032	C	Y	Y	Y	C	C	C	Heterzygote	-	-	intergenic	-	-
chr13	19759404	G	R	R	R	G	G	G	Heterzygote	-	-	TTS Down	222	ENSSSCG00000011264|ENSSSCT00000012332
chr13	19759530	C	C	C	C	Y	Y	Y	Heterzygote	-	-	TTS Down	96	ENSSSCG00000011264|ENSSSCT00000012332
chr13	19759559	A	M	M	M	A	A	A	Heterzygote	-	-	TTS Down	67	ENSSSCG00000011264|ENSSSCT00000012332
chr13	19760106	A	A	A	A	R	R	R	Heterzygote	ACT->ACR	-	CDS	1287	ENSSSCG00000011264|ENSSSCT00000012332
chr13	19760259	G	R	R	R	G	G	G	Heterzygote	CCR->CCC	-	CDS	1134	ENSSSCG00000011264|ENSSSCT00000012332
chr13	19817015	A	A	A	A	G	G	G	TS	GTA->GTG	Val=>Val	CDS	414	ENSSSCG00000011266|ENSSSCT00000012334
chr13	22363386	C	C	C	C	Y	Y	Y	Heterzygote	CTG->CTY	-	CDS	660	ENSSSCG00000011293|ENSSSCT00000012363
chr13	22363689	T	T	T	T	K	K	K	Heterzygote	CTA->CTK	-	CDS	357	ENSSSCG00000011293|ENSSSCT00000012363
chr13	22415248	G	G	G	G	R	R	R	Heterzygote	-	-	TTS Down	123	ENSSSCG00000011294|ENSSSCT00000012364
chr13	22417908	C	C	C	C	Y	Y	Y	Heterzygote	CGG->CYG	-	CDS	89	ENSSSCG00000011294|ENSSSCT00000012364
chr13	22552021	C	Y	Y	Y	C	C	C	Heterzygote	-	-	intergenic	-	-
chr13	24289019	G	G	G	G	R	R	R	Heterzygote	-	-	3'UTR	756	ENSSSCG00000011312|ENSSSCT00000012384
chr13	24478617	T	T	T	T	Y	Y	Y	Heterzygote	-	-	intergenic	-	-
chr13	24853848	T	G	G	G	T	T	T	TV	-	-	intergenic	-	-
chr13	24854908	A	G	G	G	A	A	A	TS	-	-	TTS Down	421	ENSSSCG00000011329|ENSSSCT00000012405
chr13	25652191	G	K	K	K	G	G	G	Heterzygote	CGK->CGG	-	CDS	1626	ENSSSCG00000011342|ENSSSCT00000012419
chr13	26545802	C	Y	Y	Y	C	C	C	Heterzygote	-	-	intergenic	-	-
chr13	26601921	G	G	G	G	K	K	K	Heterzygote	-	-	intron	-	ENSSSCG00000011370|ENSSSCT00000012448
chr13	26612102	G	G	G	G	K	K	K	Heterzygote	-	-	intron	-	ENSSSCG00000011372|ENSSSCT00000012450
chr13	26670760	A	G	G	G	R	R	R	Heterzygote	-	-	intron	-	ENSSSCG00000011374|ENSSSCT00000012452
chr13	26679780	C	S	S	S	C	C	C	Heterzygote	GTS->GTG	-	CDS	3804	ENSSSCG00000011375|ENSSSCT00000012453
chr13	26749501	G	K	K	K	G	G	G	Heterzygote	CKA->CCA	-	CDS	1964	ENSSSCG00000011377|ENSSSCT00000012455
chr13	26824001	G	R	R	R	G	G	G	Heterzygote	-	-	5'UTR	-16635	ENSSSCG00000011382|ENSSSCT00000012460
chr13	26962517	C	Y	Y	Y	C	C	C	Heterzygote	-	-	intergenic	-	-
chr13	27391641	A	T	T	T	W	W	W	Heterzygote	-	-	intron	-	ENSSSCG00000011399|ENSSSCT00000012477
chr13	27394171	C	S	S	S	C	C	C	Heterzygote	-	-	3'UTR	1124	ENSSSCG00000011399|ENSSSCT00000012477
chr13	29159376	C	T	T	T	C	C	C	TS	-	-	TTS Down	331	ENSSSCG00000011438|ENSSSCT00000012518
chr13	29159402	G	C	C	C	G	G	G	TV	-	-	TTS Down	305	ENSSSCG00000011438|ENSSSCT00000012518
chr13	29418270	G	G	G	G	S	S	S	Heterzygote	GGT->GST	-	CDS	2066	ENSSSCG00000011446|ENSSSCT00000012526
chr13	32586122	T	T	T	T	Y	Y	Y	Heterzygote	-	-	intergenic	-	-
chr13	32586214	G	G	G	G	R	R	R	Heterzygote	-	-	intergenic	-	-
chr13	32587685	G	G	G	G	S	S	S	Heterzygote	-	-	intergenic	-	-
chr13	32592928	C	G	G	G	S	S	S	Heterzygote	GTC->GTS	-	CDS	1515	ENSSSCG00000011463|ENSSSCT00000012544
chr13	32592931	A	G	G	G	R	R	R	Heterzygote	TAC->TAR	-	CDS	1512	ENSSSCG00000011463|ENSSSCT00000012544
chr13	32593027	T	C	C	C	Y	Y	Y	Heterzygote	CTG->CTY	-	CDS	1416	ENSSSCG00000011463|ENSSSCT00000012544
chr13	33072963	T	T	T	T	Y	Y	Y	Heterzygote	-	-	3'UTR	176	ENSSSCG00000011467|ENSSSCT00000012549
chr13	33517082	C	Y	Y	Y	T	T	T	Heterzygote	GAY->GAT	-	CDS	4794	ENSSSCG00000011469|ENSSSCT00000012551
chr13	33517088	T	W	W	W	A	A	A	Heterzygote	ACW->ACA	-	CDS	4800	ENSSSCG00000011469|ENSSSCT00000012551
chr13	33517145	G	R	R	R	G	G	G	Heterzygote	ACR->ACG	-	CDS	4857	ENSSSCG00000011469|ENSSSCT00000012551
chr13	33591012	G	R	R	R	G	G	G	Heterzygote	-	-	5'UTR	-79619	ENSSSCG00000011470|ENSSSCT00000012552
chr13	33591021	G	R	R	R	G	G	G	Heterzygote	-	-	5'UTR	-79610	ENSSSCG00000011470|ENSSSCT00000012552
chr13	33591197	C	Y	Y	Y	T	T	T	Heterzygote	-	-	5'UTR	-79434	ENSSSCG00000011470|ENSSSCT00000012552
chr13	33591627	C	M	M	M	C	C	C	Heterzygote	-	-	5'UTR	-79004	ENSSSCG00000011470|ENSSSCT00000012552
chr13	33591833	G	R	R	R	G	G	G	Heterzygote	-	-	5'UTR	-78798	ENSSSCG00000011470|ENSSSCT00000012552
chr13	33593058	T	Y	Y	Y	T	T	T	Heterzygote	-	-	5'UTR	-77573	ENSSSCG00000011470|ENSSSCT00000012552
chr13	33612594	G	R	R	R	A	A	A	Heterzygote	-	-	5'UTR	-58037	ENSSSCG00000011470|ENSSSCT00000012552
chr13	33687499	C	C	C	C	Y	Y	Y	Heterzygote	-	-	TTS Down	34	-
chr13	51204459	C	C	C	C	Y	Y	Y	Heterzygote	-	-	intron	-	ENSSSCG00000011533|ENSSSCT00000012623
chr13	55710401	A	G	G	G	R	R	R	Heterzygote	-	-	intron	-	ENSSSCG00000011570|ENSSSCT00000012662
chr13	57367427	C	C	C	C	S	S	S	Heterzygote	-	-	intron	-	ENSSSCG00000011589|ENSSSCT00000012685
chr13	58607778	A	G	G	G	R	R	R	Heterzygote	GCC->GCR	-	CDS	525	ENSSSCG00000011603|ENSSSCT00000012700
chr13	59316508	A	R	R	R	A	A	A	Heterzygote	-	-	intron	-	ENSSSCG00000011615|ENSSSCT00000012712
chr13	92987802	G	A	A	A	G	G	G	TS	-	-	intergenic	-	-
chr13	96933570	A	A	A	A	R	R	R	Heterzygote	GAA->GAR	-	CDS	753	ENSSSCG00000011817|ENSSSCT00000012929
chr13	100772172	C	S	S	S	C	C	C	Heterzygote	-	-	intergenic	-	-
chr13	109086182	G	G	G	G	R	R	R	Heterzygote	-	-	3'UTR	84	ENSSSCG00000011916|ENSSSCT00000013040
chr13	109172863	T	T	T	T	W	W	W	Heterzygote	-	-	TTS Down	152	-
chr13	109373818	A	A	A	A	W	W	W	Heterzygote	ACA->WCA	-	CDS	49	ENSSSCG00000011922|ENSSSCT00000013046
chr13	112845326	C	Y	Y	Y	C	C	C	Heterzygote	AAY->AAG	-	CDS	276	ENSSSCG00000011944|ENSSSCT00000013070
chr13	112845358	G	R	R	R	G	G	G	Heterzygote	RGC->CGC	-	CDS	244	ENSSSCG00000011944|ENSSSCT00000013070
chr13	137225339	G	G	G	G	R	R	R	Heterzygote	-	-	intergenic	-	-
chr13	138713684	T	C	C	C	Y	Y	Y	Heterzygote	-	-	intergenic	-	-
chr13	138713730	G	A	A	A	G	G	G	TS	-	-	intergenic	-	-
chr13	139191310	C	Y	Y	Y	C	C	C	Heterzygote	YCC->GCC	-	CDS	4	ENSSSCG00000012042|ENSSSCT00000013174
chr13	139886517	G	A	A	A	R	R	R	Heterzygote	-	-	TTS Down	305	ENSSSCG00000012050|ENSSSCT00000013182
chr13	141039203	G	A	A	A	R	R	R	Heterzygote	GAA->GAR	-	CDS	1104	ENSSSCG00000012062|ENSSSCT00000013194
chr13	141060061	C	S	S	S	C	C	C	Heterzygote	TCS->TCC	-	CDS	1977	ENSSSCG00000012062|ENSSSCT00000013194
chr13	141064764	G	G	G	G	S	S	S	Heterzygote	GAG->GAS	-	CDS	2403	ENSSSCG00000012062|ENSSSCT00000013194
chr13	141112281	C	Y	Y	Y	C	C	C	Heterzygote	AYG->ACG	-	CDS	4934	ENSSSCG00000012062|ENSSSCT00000013194
chr13	141123343	C	Y	Y	Y	C	C	C	Heterzygote	-	-	TTS Down	169	-
chr13	141123533	A	C	C	C	A	A	A	TV	-	-	TTS Down	359	-
chr13	142904975	T	Y	Y	Y	T	T	T	Heterzygote	CAY->CAT	-	CDS	183	ENSSSCG00000012068|ENSSSCT00000013200
[truncated: 736 more rows]
